# Supplementary material for: Remodelling of corticostriatal axonal boutons during motor learning
Source: Nature. 2025 Jul 30;646(8083):143–51. doi: 10.1038/s41586-025-09336-w (PMC12488484; doi:10.1038/s41586-025-09336-w)
Supplement: Supplementary file 7 — Source Data Fig. 1 [file 41586_2025_9336_MOESM7_ESM.xlsx]

## Sheet: Figure 1b
	Day 1	Day 2	Day 3	Day 4	Day 5	Day 6	Day 7	Day 8	Day 9	Day 10	Day 11
Mouse 1	24.8588	77.2059	76.3514	65.4545	63.7363	94.0678	99.2481	91.6168	98.9071	98.1132	NaN
Mouse 2	31.5436	43.0769	65	89.5161	88.0282	96.5517	93.75	98.374	92.5926	89.5105	NaN
Mouse 3	53.1579	57.7922	91.2409	82.1678	90.5172	99.359	97.6378	96.6887	100	100	NaN
Mouse 4	54.6218	60.9756	95.5224	96.875	92.2449	87.2727	98.6667	99.359	99.4083	99.3827	NaN
Mouse 5	24.1206	42.7885	72.1591	97.546	90.1639	89.4977	79.1946	84.2975	99.3902	93.1624	NaN
Mouse 6	25.3112	59.6078	93.9759	99.5192	82.0755	100	99.4652	100	100	98.5714	NaN
Mouse 7	100	84.466	96.9697	91.6667	67.0103	100	99.0196	96.0123	90.1235	93.4783	98.893
Mouse 8	77.4648	66.6667	83.3333	92.0635	66.5385	96.9325	91.9463	99.3056	96.7949	97.8378	100
Mouse 9	85.7143	83.1325	90.4762	88.8889	85.3261	94.8529	99.4048	99.187	95.1515	98.6726	99.3827
Mouse 10	93.9024	80.5195	95.1807	85.2041	86.3354	91.5663	96.4497	100	95.2941	NaN	NaN
Mouse 11	21.5247	47.6667	71.0204	83.7838	85.4167	98.6667	94.7368	97.6077	97.3077	95.092	NaN
Mouse 12	62.5	74.5902	86.3874	97.9381	93.4211	99.5215	96.4497	97.1591	97.619	84.9711	NaN
Mouse 13	20.6897	36.9176	70.6977	83.3333	79.1908	92.6316	95.082	95.283	95.8716	98.9418	NaN
Mouse 14	67.7686	98.0392	94.7917	95.6989	100	90.1141	94.375	92.7536	98.4615	97.1429	97.2973
Mouse 15	80.8081	85.7143	92.9577	96	94.6903	94.0299	91.5323	95.203	100	94.8413	99.0338
Mouse 16	78.8235	42.1875	75.5274	87.251	99.2	94.3548	98.893	98.9011	99.6622	98.5423	99.2063
Mouse 17	29.0323	66.3043	91.2	80.8383	93.3333	98.913	96.7391	96.5753	99.5556	99.5671	97.235

## Sheet: Figure 1c
	Day 1	Day 2	Day 3	Day 4	Day 5	Day 6	Day 7	Day 8	Day 9	Day 10	Day 11
Mouse 1	6.4964	1.9501	1.1737	1.0813	2.0145	0.2634	0.3062	0.4934	0.1685	0.3053	NaN
Mouse 2	5.5155	4.1437	2.2463	2.6274	2.3842	0.9825	0.4271	0.2552	0.5598	1.2451	NaN
Mouse 3	2.8064	2.3215	2.1166	1.4448	0.8958	0.47	0.4633	0.3144	0.4099	0.3383	NaN
Mouse 4	2.0368	1.7917	0.3971	0.4194	0.268	0.3395	0.2875	0.1843	0.2592	0.1806	NaN
Mouse 5	12.6104	2.3226	2.5652	1.5569	1.5928	1.1903	0.9834	0.495	0.2991	0.7788	NaN
Mouse 6	6.4188	2.5222	0.9714	0.4431	1.2828	0.3793	0.2087	0.2282	0.2332	0.2215	NaN
Mouse 7	4.3193	1.9158	1.3253	0.5425	1.3707	0.3584	0.5365	0.5633	0.8713	0.4499	0.4262
Mouse 8	6.983	2.7854	2.4324	1.8825	1.3781	0.5895	0.4397	0.2267	0.2342	0.3236	0.3851
Mouse 9	7.8537	2.6472	3.8956	1.8182	1.0967	0.3417	0.1746	0.207	0.2456	0.2745	0.1724
Mouse 10	6.2331	3.9674	1.3306	0.7968	0.5581	0.5008	0.2763	0.1467	0.1525	NaN	NaN
Mouse 11	7.704	3.5759	3.0442	1.7546	1.1012	0.3701	0.4915	0.6277	0.6549	1.0211	NaN
Mouse 12	2.9167	1.3446	0.604	0.2155	0.4032	0.1873	0.4137	0.1831	0.4692	0.4321	NaN
Mouse 13	6.8589	3.6272	3.4076	2.5916	3.1662	1.8203	1.3372	1.0212	0.2101	0.4231	NaN
Mouse 14	6.7537	1.3265	1.4382	1.2445	0.9067	0.7557	0.8677	0.2715	0.2188	0.3052	0.3403
Mouse 15	5.7936	2.8335	1.4275	0.6689	0.4912	0.7975	1.1062	0.4857	0.2571	0.6998	0.235
Mouse 16	8.2359	5.3246	1.9704	0.8216	0.4936	0.654	0.2722	0.3943	0.2127	0.2225	0.2478
Mouse 17	12.6617	6.0139	2.0786	2.5029	2.3946	0.9824	1.474	0.4129	0.4006	0.3154	0.5096

## Sheet: Figure 1d
	Day 1	Day 2	Day 3	Day 4	Day 5	Day 6	Day 7	Day 8	Day 9	Day 10	Day 11
Mouse 1	0.7797	1.4412	4.1757	4.8364	2.6758	6.4068	5.5113	2.4311	2.4426	2.7877	NaN
Mouse 2	0.4765	0.8564	1.2917	1.1129	2.5986	6.1293	6.1607	1.065	1.1556	0.8671	NaN
Mouse 3	0.8316	1.026	1.7591	2.3846	3.3534	2.0897	2.7953	0.4238	0.9517	0.5647	NaN
Mouse 4	1.577	4.4024	5.791	5.558	1.5714	0.8182	0.7933	1.8013	2.503	1.0679	NaN
Mouse 5	0.6683	0.6587	0.7443	2.3374	2.541	5.8174	3.7852	3.5455	1.7439	0.6966	NaN
Mouse 6	1.1535	1.4078	1.4639	5.149	1.0189	3.3608	1.3904	0.9764	0.662	0.4857	NaN
Mouse 7	0.7037	1.1456	3.7879	6.5139	4.0567	8.6429	3.4281	2.9049	1.9794	1.1522	1.4649
Mouse 8	0.4789	0.75	1.2738	2.0476	2.1154	7.0613	1.2349	1.3958	0.8526	0.7622	0.8028
Mouse 9	0.7143	1.253	2.2262	5.6056	6.9457	10.0221	7.631	2.4065	1.6182	2.1327	1.3148
Mouse 10	0.878	0.8831	2.8133	3.7449	2.4534	5.0241	4.1716	3.4557	2.2588	NaN	NaN
Mouse 11	0.8655	1.2633	2.9306	2.6703	4.2708	5.66	2.756	1.2105	0.9692	2.1656	NaN
Mouse 12	2.2037	3.4385	7.9791	10.732	3.8355	4.067	2.6982	2.7443	3.9667	4.6185	NaN
Mouse 13	0.9261	2.3297	2.8093	3.3788	3.0289	4.6842	6.8142	6.5943	3.4266	2.0106	NaN
Mouse 14	0.8017	1.3529	1.5729	1.5591	3.9836	2.4487	0.9313	2.8768	2.6256	2.3714	1.997
Mouse 15	0.7576	1.1905	2.3944	9.19	5.6106	5.2836	2.2661	2.0886	3.0735	1.6825	1.5894
Mouse 16	0.4706	0.4063	1.0464	4.1793	10.776	7.996	4.9004	1.2601	2.3311	1.3353	2.3611
Mouse 17	0.0806	0.4457	0.88	0.7246	1.2889	2	3.038	3.637	5.36	5.342	1.9954

## Sheet: Figure 1f
	Day 1-Day 2	Day 2-Day 3	Day 3-Day 4	Day 4-Day 5	Day 5-Day 6	Day 6-Day 7	Day 7-Day 8	Day 8-Day 9	Day 9-Day 10	Day 10-Day 11
Mouse 1	0.3351	0.3124	0.4144	0.4271	0.4059	0.3923	0.3861	0.4195	0.4001	NaN	NaN
Mouse 2	0.4187	0.5123	0.5254	0.4919	0.4749	0.4473	0.4658	0.4586	0.4631	NaN	NaN
Mouse 3	0.2611	0.2249	0.2079	0.2126	0.3338	0.3605	0.4092	0.4423	0.4655	NaN	NaN
Mouse 4	0.4984	0.6004	0.5406	0.5205	0.6226	0.6371	0.7369	0.7447	0.664	NaN	NaN
Mouse 5	0.2425	0.3525	0.3561	0.4642	0.5046	0.5833	0.5303	0.5479	0.5666	NaN	NaN
Mouse 6	0.2639	0.2305	0.2777	0.4547	0.5927	0.6736	0.6744	0.7116	0.7197	NaN	NaN
Mouse 7	0.3534	0.3016	0.292	0.2552	0.2837	0.2794	0.2901	0.3493	0.3041	0.4014	0.4518
Mouse 8	0.3365	0.3121	0.3207	0.3895	0.3895	0.3336	0.4044	0.5129	0.5196	0.4866	0.3987
Mouse 9	0.459	0.3951	0.4123	0.3715	0.3129	0.3088	0.3806	0.4699	0.5328	0.5975	NaN
Mouse 10	0.3756	0.4597	0.5096	0.46	0.4724	0.5265	0.5886	0.601	NaN	NaN	NaN
Mouse 11	0.3706	0.2983	0.2971	0.3247	0.4063	0.3951	0.336	0.2314	0.2631	NaN	NaN
Mouse 12	0.4004	0.4211	0.4666	0.4873	0.5675	0.6425	0.6498	0.5839	0.5364	NaN	NaN
Mouse 13	0.3275	0.2771	0.3258	0.4646	0.4839	0.5244	0.4935	0.5032	0.4499	NaN	NaN
Mouse 14	0.2904	0.3205	0.3947	0.4793	0.4791	0.5687	0.61	0.5656	0.5208	0.5351	0.6116
Mouse 15	0.3115	0.2822	0.3472	0.473	0.4747	0.3911	0.4448	0.5669	0.6191	0.5737	0.4859
Mouse 16	0.4926	0.4838	0.5476	0.6321	0.5501	0.5116	0.6257	0.7069	0.7403	0.787	0.6345
Mouse 17	0.5271	0.3958	0.331	0.3596	0.3742	0.3825	0.4044	0.3851	0.4006	0.4095	0.3165

## Sheet: Figure 1k
	Mouse1	Mouse2	Mouse3	Mouse4	Mouse5	Mouse6	Mouse7	Mouse8	Mouse9	Mouse10	Mouse11	Mouse12	Mouse13
Early	0.122626	0.0830304	0.116195	0.15283	0.148249	0.0920305	0.115845	0.107925	0.142046	0.0588935	0.0579372	0.119636	0.0642052
Late	0.112513	0.144891	0.148176	0.159529	0.139623	0.167384	0.147335	0.130637	0.142802	0.122324	0.128312	0.203912	0.128617

## Sheet: Figure 1l
	Early							Late
Move CC	-0.2 to 0	0 to 0.2	0.2 to 0.4	0.4 to 0.6	0.6 to 0.8	0.8 to 1		-0.2 to 0	0 to 0.2	0.2 to 0.4	0.4 to 0.6	0.6 to 0.8	0.8 to 1
Mouse 1	0.108946	0.113788	0.116163	0.117907	0.131684	0.139898		0.0930875	0.0904363	0.108202	0.118486	0.140123	0.139454
Mouse 2	0.0670526	0.0681976	0.0878899	0.0903947	0.0967338	0.0948413		0.134647	0.135506	0.148437	0.155437	0.145089	0.148237
Mouse 3	0.100816	0.113969	0.115874	0.108479	0.122853	0.133769		0.12858	0.141427	0.149733	0.154141	0.15906	0.15566
Mouse 4	0.169111	0.144664	0.14854	0.138403	0.154109	0.162996		0.139703	0.153129	0.168757	0.169734	0.179393	0.172691
Mouse 5	0.100319	0.131507	0.160055	0.172051	0.18116	0.184044		0.138019	0.139707	0.125593	0.139693	0.138792	0.144011
Mouse 6	0.0673425	0.0893723	0.0790783	0.0962348	0.102426	0.112176		0.162596	0.170872	0.166207	0.168255	0.168957	0.163152
Mouse 7	0.107437	0.116435	0.103251	0.106489	0.121708	0.123754		0.126728	0.121033	0.134126	0.141558	0.154375	0.159628
Mouse 8	0.0916222	0.0820703	0.102424	0.101653	0.114689	0.111816		0.127363	0.133379	0.116214	0.109025	0.122213	0.134739
Mouse 9	0.121764	0.135984	0.135827	0.150217	0.154498	0.155703		0.136146	0.139209	0.147698	0.137797	0.148674	0.147689
Mouse 10	0.0459073	0.0455623	0.0499761	0.0569673	0.0696763	0.075887		0.108055	0.109935	0.122039	0.121221	0.12581	0.133521
Mouse 11	0.0308657	0.0512869	0.0487087	0.0720148	0.0666226	0.0698459		0.118915	0.118238	0.125099	0.129792	0.13475	0.136883
Mouse 12	-0.114136	-0.027685	0.0727732	0.116423	0.132817	0.153632		0.144638	0.151949	0.163404	0.197294	0.233032	0.258864
Mouse 13	0.0484221	0.0564148	0.0649747	0.0676992	0.0753808	0.0684015		0.115461	0.0976437	0.115499	0.127687	0.128601	0.138734
