# Supplementary material for: Remodelling of corticostriatal axonal boutons during motor learning
Source: Nature. 2025 Jul 30;646(8083):143–51. doi: 10.1038/s41586-025-09336-w (PMC12488484; doi:10.1038/s41586-025-09336-w)
Supplement: Supplementary file 8 — Source Data Fig. 2 [file 41586_2025_9336_MOESM8_ESM.xlsx]

## Sheet: Figure 2b
	RM PC1	RM PC2	RM PC3		UM PC1	UM PC2	UM PC3
Bouton	8.05414	-4.34845	-0.408247		0.892911	2.36175	-1.23777
	-0.613476	6.34732	0.509611		5.87947	-1.22437	-0.660321
	2.96939	10.1399	-0.877369		-6.26201	-1.63456	-0.148509
	-0.295222	7.8566	0.961939		4.49197	-0.931521	-1.40034
	1.54244	-5.11457	1.43332		-1.10162	-1.83329	-3.38817
	4.44991	-3.12543	-1.36198		3.76031	-1.88974	2.55784
	0.979115	6.31844	-0.248179		2.72823	1.08586	2.14053
	6.92199	-3.02133	0.562502		3.78813	-0.00367747	1.91481
	-3.56139	-0.705691	-1.56857		-0.165972	8.3362	-1.35331
	4.51504	-2.63345	1.42257		0.743559	-0.56416	2.34554
	-8.68269	1.89675	1.07654		3.64451	-0.358846	1.33153
	-2.82208	-3.41185	-1.31451		3.66551	1.22021	-0.586119
	-1.36499	-3.67312	-2.1051		4.80313	-1.07555	0.221569
	1.56751	7.22126	0.556206		2.63535	-0.923559	0.482395
	-6.73012	-0.508503	0.859474		2.06006	0.522545	1.44248
	0.988687	-4.07935	-3.98486		0.649691	0.575737	2.78976
	2.68971	7.86988	2.76837		5.64815	0.590325	1.98477
	1.16103	6.63846	3.49392		3.8066	3.3588	-7.94732
	0.0439173	8.66384	1.83749		4.7928	-0.728491	-5.82152
	0.452746	8.20801	1.91652		5.54222	0.425745	-6.06521
	0.651729	8.65579	2.11538		3.18152	-0.924214	-3.7572
	-2.22158	8.95267	1.66067		1.70211	-2.15319	3.06032
	-2.53004	8.64194	1.82997		4.2129	1.64958	1.01861
	-4.90751	-2.71607	-0.354082		-4.75679	-0.355499	-0.0466961
	-2.38327	7.13743	1.21112		2.70638	-3.08352	-0.467392
	-0.398346	9.21118	1.83833		0.266783	-5.05448	2.11369
	0.196184	9.32696	1.78657		-0.890582	-3.7774	1.43103
	-0.634506	8.87436	1.99844		0.976036	-3.12093	1.49344
	-4.63857	3.41716	3.58429		-4.81212	-4.13779	0.664377
	-5.80544	2.24293	3.28804		0.939247	-1.78476	1.78796
	-6.87203	0.861944	2.84873		3.55649	5.78694	4.60667
	1.29697	7.01059	1.55398		-4.26981	-4.61042	1.17307
	0.9638	8.05172	2.71966		4.07607	-2.54371	-0.378005
	-1.56859	6.22953	4.1896		-0.926793	2.2738	1.92408
	-0.329121	9.15189	1.37496		1.23533	-0.865549	4.78979
	-0.401428	9.9765	-0.180133		3.96669	-2.7464	1.35225
	6.88759	-0.84115	-0.313518		3.76817	-0.546016	2.16275
	7.11863	-0.305476	0.14025		2.48236	0.469039	1.15936
	-0.0835626	7.26253	4.33905		3.69018	-1.32999	4.7769
	-5.24243	3.32561	4.36115		3.27028	-2.34925	0.739208
	0.544749	7.51171	1.07155		-0.895512	4.58146	1.05662
	-6.95047	-2.27265	3.65342		-2.63328	-5.15782	2.01095
	6.89327	-3.12892	1.11155		-7.15943	0.362982	-0.835748
	2.33282	6.66335	3.03554		5.11878	-1.39453	0.290277
	2.09214	5.4542	1.96386		-1.00443	5.33603	0.595311
	1.1604	9.11913	1.26892		4.8406	4.4476	-1.16308
	1.05954	8.36978	1.25988		-6.13922	-3.88143	2.13106
	0.216301	6.90512	2.19302		1.72028	-0.73564	-1.45237
	-7.22105	-0.405063	3.36597		5.1627	4.43427	-1.86548
	-3.97804	6.11707	1.58013		8.13059	1.85511	-1.39387
	2.86575	-4.15083	-3.21969		5.80567	0.600537	-2.52333
	4.63124	-3.2644	-3.97927		-4.96402	4.11699	-1.60901
	1.4082	9.23729	0.883346		-3.96924	-0.533745	-1.03404
	1.75811	6.6599	0.756317		-6.9614	-1.56913	-1.11639
	1.2957	8.82332	1.28238		0.48212	2.84824	1.48461
	2.22678	6.25188	2.45295		-6.32397	-1.95807	-1.30004
	3.52499	8.21065	1.91797		-1.87661	-5.42	-0.455426
	1.95456	8.57964	0.607259		-2.51908	-2.05087	0.953101
	-0.0398181	5.532	0.295661		4.96556	-2.06156	-1.58689
	1.89974	7.17901	2.84417		-1.95287	1.05561	0.951447
	8.59615	-0.923622	-5.23273		-1.59473	-0.658853	2.37967
	3.83232	-4.98544	2.65316		-3.69824	-1.13772	2.35129
	3.78641	-0.432347	7.66207		-1.25982	-4.22549	2.30293
	4.36002	-1.46858	3.72975		-0.824307	-2.64543	1.63552
	6.13447	0.590438	2.79938		-4.24654	-3.79393	2.30019
	6.47133	0.711248	2.61589		-2.93869	-3.95876	0.114925
	5.86957	-1.63774	2.49453		-1.90526	2.28517	1.11365
	9.48186	-1.39514	1.88401		0.6507	6.25688	-0.455948
	9.33575	-1.19749	1.41302		1.20723	-1.80669	-0.147865
	9.9448	-0.964799	2.31958		-4.56059	-3.51023	2.66492
	9.04694	-2.70695	0.122365		0.329715	2.61699	-0.759818
	8.57991	-2.36685	-1.40216		-3.26611	5.68242	4.80951
	8.7015	-2.35776	-1.59899		-2.84599	3.88785	3.24122
	9.22478	-2.58785	1.20633		5.52489	-1.92295	2.84477
	10.1967	-1.11228	1.94068		-0.317003	1.73175	-1.57427
	5.72913	-5.63473	0.890925		4.53752	-0.019981	0.536756
	4.95066	-4.30805	-1.4042		6.16429	-0.252408	1.14171
	6.43785	-3.06938	-0.134141		-0.586091	5.99559	-1.04425
	5.8713	-3.20609	-0.486469		1.40888	1.75479	-0.523674
	9.09279	-0.779279	2.61464		3.62521	-2.39328	-0.127408
	8.76694	-0.717888	2.71977		1.03524	-1.25709	2.76849
	5.56251	-4.14224	4.55475		1.85272	3.53865	1.61428
	-7.07175	5.90965	-2.73271		0.861288	6.36067	0.556005
	-4.20401	3.10604	-2.12716		5.54149	2.73565	3.3189
	-8.00445	5.5014	-2.45338		0.425317	5.0501	1.90319
	-7.67716	5.12743	-2.82679		5.36413	0.0210279	0.966337
	-3.16824	7.55409	-0.376425		0.50779	4.41782	0.114327
	-2.22158	-2.24027	4.43744		4.2024	0.652451	-1.99309
	-4.69449	6.4571	-0.997549		6.97349	2.67246	-3.47638
	-8.08222	4.63934	-2.28901		6.83908	4.7857	-3.5518
	4.83648	-5.03677	2.56836		7.41675	2.73444	-3.7619
	4.03669	1.60296	5.17083		5.95168	0.20534	-1.11757
	7.59665	1.31964	6.32902		4.98384	-0.744797	0.0462406
	3.7741	-6.02128	-3.2302		-7.81885	-0.587036	1.69346
	1.45656	-5.74148	-4.20948		-7.4313	-2.79895	0.502297
	1.38816	-5.12028	-3.73322		-7.14346	-2.97594	0.695204
	-0.762561	-5.17003	-3.34555		4.16451	0.205663	4.27261
	1.89921	-4.69838	-4.43367		-5.67638	-2.11981	0.547023
	2.29019	1.58045	1.51269		-3.96443	-1.78113	0.329907
	1.0894	4.68431	7.49467		2.93984	-1.96589	-1.08933
	4.90638	2.30214	3.40061		7.32958	3.84051	3.26952
	3.27169	-6.22248	-2.62574		5.41225	4.7498	2.80975
	5.85965	0.191829	2.60481		8.17209	2.07912	3.37966
	8.98053	0.0539045	3.77875		5.12733	4.19933	-1.08133
	8.70512	-0.61693	2.82975		3.91546	2.26858	-0.124989
	9.27594	-1.72247	1.56985		3.95573	5.31204	1.10823
	8.65949	-2.12925	1.44691		6.35198	0.206353	-5.57388
	4.32689	-2.753	2.45487		0.0951742	-0.945918	-2.10583
	5.95733	0.0682597	4.67076		0.131467	-0.263901	0.764594
	4.8852	1.12581	5.75642		1.47265	2.71188	-0.583982
	4.18974	4.12316	7.85373		0.0246608	0.912702	-0.882742
	6.00182	2.00978	7.45536		2.7835	2.44794	-0.0203801
	4.29935	-4.24158	-2.58152		4.02599	2.53767	-1.39666
	9.2865	-0.589347	-1.16087		1.43329	4.14186	0.0441497
	8.49875	0.82862	5.99916		4.28241	5.85188	2.37687
	-8.03465	4.8197	-1.8791		3.59555	3.42697	0.367234
	-7.84763	5.18987	-1.95585		2.63933	2.73572	0.615072
	-2.75944	2.3644	7.12893		3.50993	5.99503	-0.0449738
	5.71993	0.868075	7.833		-0.434364	-0.383404	0.694793
	1.60004	-5.83595	0.635005		2.66068	6.30018	1.45945
	1.8533	-6.89612	0.67432		1.05015	-0.397397	0.934139
	4.81369	-5.3366	2.70927		0.892268	-1.52634	-1.68139
	9.70896	-0.142499	1.83133		2.17103	-0.810096	-2.8029
	1.38334	-4.84437	5.16803		1.52649	1.91658	0.949008
	-3.40091	6.0851	-5.12		0.104932	9.27167	-0.80906
	3.05868	-0.523678	1.71685		-3.99451	3.83532	3.10781
	1.96587	-5.91673	3.30002		2.22395	2.49711	0.222686
	-8.05214	4.87643	-2.01561		3.21217	5.60653	1.19428
	-6.77671	5.1961	-1.4111		0.630034	6.75086	-1.80154
	-4.84229	7.30062	-1.52544		4.1686	3.44348	-4.86494
	-2.2818	6.56748	-1.08584		1.90491	3.07728	-0.124993
	-4.4451	6.82991	5.79254		2.27904	3.05543	1.39239
	-7.61914	3.62153	3.00527		0.44366	1.69311	-4.18074
	10.1253	-1.35394	-0.74442		2.33844	6.91127	0.953866
	9.89566	-1.27884	-1.15665		-6.37916	-4.2847	2.5604
	9.56911	-0.949447	-2.01883		-6.01679	-4.58268	1.29949
	10.0977	-0.938734	-0.539188		-5.89374	-4.97839	1.83675
	0.612478	-6.87166	-0.935668		-6.24975	-3.318	3.70407
	5.76529	-2.66986	-2.75075		-3.71211	2.20335	2.21488
	9.97542	-1.14243	-0.888583		-6.62283	-2.76125	3.1307
	-1.19588	1.20058	-7.28285		-5.30958	-0.29549	2.95412
	7.45452	-2.80175	-3.16338		0.718564	7.55339	-2.16507
	1.82856	-5.12161	3.54734		0.216113	6.18498	-2.37989
	10.3783	-0.829274	0.0751509		1.34783	5.59561	-0.876348
	-3.56641	1.00863	-2.59589		2.01885	-0.278714	-3.68905
	9.97538	-1.59534	-1.37211		-0.665705	-1.89088	-2.96094
	-5.9005	4.30418	-1.59326		-1.90946	-3.7445	-3.19506
	-5.90848	3.52732	-1.8655		2.8805	3.8167	-0.472297
	9.79322	-1.26725	-1.60221		2.95175	5.80867	3.6955
	9.36186	-2.40777	-2.21991		0.645402	1.33022	-4.06585
	-6.49352	5.49367	-0.631476		0.377566	1.51416	-3.10703
	-6.41232	5.1314	-0.896084		0.763241	1.89625	-3.92484
	9.53266	-1.8565	-1.68213		1.59712	-2.4822	-5.41588
	7.86281	-2.80251	-0.484021		1.13049	-0.599385	-4.28509
	8.92657	-1.72446	-3.34092		1.00464	6.01511	0.980847
	9.69794	-1.82256	-1.86002		2.58608	-0.0638231	-0.678272
	-6.30793	5.74912	-0.542971		0.806485	-0.918842	-0.948556
	-6.78068	5.611	-0.733437		0.832122	-1.48996	0.148102
	-7.34812	5.97904	-2.08006		1.41427	-0.324752	-1.38696
	-0.147995	-3.48796	-4.12769		4.11032	-0.671917	-1.42703
	1.40379	-4.60901	-4.29899		3.35942	6.75747	2.26491
	1.25524	-5.21473	-4.16046		1.22917	4.04206	2.25139
	-3.96572	-4.08807	-0.140556		1.58355	-0.119235	0.223403
	5.90397	-0.458335	7.68674		1.87466	5.27779	0.34101
	0.609496	-4.22309	-4.14361		1.14662	4.80639	1.27407
	-8.22062	5.07628	-2.41068		-5.81875	0.383674	2.48733
	1.03021	-4.2049	-3.79319		-5.93137	-1.37435	1.6094
	-8.02973	5.55873	-2.28516		1.78308	-0.0761703	-0.467803
	5.67606	1.27358	5.66296		-5.21106	1.12014	2.23238
	6.03528	-0.729997	6.40118		-0.118576	5.42517	1.07644
	5.27494	-1.63062	7.11444		3.33251	-0.95782	-3.91616
	3.43709	-0.846	6.73805		4.64559	4.28362	-0.900503
	10.0235	-0.648511	-1.36666		1.4778	2.78713	0.0942034
	9.76091	-1.50858	-1.99733		-3.98834	-1.98441	0.171062
	-0.201215	-4.26572	-4.00089		2.87997	1.1381	-1.70871
	9.6337	-1.42741	-2.22348		0.396077	-0.534794	-1.88023
	3.88545	-2.61161	1.05855		2.54479	4.17216	0.277368
	9.90553	-1.60634	-1.60794		-1.68393	1.61008	2.9338
	9.80105	-1.65226	-1.86588		1.40626	0.731204	-2.48489
	9.83074	-1.46395	-0.0835025		1.03752	0.435208	-0.65055
	9.80637	-1.47991	-1.98634		-0.833324	-1.4999	-2.16728
	9.93893	-1.65694	-1.27598		0.964946	2.72686	0.571609
	9.71516	-1.19321	-2.38572		1.87699	5.70618	-1.13769
	-4.69612	-5.17247	-1.91099		1.22242	5.48067	1.60128
	9.98236	-1.65923	-1.13915		2.04302	-0.765389	-1.75301
	-5.74433	-1.49197	-1.86418		0.0437968	-2.48202	-4.05594
	2.27036	-3.13175	-5.26092		0.935035	2.82146	-4.29759
	-1.07298	-2.2906	-3.9006		1.29164	-1.07202	-0.378941
	1.35695	-4.55033	-3.3466		4.03862	-0.0799018	-1.77295
	1.70918	6.8053	2.47143		-4.66335	-4.91515	1.37878
	-1.96821	4.86918	1.46006		-6.04636	-4.44675	1.6223
	-1.63198	-5.65102	0.390233		-6.30473	-4.05703	1.86892
	2.12462	-5.40202	0.442235		4.72585	1.07376	-0.77729
	0.472491	1.3572	-7.00594		4.35474	4.75893	-1.06596
	0.40529	0.239464	-6.94554		-4.82851	-3.00078	3.2486
	1.24547	0.302917	-5.66748		-6.93872	-4.06894	0.533515
	-6.24145	-3.72573	-1.94616		-5.38285	-4.39448	3.25858
	7.75348	3.88566	2.8085		-5.24296	-4.24449	3.35865
	1.8236	-5.03228	-3.88251		-5.47951	-4.26337	2.86128
	3.82447	2.94516	0.890416		-5.55507	-4.17735	3.25907
	3.41679	5.22978	2.2066		-3.91157	-4.76321	1.78129
	-5.64444	-0.708056	-2.02595		-5.18889	-3.45073	3.37614
	-4.35189	5.19614	-0.113632		-5.20339	-3.56364	3.14368
	-0.375719	7.63995	2.92682		-4.78169	-2.97957	3.26132
	-4.24808	6.05723	0.789559		-1.49738	0.769757	4.08663
	-3.61671	7.69407	0.599429		-2.7763	-0.131572	2.68891
	6.33864	4.27039	6.55175		-5.24129	-4.75601	3.0582
	0.179631	4.20917	7.4719		-0.951502	-3.34444	6.08539
	1.34694	-4.47108	-3.65791		-4.96995	-4.25789	4.69242
	7.4388	4.22915	6.01794		-5.65535	-4.15289	3.662
	7.39578	0.854024	6.55518		-5.27036	-4.53895	3.63648
	-5.39596	-1.66919	5.56088		-5.3787	-3.67316	4.11012
	1.10914	-5.05548	0.616196		-5.75578	-4.45296	1.27596
	-6.14	-2.52508	-2.90426		-5.83861	-4.40267	1.98819
	3.31513	8.63112	5.53124		-7.58686	-3.15777	1.14468
	-1.66206	-4.78937	1.65346		-6.14673	-4.40784	1.1781
	-2.04881	-4.30137	0.932818		-5.60187	-4.11188	1.71419
	-2.20871	-5.35692	1.69844		-4.61866	-3.2337	1.34688
	-2.14157	0.47283	-2.53046		-6.09621	-0.68076	5.61043
	-6.70503	3.07474	-1.63025		-5.84106	-3.67522	3.74054
	0.647532	1.05323	-7.13066		-5.26133	-4.11263	4.35379
	-1.22626	4.35401	-3.71978		-4.91147	-4.36276	1.35637
	1.35508	4.97445	1.49884		-6.35335	-3.76569	2.73048
	-5.36719	-4.9589	-0.655816		-6.22649	-3.69976	2.89269
	1.65639	1.54974	-5.47173		-6.08087	-3.70015	3.08728
	0.818831	-5.79503	-1.76946		-2.42909	-6.25014	3.98922
	-1.99911	-0.126982	-5.28258		-5.12071	-3.4174	2.79017
	-1.01636	-1.17762	-6.33787		-5.36109	-3.68947	2.87717
	4.91881	7.36109	6.14141		-4.18152	-4.79145	0.504865
	-0.642025	-0.977553	-6.33405		-4.50649	-4.97631	1.03964
	-1.79158	-0.648617	-5.80147		-3.49263	-4.93269	-0.313831
	-1.59117	-4.03101	2.28878		-2.18399	-3.0944	3.74153
	3.11273	6.43448	7.78304		-6.42671	-4.46359	0.437013
	2.95382	8.0626	6.38962		-6.88547	-3.96587	0.557925
	3.11233	8.30879	6.44099		-6.67631	-4.34157	0.676041
	6.75949	-2.04388	-1.30726		-6.1272	-4.15614	0.608819
	2.65286	5.25674	4.91901		-5.03267	-3.36199	3.184
	7.16123	-1.32648	-6.04693		-4.28764	-4.5657	2.55189
	3.94191	7.24751	7.01013		-4.6591	-3.40528	3.22412
	-6.51482	2.46056	1.15703		-4.13527	-3.55749	3.44437
	4.59228	5.1343	6.7365		-5.9133	-4.62862	1.71545
	6.50511	-2.13589	0.978608		-5.85576	-4.76372	1.55767
	-4.26566	-0.129517	-6.82856		-1.99381	-1.06035	4.93521
	-2.36603	3.57952	-8.06141		-5.19127	-3.95695	4.92904
	-2.98028	4.2114	-8.02132		-5.67283	-3.67479	3.92752
	-1.34282	5.0384	-8.05609		-1.24158	-3.00071	4.46763
	-3.75677	2.64312	-7.94858		-5.55561	-3.35056	3.48537
	-3.88842	2.33855	-7.83762		-5.01103	-3.43561	4.66307
	-2.24444	3.5318	-7.91113		-6.03031	-4.56256	1.14427
	5.42451	2.49658	7.86631		-5.48478	-3.60084	4.31081
	-1.22646	2.93756	-8.11478		-5.40797	-3.81397	3.48235
	-2.55349	-0.456741	-7.48275		-5.43789	-3.5143	3.72797
	-4.32751	4.37344	3.82156		-6.38212	-3.78209	3.05168
	-4.95024	4.76169	0.826853		-6.51568	-3.88891	2.83258
	0.928167	3.07966	-1.38453		0.0208248	-3.9037	-0.119213
	7.51342	0.545347	-5.78091		-2.76915	2.62357	5.0016
	8.90309	-0.883204	-4.4027		-2.34094	2.8629	3.76163
	0.263702	3.55551	-1.42948		-4.33211	-3.79009	0.398314
	-2.86226	2.34569	0.0103035		-4.23383	-4.34479	-0.871011
	3.66461	4.54904	-7.92018		-3.29205	-0.478647	-1.53968
	-7.19801	3.96219	-1.05849		0.606949	-1.83708	3.95847
	-6.11886	2.13024	-1.96123		-0.450435	-6.16557	-1.70228
	7.73232	0.194944	0.648874		-0.0631806	-5.7782	-1.5577
	7.05211	-2.17017	-0.215255		-1.38961	-3.99788	0.135092
	7.26936	-1.02919	0.0262583		2.86557	2.56674	3.21735
	0.696071	-1.60707	-8.03158		-0.628089	-1.14506	-0.215808
	0.910294	-1.70137	-7.27537		-0.914455	-4.46079	-1.66072
	-9.13192	2.53833	0.632452		4.57344	-0.277502	1.34927
	-8.9813	3.4221	0.466299		-0.367436	-1.78367	3.23008
	-8.78908	3.62398	0.289241		2.11555	2.06961	1.5107
	-8.87497	3.56139	0.461681		2.33919	1.269	2.54789
	-8.88018	3.54078	0.456341		3.55747	0.112942	-0.271264
	-8.78187	3.1651	1.17049		-2.41041	-2.3863	-1.5315
	-8.65962	3.98497	0.397942		-4.80331	-0.598946	-1.92792
	-8.93235	3.02932	0.830496		4.1775	-4.63847	-3.61043
	-8.56471	2.78755	1.87197		-0.286057	-3.68437	-1.75951
	-8.65166	1.67952	1.55301		-2.09475	4.13554	1.06553
	0.017605	-3.14488	-6.45659		-0.855908	-3.86115	0.788432
	-0.808477	-1.36423	-8.20004		-2.16281	3.23666	1.24629
	-8.44529	1.8213	1.51237		-3.4423	-3.46685	6.06998
	-1.86484	-0.879121	-7.75548		0.133799	-5.85644	0.973057
	4.60313	-2.09348	-0.556151		1.81778	-3.93647	4.24906
	-8.42374	1.93504	1.51057		0.302912	-3.436	5.22435
	0.0561102	-0.721686	-8.49272		3.48473	-1.6198	5.65762
	-0.280375	0.331341	-7.46371		-4.83474	-3.47485	1.70572
	-4.25463	5.27699	-2.47103		2.18311	3.10315	-1.45939
	8.8493	4.17045	4.85566		-2.76835	1.3268	1.45202
	5.12648	-3.48659	0.948505		-0.179336	1.99396	-6.01908
	4.55092	-3.28979	0.062342		3.20494	3.56381	-3.87206
	5.25184	-1.63388	0.627521		-4.56415	-4.37722	5.77377
	-3.16633	-0.63125	-7.65867		1.45214	-4.9621	2.11764
	8.59881	-0.673276	-0.959658		1.88866	-2.01195	2.21717
	8.63111	0.266792	-0.199238		-2.01929	0.734088	-3.0653
	-9.03493	3.34353	0.586054		-5.08269	-1.38355	-3.19555
	-7.86434	5.72763	0.328801		-6.08261	-2.82271	-1.41164
	8.80294	-1.64925	0.657763		1.60949	1.94091	-2.52733
	8.28546	-1.82636	-1.24117		-2.48844	1.2549	-1.40348
	7.712	-1.71531	1.33448		-6.22318	-3.16105	-1.76053
	5.8441	-1.51612	1.52497		-2.17096	-5.68153	5.19229
	-2.12747	-2.80544	-7.04838		-3.02097	-5.94022	4.44118
	9.17835	-2.47468	-0.261977		-0.468889	-4.52046	6.32714
	-2.08514	-2.08192	-7.52527		-2.75799	0.37154	2.11396
	7.21318	2.37425	6.97711		1.44994	-6.18905	1.89721
	-2.65457	0.878327	-7.11003		-3.30649	1.96559	-3.86792
	7.48098	-1.13176	3.2919		-5.22208	-3.37294	1.88009
	0.894956	7.10707	6.56364		-6.16091	-3.15342	1.44065
	-6.24386	5.22606	2.66588		5.30693	2.54132	-4.81104
	8.2106	-1.45526	-0.952551		8.05453	1.02986	1.26342
	5.67043	-0.581478	-6.43017		1.25631	-1.56231	-4.27329
	4.78019	0.339774	-6.69867		-6.55554	-3.92343	1.26195
	6.28281	-0.53138	-6.16977		-5.79084	-4.68802	0.647284
	4.06156	-0.192458	-7.13895		3.27624	-1.91983	-1.52835
	5.40093	-0.248238	-6.98978		-6.35759	-3.78714	1.74142
	7.80624	2.54016	5.1173		-5.07053	-3.14087	2.2536
	8.95111	-1.04167	0.753847		-5.25624	0.235935	4.78276
	8.86638	-2.25029	0.0443359		5.30762	1.33548	5.18501
	9.21382	-1.53381	0.0357621		-3.08761	-2.03675	-3.31957
	7.13918	-3.31839	-1.5198		-1.47389	-3.30246	-0.28798
	-2.30815	4.31934	-7.82001		-6.06013	-3.81285	2.16792
	-1.70614	4.88516	-7.7996		-6.1502	-3.95736	1.84147
	6.70122	-2.72425	1.6668		-0.760308	4.76642	-1.43237
	5.39769	4.33936	-6.1488		-1.33603	0.621442	-1.8503
	4.35923	2.72087	-6.69651		-6.28508	2.66526	-1.66616
	-2.5389	6.38991	-5.72849		-0.146981	-5.43762	3.62578
	-2.74844	6.82722	-6.76577		10.096	2.15953	1.93777
	-3.8964	0.749068	-7.91803		-5.33057	-1.97741	3.71797
	-4.49805	0.695564	-6.86608		-5.19009	-2.48698	4.88039
	-7.26028	2.97542	-1.37669		8.8096	4.37032	1.90704
	-3.83892	6.7419	-6.33008		-2.04583	0.706533	-0.840698
	0.0548489	7.66003	-6.8956		1.612	1.68705	2.20008
	7.3371	-0.128835	1.30834		2.32098	1.59685	3.33561
	-3.69063	5.32395	-4.84365		4.39476	-1.12124	3.88617
	2.40483	-2.47699	-6.28258		-0.874135	-2.70465	-2.31542
	3.64026	-3.11388	-3.01856		-1.26281	2.53344	-6.31181
	9.05479	-1.75134	2.72887		-1.50153	0.845429	3.33949
	6.07465	-2.75698	2.63007		-5.20516	-2.75333	-1.34392
	5.38169	-3.48845	1.70811		1.39416	3.15001	5.67837
	-4.01939	-1.56692	-6.62566		1.95403	3.6223	1.23618
	-4.17535	0.627037	-7.33531		2.94897	-5.30207	3.08693
	-6.41765	-1.56866	-4.53094		-0.0178333	-1.6156	-2.33803
	-4.39873	-2.3729	-5.48634		-2.4092	-5.4084	1.43591
	-7.49789	0.479008	1.17592		1.95109	2.72244	0.41021
	2.09706	-5.44517	5.83481		3.03064	-5.97243	4.77217
	8.50914	-0.801472	-3.0841		-2.28639	-3.41925	-0.894147
	-6.73526	1.3595	-6.15367		-2.20965	3.12667	-4.86393
	3.60427	-3.18088	-0.780156		0.181794	1.05608	-5.82034
	5.48477	-2.55668	0.0232629		0.33628	-5.16245	2.7219
	7.25593	0.0298245	1.0851		1.52563	1.22685	-1.23585
	-5.90926	5.12469	-3.04801		0.982176	-1.56964	-1.9425
	-7.03631	0.59843	-0.905723		5.79553	-0.0282186	-3.83782
	3.22751	0.393198	3.1058		-1.4158	-5.43795	4.98739
	-5.09413	-0.113671	-4.87906		-2.08046	-5.35842	4.96291
	-6.07614	2.02303	-2.23915		3.67925	1.42861	-4.47531
	9.47893	0.116674	1.09883		3.50119	2.12479	-4.02307
	-6.50354	3.06637	-4.89563		-1.58783	0.330467	-6.68459
	9.0999	0.390732	4.28425		1.04722	1.65754	1.65947
	-5.25395	-2.85186	-3.30913		-2.39877	2.19375	-5.56507
	-5.68831	7.37284	-1.20054		-2.61211	-2.35729	6.56618
	1.78999	-1.72967	-5.01384		1.41008	-0.434822	6.6198
	-6.73465	1.89853	-4.55973		-2.22413	1.47221	-4.36739
	-6.93151	-0.891889	-0.0317283		2.61097	0.286257	0.638937
	-1.88924	0.540307	-6.11005		3.43225	4.80984	2.14648
	-2.59558	4.20162	-3.64887		0.822462	0.403577	2.29513
	7.3299	-0.302726	1.7113		1.84986	0.0493742	1.44389
	7.42514	-0.643447	1.08483		-6.1421	-0.679961	-0.715742
	-5.19678	-1.6476	-3.25008		3.7098	-3.51559	4.71894
	-5.67227	-1.81055	-4.0358		-5.38074	-4.40054	2.60028
	1.0603	-2.24358	2.50982		-5.08647	-4.26682	2.46499
	8.85275	-1.66366	-3.20784		-4.86747	0.995706	1.4457
	5.24226	-2.26799	3.35065		-0.0470848	0.502747	0.977643
	3.61598	-1.17854	-5.84177		0.965681	2.37458	-1.4134
	-6.43239	-1.10696	-1.16812		3.05967	2.71334	-1.74068
	-7.31973	-1.8381	-0.287966		-0.65867	1.11082	1.4024
	8.69466	-0.347016	-4.38629		3.43596	4.20304	-1.66686
	8.9277	-0.446003	-3.43012		4.31054	2.03846	1.8186
	-1.08059	-1.58032	-7.33304		3.46292	3.58825	-0.544629
	-8.39096	2.08261	1.6101		2.83355	3.1056	-0.0899267
	-8.6167	2.0057	0.53988		-1.27266	0.646857	-0.151774
	0.00873959	-2.28571	-4.5355		0.942485	1.88291	0.145164
	7.3246	-1.42628	2.42693		-0.498292	1.5549	-0.386056
	10.1303	-1.27531	0.602381		1.35132	2.96122	0.25732
	-6.33043	3.04767	-1.16153		4.50704	3.56505	-0.226475
	8.10254	-3.01714	-2.34187		4.90415	3.67152	4.18583
	-1.82872	-1.82316	-7.31014		2.84111	2.65974	1.07031
	5.15804	3.90755	-6.35795		4.16049	2.42207	0.770128
	7.03787	-1.87812	-6.03953		1.07258	1.51843	2.15181
	5.90475	-1.84406	-6.85197		2.76511	3.97259	-0.0942954
	9.80008	-1.63564	-1.69319		3.51411	4.22199	0.461604
	7.13687	-2.30565	-1.03965		2.53333	2.86056	2.91395
	3.61561	0.299545	-5.77649		0.678377	-0.0546276	0.611764
	5.1074	-1.38627	-3.15585		-0.449039	0.837601	0.147819
	4.78336	-3.77536	0.485211		-0.53171	1.50094	0.784452
	-5.07673	2.27265	-6.69414		-0.986137	1.70375	-1.33127
	-4.52286	1.15663	-7.40573		0.830476	0.917297	0.163058
	9.18841	-1.2083	-3.28796		3.39942	4.26194	-0.582689
	-6.28885	-1.04319	-1.59457		1.61263	3.57429	1.0966
	5.67076	-2.47041	-0.331461		-2.09919	0.677907	0.764323
	7.45774	-1.47287	3.53952		-1.84674	1.32884	-0.786385
	-5.86588	0.82138	-0.496792		3.84057	4.63235	3.79478
	9.30818	-0.208166	3.92604		2.16728	4.79761	0.581433
	1.8722	-3.47764	4.73369		-0.304944	3.62407	-3.48996
	2.76593	-5.15001	3.86223		-1.86194	0.11724	-1.8436
	6.71912	-2.92972	-0.752331		-4.37135	0.783455	-2.21294
	-6.57943	-3.99339	0.581637		0.233747	1.06736	-0.52608
	-7.60743	-2.94761	1.87043		-0.847876	2.97881	-2.16553
	1.41736	-5.40101	4.58523		0.291803	1.8381	-1.18231
	-2.9249	-5.03179	4.91561		0.924175	1.73044	0.0137144
	-3.45072	-5.07391	4.12667		1.84232	1.97832	-0.324683
	2.99408	2.16182	8.25782		-0.437803	1.90233	0.666495
	-8.0478	-1.93097	0.788368		0.985557	0.830591	0.28977
	0.930122	5.01808	6.82392		2.92824	3.58756	-0.208135
	-3.21987	5.62879	-1.58582		2.33412	2.38642	-0.626648
	7.54693	-2.38716	-5.47875		2.75105	2.41957	-1.8919
	8.6695	-1.63936	-2.42713		-0.2746	1.36469	-1.9861
	6.02268	5.43449	3.09545		6.53076	1.35126	-3.46535
	5.27244	-2.33044	3.98293		6.70805	2.57869	-3.40122
	-5.87148	4.75616	-1.88437		7.15588	2.75385	-1.96701
	5.96292	-0.553429	1.29828		-1.90817	-0.410312	-0.891292
	-8.05567	-1.79438	0.80173		3.09104	3.75588	0.851046
	4.10592	-1.77847	1.7196		0.703131	1.84403	-1.09341
	-8.07466	-1.09711	0.696859		0.121822	2.03723	-1.40962
	-0.622441	0.867947	-7.66475		4.78469	4.56146	-0.816326
	-2.97765	0.948041	-6.51562		3.81278	4.45426	1.2638
	2.86908	0.247619	6.20288		1.177	4.26532	-0.149603
	-5.91186	3.83532	-1.10851		2.26348	2.10851	1.65339
	-2.92453	-0.358275	0.445972		3.42248	4.42098	0.057259
	3.53717	-1.08427	-7.05476		3.27691	2.86493	0.0387834
	-6.36594	2.26526	2.79678		0.397049	1.18807	-1.5354
	-3.52665	4.94993	-3.70577		1.6596	1.5852	-0.569344
	-1.07209	2.56897	3.02696		0.0715823	1.00961	-0.408173
	8.97028	-2.3078	-1.40087		5.15341	0.983975	-4.27776
	9.4769	-2.01446	-1.69281		5.90063	1.45643	-3.09558
	-6.13024	4.99193	-2.50283		4.77959	1.85735	-2.27536
	2.89306	-2.22671	8.4842		4.8835	3.72145	1.96675
	-7.94206	-2.06008	0.127027		4.00314	0.434357	0.217494
	7.14279	-0.761616	4.53951		2.49691	2.15229	-0.394966
	-6.76951	3.89879	-2.2226		0.418314	0.322291	-0.00718124
	-7.96977	3.31361	-4.16766		-0.130442	1.81848	1.85589
	-7.02631	-0.848167	1.101		2.4464	1.0169	1.58744
	-7.62135	0.816056	-0.0818107		1.74353	1.72085	-1.8463
	-8.2292	0.0980213	0.355091		5.14318	0.253914	-2.83757
	-7.79169	0.756095	-0.352029		0.922512	4.21317	-1.6855
	-5.85284	-2.47236	-0.170117		2.57724	7.57192	-2.1425
	-5.65296	-1.50493	-2.13249		1.91793	1.94038	1.18052
	-6.37487	-0.841925	-0.0726488		-1.74284	0.546186	0.81137
	-5.49352	5.15001	-2.51181		1.66839	2.28583	0.637843
	-5.30789	6.8643	-5.82452		1.57024	1.04224	-0.397942
	-2.98101	4.91691	-7.74003		0.482792	2.27839	0.687758
	-3.38152	2.72704	-6.15049		2.48064	3.30075	1.47834
	8.73144	-2.70293	-1.4988		4.75417	1.29636	-1.02789
	-2.42689	-3.28097	1.74155		1.86138	1.88407	1.77562
	-7.01662	-1.01998	0.370709		2.65582	1.56864	1.50042
	-7.52764	2.19582	-0.757262		5.48844	3.62934	1.07705
	-5.20826	-0.422563	-5.70146		2.60204	3.29522	1.21964
	-8.5948	1.64976	-1.19893		1.4469	2.36485	-0.959971
	-3.21105	-2.15164	-6.86406		2.10448	2.60786	-1.86795
	4.67599	-4.7973	-4.8795		0.111789	3.52036	0.450824
	3.11397	-3.24278	-6.8411		-1.87634	1.27801	-1.25167
	0.596561	-3.15394	-7.22027		0.537822	1.25981	-0.491635
	4.98052	7.26279	3.76795		2.00519	2.80757	-0.324662
	-3.93201	8.27607	-0.902724		2.18348	2.14734	-1.06843
	-3.53637	1.85352	-5.23552		2.4825	2.66414	0.26526
	8.54697	-1.16861	-3.64638		3.13835	2.44362	0.793577
	4.496	-3.96719	0.754401		1.38277	3.39248	-0.696223
	2.99458	-3.69216	-4.41065		0.234674	3.13237	-2.0228
	5.452	-4.97839	-2.90684		0.488691	2.56582	-2.03998
	6.96145	-3.00629	-2.08012		1.74272	5.18718	-2.16755
	-2.68056	1.44058	-8.32176		0.416637	2.38769	-1.40445
	6.83688	0.877629	6.42744		-0.963632	3.15856	-2.25688
	8.8568	1.94378	3.84243		-3.22352	-0.0181975	-3.1703
	6.92008	-3.23093	-0.328008		0.813496	2.19639	1.7153
	5.44221	-2.1488	4.74712		0.416636	0.70545	2.22822
	7.58534	-1.53404	2.78331		-0.325755	2.29025	-0.746827
	7.12934	3.59416	7.26824		0.596912	1.14557	1.46061
	-3.95039	2.89592	-6.76877		-2.04489	0.559463	-0.419355
	4.62455	1.49304	4.95501		-0.709338	0.924816	1.2687
	-4.72609	6.22869	-3.45034		-0.0868174	1.56756	-0.259289
	9.91956	0.809251	3.93344		6.27698	5.83653	2.23676
	5.54052	1.6478	-4.2705		5.26167	5.37169	1.42267
	1.43477	1.03992	-6.54627		5.00238	5.50744	2.96739
	-7.77105	-0.734784	-0.943641		3.11636	4.46351	4.42084
	10.1379	0.472903	3.44771		1.8821	2.81242	0.330812
	8.21391	-1.39069	2.43993		-1.56118	0.206642	-0.173936
	8.50129	0.773493	5.02984		2.18934	2.57492	-0.89777
	-2.63368	2.93116	-7.5424		0.791889	2.97015	-3.72235
	9.83854	0.331677	3.80684		1.50335	3.74144	-1.58185
	9.37434	0.413081	3.90521		0.601962	2.55182	-1.63991
	6.07358	-2.09385	3.58943		-1.97596	-1.05901	-1.26324
	-4.44988	-0.364201	3.02413		-0.718513	1.46681	-0.329214
	9.37899	-0.108823	4.01293		0.750973	2.77029	-1.32744
	9.80468	0.0982943	4.07164		-0.338415	1.47571	-1.29391
	7.21075	0.936453	6.24486		0.466165	2.82758	-1.26292
	6.89961	0.387693	6.26542		-1.2001	0.815242	-1.45226
	4.92132	5.61703	6.04178		-0.290656	2.76926	-1.76021
	9.66327	0.784668	3.89776		0.530084	1.2775	0.429255
	-1.72947	5.87838	-3.6009		2.3131	2.69172	-1.87985
	6.9932	-0.292599	3.87555		2.26029	2.23595	0.0897069
	4.79719	1.4718	5.53782		-0.0406658	-0.460904	-1.17219
	4.90813	2.73784	6.58308		3.02951	-0.219563	-0.383978
	8.42771	-3.27836	-3.46929		-0.0826296	-0.000505539	0.156102
	6.9576	-3.20191	-4.55419		4.5709	2.93165	-0.794634
	4.97481	-4.20469	5.15008		-0.0912723	2.29484	0.263497
	0.228013	-1.18493	7.12806		0.635182	2.41707	1.10992
	-7.81068	2.49161	0.0719908		1.08903	1.10926	-0.0965784
	-8.68485	2.96248	-0.42899		5.16868	3.8891	1.19702
	-1.89377	-1.9185	-6.26281		1.54029	0.661186	-0.743345
	8.77421	-2.13391	0.228562		1.31353	1.33006	-0.144933
	9.1015	-0.997045	-2.3167		0.235945	2.52297	-0.866178
	2.6854	9.05629	1.43452		0.207131	0.200265	1.42992
	-6.73561	-0.225117	-5.45697		0.719831	1.77819	0.568859
	-4.44576	-1.66719	-6.3321		0.696244	2.19334	0.578389
	-3.16127	-1.19	-6.99451		2.91255	2.25549	-0.841571
	-6.82496	2.92789	-2.99674		-0.405995	2.59605	-0.877409
	-6.94353	1.09662	-4.30816		-1.35779	1.80596	-2.5056
	-7.29872	1.42969	-1.98213		1.9967	3.84212	-0.224015
	-4.82582	8.46274	-1.23069		2.48694	3.59092	-0.108428
	-6.47298	-0.82948	-2.23007		3.56633	3.88934	-1.09692
	8.47123	-2.73851	-1.74217		1.37961	2.3072	-1.82494
	-2.58828	4.29222	-1.18583		0.692306	0.298116	-0.993315
	8.28854	-0.352402	-2.6756		0.690483	-0.197059	1.05027
	0.675346	1.56477	-8.04037		-0.0544624	1.00369	-1.24303
	-0.810028	2.6436	-8.00204		1.27637	2.35953	0.932703
	-4.768	5.05165	-6.30677		1.76283	0.668237	0.798036
	-6.31385	1.066	-2.40687		4.0436	3.42579	-0.668407
	-5.3866	-0.101207	-5.96912		2.31715	4.31295	-0.937891
	-5.03415	5.16627	-4.08848		2.54149	2.4171	-0.73958
	-4.97814	5.07892	-3.64044		4.37981	2.64305	-0.316915
	-4.97165	2.12318	-5.29507		0.06469	2.35027	0.501548
	5.37191	3.03922	7.18823		2.97138	1.93532	0.768016
	-7.32231	0.946957	-3.1208		0.913284	1.97823	-1.1635
	-5.4508	1.19357	-4.87444		0.00763608	1.91911	-1.24459
	-3.24341	-1.77718	-7.68069		1.44351	1.21776	0.172464
	-1.86693	1.9529	-8.44996		-0.761729	-0.43614	2.25504
	-3.10718	-0.675348	-5.71455		1.17525	2.69094	-3.03587
	-2.85095	0.334384	-6.33857		1.96458	3.10329	-0.739424
	-0.255054	0.718991	-7.3975		3.93561	4.01864	3.71186
	-1.19859	-2.08317	-3.78922		-2.57132	-0.573922	2.05986
	-5.31607	4.72049	-4.70906		0.854584	2.81539	-0.0654351
	-2.31259	-0.793574	-7.1795		0.894693	2.08874	0.878095
	0.046608	-1.36772	-6.12576		1.68746	2.91067	2.94262
	6.18213	-4.14068	-2.42336		3.04682	3.2609	0.75281
	7.23691	1.28752	5.86512		1.34039	3.61957	1.00701
	6.82093	0.319971	5.43728		4.1989	4.06101	0.499206
	-5.62015	7.4947	1.00545		9.24054	4.38101	1.55341
	6.8776	0.651706	5.87939		5.42385	3.77879	2.20099
	7.05072	1.43861	6.12467		3.22214	2.79456	1.04088
	7.81418	1.0594	5.41157		6.92324	4.10812	1.30134
	9.57233	0.968928	3.90889		6.76563	2.89814	0.500074
	7.69213	0.519251	5.96751		2.02242	-0.0395119	1.10636
	-3.05324	3.17738	4.35034		2.09804	1.00257	0.378539
	-5.15255	1.13804	-5.67321		-1.87237	-2.69465	-0.650002
	-5.0718	1.58526	-7.028		1.27227	1.91595	-0.0845077
	-4.44533	-0.0231115	-5.60913		1.5457	3.3633	0.422683
	-6.60243	-0.106194	-0.663509		1.23774	2.15384	0.148954
	-6.02072	3.10248	1.07876		1.65866	2.87818	-1.41246
	1.17427	8.53532	2.31111		1.12472	2.22206	0.984049
	5.9105	-3.2971	1.49356		2.85597	2.25714	-0.184698
	-3.9916	1.7177	-7.87347		1.35015	2.5578	0.436105
	8.14306	-1.30969	3.77996		-0.120475	1.80046	-0.0738025
	8.55974	-1.76694	3.14878		1.18115	3.98051	-2.88479
	1.39098	-3.25235	-5.1345		-1.06444	0.926989	-0.900511
	-4.86158	-0.491957	-3.00586		2.09184	2.62436	-1.15992
	-2.93066	-0.181099	-5.82042		-3.83652	-0.683679	0.348221
	-5.81889	2.15655	-4.20918		4.07922	3.52011	-1.4121
	-5.73711	3.7681	-2.89007		2.6722	1.58393	-0.167998
	9.57207	-1.7735	2.54011		3.24369	2.67207	-2.59306
	-0.603867	3.73472	-0.480394		5.72709	3.76203	2.01518
	7.33046	-2.36784	3.92308		2.55358	4.33507	-0.763044
	7.6219	-1.84854	4.24812		2.60539	2.97333	0.569933
	9.11431	-1.33745	3.17368		1.10033	1.55666	1.03062
	7.27654	-1.93649	2.52004		2.85203	1.87924	-0.0584075
	-3.56861	-1.55559	-4.61272		1.61447	0.813365	0.125462
	-6.30502	4.87533	-3.24915		2.43628	3.23652	0.204494
	2.9748	2.05019	4.9125		0.00810885	0.103181	1.08958
	9.40057	0.0460327	4.07929		2.60754	1.79377	0.129602
	8.9838	0.0404006	4.94992		2.98335	2.9149	0.909031
	5.76068	-3.39125	-1.57977		6.18628	6.58338	1.15335
	9.93745	-1.49875	-2.19558		1.41027	2.14787	-0.983903
	7.34056	-1.82092	1.26097		6.31569	1.51895	2.1138
	9.32561	-2.38911	-2.40297		2.30394	3.41402	0.0416759
	9.92079	-1.89132	-1.65309		5.37864	3.59427	3.5363
	9.95659	-1.66062	-1.95916		1.13089	1.46391	-0.749943
	-6.51764	1.21586	-3.92506		-0.0504264	2.70214	0.612468
	-1.77832	-1.58769	-4.5021		2.26438	2.80592	0.633435
	-5.09221	-5.81997	0.630606		1.68101	1.39376	0.451715
	-0.759381	-6.8302	2.36972		-0.291809	-0.50567	0.339324
	-4.22049	4.02267	-3.16769		1.9934	2.80529	-0.928571
	-1.58484	5.03502	-2.67751		-0.115975	1.28143	0.452015
	4.9012	-4.64883	-2.68529		1.0961	1.39292	-0.20164
	5.58015	-4.51501	-1.77707		4.20672	4.31493	0.339671
	-1.28041	-3.99815	1.26988		0.433371	2.25684	0.778707
	-3.49885	-5.4817	3.00021		2.15533	2.44661	0.59525
	-2.83412	-4.97501	0.614587		2.54045	3.07831	-0.832645
	-2.09583	-4.81646	0.663598		2.12954	3.76232	-0.478286
	0.297614	0.502364	-7.85807		1.51383	2.96551	0.22357
	-1.7164	-0.698383	-3.67503		0.0899981	2.54678	0.456155
	-2.67437	0.316419	-2.53217		3.34914	4.77999	-0.00371666
	9.73504	-1.36427	-0.958195		3.65078	3.95344	0.0492352
	-2.52374	-1.74644	-0.792976		-0.324284	1.59134	0.549732
	5.3308	4.9111	5.52405		0.238057	3.2543	-0.448825
	-5.62732	-2.93465	5.21939		-1.46045	-0.242783	-1.28374
	2.766	-5.22956	-3.61599		0.668516	0.538211	-1.60526
	1.87226	-4.64795	-4.76619		0.678695	1.50094	-0.305577
	7.15699	-2.7821	-4.91049		1.62875	2.90372	-0.298626
	6.53831	-2.93303	-5.62682		-3.30071	2.07415	-3.07852
	10.1969	0.0101249	0.24424		-3.10983	1.32192	-1.86171
	-0.918798	5.06778	-4.8947		2.27158	1.65348	-0.34274
	-1.03071	6.34209	-4.8907		0.307093	2.10025	-3.73028
	6.72188	-3.20786	-4.76404		-0.299652	2.05651	-2.01486
	6.37965	-4.05867	-4.57231		-1.51476	1.63632	-1.60459
	6.29208	-3.79514	-5.296		2.6121	3.24047	0.474853
	-3.24189	-5.30634	-1.93052		-0.478062	-0.125269	1.38438
	-2.70187	-5.99053	-0.773419		-0.122449	-1.09294	-1.925
	1.58504	-5.94467	-2.94135		-1.69127	-0.155056	-2.17979
	3.87965	-5.54079	-3.6093		1.94252	0.53971	-0.440834
	-2.38561	4.45791	-4.09294		-0.470301	1.07859	-2.12795
	3.51162	-5.2196	-4.5244		0.218365	3.29497	-2.5117
	2.64831	-4.87985	-4.4837		0.0101955	1.63653	-1.25101
	1.94914	-4.85184	-5.06899		2.49877	3.65432	2.24772
	-6.02982	-3.718	-2.93847		2.5823	2.37453	-0.37661
	-3.30087	-6.08164	-0.808915		1.33495	0.755352	1.75569
	-4.95678	-4.95986	-1.64308		2.78979	1.38415	2.1148
	4.26303	-0.731561	3.26842		0.0923598	1.6257	-1.08621
	2.73704	-1.42466	2.24701		-0.570271	1.20253	0.569293
	4.22447	-3.75761	-5.29466		2.31998	1.62762	-1.05129
	5.30717	-3.60823	-4.89725		4.00399	2.94441	-0.481562
	6.92268	0.832642	5.69509		2.19146	1.88328	-2.21642
	9.74372	-1.91545	0.989083		2.42457	4.13975	-0.769161
	9.4254	-1.56102	0.895901		1.16296	1.33642	-0.764519
	9.72945	-1.23677	0.672827		-1.44373	0.71743	0.521291
	5.45454	-3.21051	-1.5977		0.196423	2.5911	0.344216
	-2.66006	-6.752	-1.60898		1.41102	2.6692	0.135669
	-3.58053	-6.40668	-1.45667		2.53707	4.40569	-0.407831
	3.29216	0.859964	-8.76405		-2.39165	-0.417418	0.826301
	-3.0051	-6.30184	-1.30934		1.8498	2.59312	1.23938
	7.28423	-3.73154	-0.426395		-0.209421	0.176457	0.916241
	9.72509	-1.43499	-2.30816		0.215139	-0.617379	-0.0661015
	5.10209	-3.28417	-4.31222		4.182	0.314556	0.837666
	7.783	3.8945	5.92149		-1.07868	-0.668753	-0.154722
	4.12753	-1.12852	-6.88406		2.57211	3.06925	-0.596934
	8.53549	3.85711	5.12026		6.21713	1.91905	-0.974886
	9.15388	-0.721893	1.75972		5.29016	4.48279	2.09683
	4.76849	-4.41733	0.461846		1.56922	2.36213	-0.483296
	2.31539	-6.9376	-2.39751		2.00379	2.33318	-0.664408
	1.4698	-6.14853	-3.26712		-1.208	1.09809	-0.327712
	0.603516	-6.83022	-2.26448		0.571306	0.595204	-2.24413
	-5.38689	-2.3857	-2.80736		1.1836	0.380889	1.62116
	2.85064	-4.87361	0.119395		3.25005	3.79871	0.793959
	-4.26916	-4.72258	-1.96551		1.90281	2.96102	-0.146106
	9.22899	-1.65361	-2.02079		1.91538	1.647	-0.0237313
	0.105827	-6.60251	-2.31365		1.091	1.32702	-5.99192
	0.96838	-5.17195	-3.70013		1.83201	2.24895	2.65771
	1.88071	-5.22662	-4.88718		-2.69783	0.64939	-0.80606
	5.53946	-3.99907	-5.4121		2.80174	4.26299	1.16305
	5.31432	-3.19162	-6.11071		-1.01421	1.43583	-0.939041
	6.0282	-2.84091	-5.01592		2.61161	2.14573	-0.327378
	-4.64265	-5.35091	-1.62597		1.93091	2.42032	-1.21117
	3.72506	-6.23997	-1.40711		-0.0554369	1.72098	-0.187972
	0.554343	-6.13246	-3.43334		2.16321	2.53801	0.117806
	0.194179	-4.01607	-3.32557		-3.50614	0.518998	3.79671
	-0.312803	-4.88408	-2.53924		-1.77619	0.505894	2.99635
	0.178322	-5.21068	-3.60675		-2.58709	1.00891	3.05851
	0.497403	-5.71285	-2.09401		-4.07461	-1.84166	3.56848
	1.19839	-3.50584	5.09202		-4.40804	-0.113347	3.75456
	-4.30621	-4.67268	-1.89595		-4.48405	-0.420219	4.03638
	-4.33134	-5.02202	-1.20598		-4.67963	-1.06345	3.82932
	9.86257	0.390993	0.611581		-4.48521	-1.23308	3.4036
	-4.47902	-5.22273	-1.89933		-5.10956	-0.955184	3.95149
	-5.05703	-3.80288	-2.57867		-1.47809	-2.22987	-1.10959
	9.61303	-1.56198	2.19964		-3.91471	-2.81169	3.3596
	-5.05054	-5.25835	-1.15533		-5.67924	-1.37542	3.84259
	-4.99596	-4.67417	-1.87721		-5.50848	-1.52325	4.02857
	7.36731	-3.35351	-4.48251		1.81058	-1.23436	0.619159
	6.05543	-3.71659	-3.52457		2.88604	4.8999	-0.848699
	6.46405	-3.15715	-4.51282		2.72722	2.71446	1.86559
	6.55194	-0.106317	4.66501		3.21751	3.28931	-0.705873
	6.03609	-0.0919766	4.75722		1.90669	1.16928	-1.10749
	4.26607	-2.76767	-6.27398		3.23717	1.1748	-1.15964
	3.16383	-3.31213	-5.43512		0.349345	1.09801	1.17244
	5.37572	0.34618	2.08351		-3.84228	0.435681	3.50135
	-0.811524	4.56402	-2.87054		-4.12602	-0.372572	2.15967
	8.3956	-2.72422	-0.045709		3.24749	4.29159	0.164235
	8.95671	-2.31775	-0.36497		4.19176	3.48602	0.791512
	-6.38419	-2.71494	-3.02868		2.02989	3.87118	-0.2148
	8.22534	-1.56459	-2.10349		2.63216	2.73247	0.19822
	-4.97391	-4.52295	-1.89315		2.69979	2.16649	0.0279652
	8.39022	0.695298	-1.01092		2.98891	1.57975	0.792503
	0.577085	-4.37257	-4.42494		1.5775	1.73393	-0.585737
	-3.66222	-2.03901	-7.38349		6.83737	4.23915	0.480228
	-7.35078	-1.51758	-4.19266		2.5583	1.33186	0.146
	-3.34079	-2.09049	-4.01573		3.59331	3.52094	1.26882
	5.84627	-1.66453	1.62521		1.50654	0.284693	0.177897
	8.71087	-2.87456	0.522425		2.17821	-1.00692	1.65879
	8.10729	-3.95388	-0.565907		3.61379	-0.763473	2.02026
	-5.69666	2.87176	-4.69056		1.39104	1.61039	-0.133919
	5.01356	3.5078	2.69693		0.639469	-1.86005	0.367384
	-4.24802	6.34182	-2.4088		3.11198	2.78692	1.37717
	2.71011	-4.58536	-4.85681		3.44535	3.72964	-0.19627
	4.24053	-5.61047	-2.61674		7.00903	5.74524	1.4364
	1.45158	-5.44556	3.65602		0.931371	2.22383	1.1084
	5.1093	-4.37901	-4.17432		2.53357	1.44915	0.520713
	5.93168	-4.90677	-3.66375		2.0133	3.15084	1.90783
	4.87215	-5.07866	-3.66902		3.28088	0.667167	0.6651
	1.78915	-4.72178	-5.34044		2.02886	3.49692	-0.550696
	8.2598	-3.49284	-3.6232		2.06422	0.792559	0.476243
	6.82983	-4.81872	2.5609		3.32513	-0.511472	-0.322145
	6.15437	-2.97046	-6.49768		-0.274353	2.46664	-0.759582
	-1.36183	-0.0433027	-6.6843		2.0582	0.0330498	0.95132
	1.07839	0.430683	-6.97413		2.0487	2.67647	-0.873473
	-1.55701	0.394952	-6.13872		-2.47794	6.29378	-2.82537
	8.89493	-2.85228	2.3386		-3.47232	4.89446	-1.35818
	8.30059	-1.84689	3.34378		-1.2693	4.49819	-0.527714
	9.72779	-0.95328	0.762103		2.35664	3.0594	2.35124
	10.2311	0.100548	0.175276		0.579176	0.889396	-1.65179
	9.73756	-0.998886	0.543779		-0.947581	2.13328	-0.469586
	7.2857	-2.71322	2.97358		-1.36719	1.60982	-0.580086
	7.32541	-1.98154	3.92146		-1.85395	-0.613168	0.186732
	1.44795	-2.4093	-6.85523		1.72827	1.44331	1.04426
	2.80966	-3.95876	-6.51373		-0.845486	1.88979	-1.58875
	9.93594	-2.11148	-0.621359		-1.68837	0.723487	-0.112264
	2.5914	-3.92539	-0.389584		-0.618064	0.877604	-0.873532
	6.90347	-0.797135	6.60088		-1.6188	-0.182448	-1.53044
	4.84844	3.68373	8.14099		4.0665	2.01099	-1.8166
	6.90441	0.558724	7.09259		2.29005	0.887068	-1.01566
	-3.72998	6.58178	0.00235842		0.729673	1.99922	-1.04521
	4.18891	1.11597	4.95162		0.145141	1.07732	-2.15552
	-3.94394	-2.04133	-4.21442		8.672	1.4441	-2.65004
	-2.96989	-1.53682	-2.95123		2.22695	1.83307	-1.2889
	-2.77606	-1.38154	-2.71857		0.322783	1.28965	-0.466223
	-2.42687	-3.47308	-1.73824		0.757963	2.33306	-0.715469
	0.573329	0.300574	-8.50252		2.77611	1.81867	-0.0873487
	-0.0631809	-0.816892	-6.56828		1.24813	3.11448	1.55248
	7.1202	-3.36137	-0.987092		2.20023	-0.741313	-5.96742
	-0.875069	-3.21537	-1.6052		2.20758	-0.842804	-4.78883
	6.5887	-2.4348	-0.272308		0.890646	0.262668	-4.05225
	7.59145	-3.07648	1.91452		1.58188	-0.171753	-0.913168
	-2.33143	5.82659	-6.59701		1.29088	4.13283	0.0708549
	6.74045	4.29355	-6.16983		1.58634	3.21171	1.0171
	-6.30443	2.46498	-5.17293		2.64612	4.90701	-3.11911
	-3.68344	5.82465	1.91663		0.471656	4.493	-2.42322
	8.20782	-0.630892	-4.31662		3.18722	6.51725	-2.91875
	7.84009	-0.631666	-4.61174		0.572829	4.88295	-1.08017
	7.09436	0.559644	4.24883		1.34837	2.81715	-2.16948
	6.65991	0.693352	4.33881		0.954085	4.44415	-0.897363
	9.13318	2.75516	5.62241		1.86063	3.64227	-1.81094
	4.80172	2.79757	5.58738		0.949723	1.42519	-2.81612
	-0.54051	-2.78388	-1.06373		-1.27542	1.12128	-4.19143
	4.74103	-1.16402	3.68373		1.94827	0.681007	0.527132
	1.15379	-5.1638	-5.34892		9.01889	4.47109	1.19807
	7.46042	1.01222	6.13894		9.68505	4.40524	0.785503
	-5.3417	2.04448	-1.77046		9.92274	3.26461	0.199574
	4.47872	1.44477	3.04981		0.264117	2.41316	-2.61287
	0.897467	2.92826	-6.64817		0.232557	4.20062	-1.99068
	-7.10594	7.13693	3.11809		-0.233807	3.25337	-1.56867
	6.2114	4.33882	7.39498		4.16163	4.03016	-0.251964
	5.77987	4.81619	-5.35631		1.76782	3.02094	0.205939
	-4.81174	2.6291	-4.222		2.07401	4.80952	0.6019
	6.39012	4.15409	-5.30756		3.21457	3.51095	0.747087
	-8.03788	-1.48631	-0.584972		1.52185	1.08738	0.816753
	-5.80389	-0.435443	-5.84621		5.34619	4.12931	1.23444
	7.81466	-0.631353	4.29986		1.06062	3.84673	0.874298
	3.49213	2.38401	6.70277		-0.453309	1.9315	-0.292927
	10.4844	-0.949149	-0.124812		-3.59386	0.351622	3.92886
	-6.46363	0.317836	0.749234		-3.05811	-0.136885	3.47506
	9.70881	-0.894344	-1.40209		0.77575	2.77647	0.948877
	-4.16522	-3.01148	-3.47572		3.43053	3.41301	0.265561
	9.24589	-1.163	-2.2691		1.75108	2.89964	-0.318415
	9.50269	-1.21055	-1.68022		2.57198	5.10279	3.92959
	-7.35595	0.554015	-0.707413		1.11535	1.82387	0.853017
	5.44243	3.38836	6.65414		4.15409	6.52303	2.58899
	1.32622	-1.78479	-6.26753		3.21419	1.87992	2.41825
	-2.14643	-1.5915	-6.60063		-0.557256	2.04324	-0.97324
	-1.99117	-3.26318	-0.980597		0.129005	3.22397	0.0842854
	6.10141	-2.77226	1.26642		-0.0651167	1.70026	-1.54299
	4.30724	-1.4894	-6.02189		2.64159	2.96237	-0.74816
	-7.57475	-1.76858	-2.59378		-0.0805679	1.11791	-0.706186
	1.20976	-2.69721	-6.27742		3.29409	4.18763	-0.405629
	6.45595	-3.83448	1.60044		1.80012	3.40023	-0.0408242
	7.44986	-2.41154	4.12661		6.69301	5.48251	-0.285553
	8.08522	1.00237	5.00487		7.62137	3.10673	-0.379046
	8.23252	-1.95965	5.37557		8.28256	3.99678	0.691167
	7.28788	-2.40942	5.8623		6.03025	5.55426	-2.21789
	8.15813	-1.09396	3.45246		4.16694	5.43269	2.77173
	-1.40931	0.0681935	-1.12104		-0.119419	0.881488	0.265529
	-2.04051	-1.67732	0.710489		0.740988	3.41499	-1.0668
	5.26938	-0.456661	3.15177		1.24923	3.26468	-0.491072
	-6.88967	4.60835	-1.38486		2.01907	3.30223	-1.98396
	-1.19012	-1.91218	-6.11765		-0.462395	1.70356	-3.84845
	-4.43803	-1.83588	-7.14341		8.88567	4.05784	0.313131
	9.3278	-1.84619	3.22899		1.62415	4.10691	-1.47608
	-5.73713	0.407078	-4.81323		2.52503	1.77176	-0.585004
	5.69492	-1.87054	1.62699		3.40109	1.46179	-1.02439
	8.76667	-1.14033	3.27715		0.566968	3.03005	-3.95133
	6.7413	-0.852559	2.5049		1.56126	3.18939	-4.53242
	7.06583	-1.63936	2.97752		0.316707	1.7529	0.418993
	1.66873	-4.33923	1.92673		2.82755	5.66694	-2.91543
	9.62484	-1.5861	-2.39312		1.06985	1.07801	-4.28878
	9.35508	-1.70897	-2.96556		1.45795	2.24288	-2.84058
	9.88272	-1.42624	-2.0071		4.99067	3.32693	-2.43209
	9.88068	1.60896	2.37048		2.73591	2.05044	0.74429
	-4.31852	1.02028	-6.84256		1.54802	4.25539	-0.412769
	-5.27009	0.573685	-6.14101		0.278635	1.06943	-0.501883
	-4.65429	1.84322	-6.81934		1.85471	1.70817	1.32927
	-6.48946	1.97261	-6.15308		2.0299	1.83011	-2.92913
	-5.64626	3.38824	-6.35965		0.237097	2.03766	-1.22606
	7.10478	1.28436	1.87183		0.323402	2.11113	-2.50517
	5.96727	-3.72992	4.16406		0.325054	0.323187	2.59013
	-4.00134	-1.20695	-6.28063		0.110119	2.59783	1.00821
	8.59391	0.234857	2.98449		1.57356	2.56413	1.56672
	4.36772	8.34687	5.21493		1.46926	5.22517	-1.45106
	-5.30867	0.413186	-5.90552		-2.56004	0.382822	-0.538177
	-4.76868	0.251116	-5.72923		2.0568	3.4666	-2.94533
	-5.96392	0.893515	-5.86575		0.0970815	3.05838	-2.74846
	-4.41474	-0.384494	-5.68631		-0.612107	1.95941	-0.299219
	5.55398	5.65487	7.0822		-1.27919	4.71872	-4.50138
	1.77601	1.67076	-1.83662		-0.760435	4.11688	-4.43799
	5.67355	5.49062	6.94898		0.343154	3.87603	-1.78361
	6.66539	5.84541	6.35273		-1.4649	0.795373	-0.100525
	5.52072	5.05944	6.89853		1.27652	2.19713	-0.145305
	7.37011	3.73419	4.49785		2.23752	3.57238	-1.42193
	3.32633	-3.47662	3.85099		0.315939	4.27765	0.5623
	9.37776	-1.71731	-2.35594		3.55804	4.70376	-0.495292
	9.06186	-1.97248	-2.41419		10.2139	3.14637	0.244263
	-3.2132	3.16973	-4.91628		6.93882	2.88666	2.23075
	10.0385	-1.55555	-1.07003		3.78414	2.77877	0.0256099
	9.63933	-1.50075	-1.34165		1.31327	0.440489	0.221661
	3.48877	0.593147	5.00001		3.7298	1.28557	-0.255521
	-7.41648	1.69204	0.42814		4.12754	2.37901	-2.50036
	-8.24632	-1.02558	-0.096036		4.58906	1.81175	-3.21163
	7.00754	3.48831	0.904304		0.795967	4.22668	-0.664291
	2.41785	7.01199	-2.85719		2.58116	2.61623	2.91779
	-7.98497	0.579067	2.67232		0.224843	-2.44268	5.35301
	-8.07107	2.16363	1.88147		1.83837	-0.496602	3.06199
	-8.30415	1.13841	2.46084		0.171698	1.0844	-0.168033
	-8.34639	1.95563	3.22186		-1.14398	1.13791	-1.73089
	3.64433	-2.65204	4.37343		-3.09788	0.396865	2.1247
	4.37821	5.93211	5.85344		3.81362	3.82898	0.442719
	0.0952452	5.13869	-4.77355		4.18331	5.15426	0.674376
	5.17875	4.01826	-7.15183		0.235597	0.905446	0.466281
	0.468042	3.60241	-1.31235		0.626175	1.84773	0.809822
	-3.67567	4.31511	-3.13564		2.21443	3.66055	-1.22955
	10.2607	-0.147045	-0.707448		1.83371	0.645138	1.95693
	9.76248	-1.00218	-1.93496		3.80678	3.68617	0.421996
	-5.87812	3.18332	-6.15073		1.98297	3.67561	-0.673516
	6.98532	-0.263085	-6.00471		4.17397	2.41222	0.639795
	7.5583	0.412569	-6.00234		8.68072	4.33274	1.2962
	9.5446	0.0593894	-3.10624		-1.86639	-0.747433	1.55009
	-2.24507	2.60428	-8.6196		1.04659	2.76392	-0.811933
	4.80222	0.54704	4.86309		0.94816	1.36006	-0.729382
	-2.6508	3.71154	-5.22167		5.5023	5.42486	0.444876
	-4.03383	1.53635	-4.27877		0.861058	1.93977	-1.17545
	5.46653	2.88161	5.95518		6.62556	3.4995	0.231195
	9.35773	2.06388	3.91949		6.55704	3.90689	0.934956
	3.74192	5.00732	7.5029		3.26883	3.83573	-0.0777583
	6.38503	4.98438	7.28522		0.0577516	0.262344	0.272794
	5.08513	5.05559	6.75328		6.85432	5.94106	0.890949
	4.44045	2.58414	5.52411		4.4143	3.37487	1.12568
	5.57982	3.57536	5.54456		5.10232	4.91568	1.03806
	4.58539	1.32678	4.08411		4.80704	2.80816	3.78788
	-5.5877	-1.92996	-4.70751		1.40171	2.33673	0.103406
	8.97541	-1.36873	-0.507376		4.03834	4.04523	-0.328674
	-2.56095	-1.63823	-7.9109		0.674767	2.12359	1.21708
	6.17951	-3.77586	-1.03195		1.04978	3.24285	0.965557
	7.35839	-3.09617	-0.182594		0.946977	2.33223	0.532921
	8.8651	-1.68207	-0.0450559		-0.331487	1.56784	-1.66406
	1.60083	-6.44986	0.162206		0.710218	1.15335	0.589988
	1.86903	-6.37195	0.553362		0.374918	1.79096	0.568124
	2.0272	-6.67648	0.884972		-0.509515	0.844526	0.376485
	6.74443	0.699673	-7.42338		-0.0441214	1.03198	-0.622744
	2.16648	-4.70458	-1.10696		0.558188	2.83434	-0.447234
	3.51455	0.841261	6.81581		-0.311621	0.424927	-0.283634
	1.03588	-4.6555	1.19615		1.8163	2.66739	-0.501405
	-7.27023	-0.83442	3.54817		1.4508	2.57012	1.14445
	7.24013	-3.25561	0.253406		1.4964	2.70457	-0.578835
	9.02117	-2.55842	-0.797497		0.553469	4.06875	-1.50028
	8.61006	-2.90183	-1.31048		0.546843	5.0563	1.80885
	-0.23958	5.04452	-7.42469		0.308803	1.21807	0.109636
	-6.65221	1.44693	-4.57358		1.88687	2.04708	0.497865
	0.337299	3.91021	-7.68791		2.62462	1.54514	-0.518078
	-4.4119	4.04698	-5.60692		0.476742	0.323942	0.500095
	-1.79457	-7.02057	-0.635624		0.749401	1.48622	0.751348
	5.74292	-3.00185	-5.96897		1.31391	2.74375	-1.12394
	7.04753	2.27018	4.7189		-0.116118	1.93588	1.21242
	2.98206	2.01219	7.30301		3.47281	2.67454	0.265042
	8.00853	-0.37619	-1.63419		1.79085	3.81821	0.618451
	7.74269	-1.16387	-3.21207		1.36855	2.43674	-0.132204
	1.5821	1.77328	-8.41775		2.20694	4.39478	0.46707
	1.47208	-4.33448	-4.19769		0.672853	2.75605	0.916255
	-2.005	5.99598	-6.24476		-3.17435	2.28488	4.36218
	-1.70305	-4.09696	-5.03107		-3.35186	3.05995	4.00441
	-2.30311	-3.68187	-4.73838		-3.31766	3.02679	3.88612
	-2.96634	-3.05405	-4.89626		-3.33731	2.63334	3.81325
	7.08913	-1.2439	1.01085		-3.63184	2.96208	3.95178
	7.80399	-3.64704	-2.89723		-3.73685	2.61595	4.55743
	8.66162	-2.11717	-3.28516		-3.65047	1.79117	4.8601
	7.74961	-3.52784	-2.9148		-3.91556	1.72734	4.86162
	-4.15977	3.29762	-1.66031		-3.28154	2.67986	3.27924
	6.85746	-2.69494	-5.88445		-6.16544	-4.45387	2.92753
	6.82322	-1.77469	-6.95148		-4.65063	7.1933	-3.08336
	2.46568	-2.0175	-7.5863		3.73458	7.57439	2.99986
	3.04027	-5.20831	-4.21525		-1.50798	3.85062	6.515
	2.95051	-5.30423	-4.56602		-6.00041	-4.00608	-0.665151
	2.43597	-4.63034	-4.88185		-3.90905	1.43976	4.54238
	1.56265	-5.90758	-4.41394		-1.88103	7.82441	-3.9243
	3.02519	-5.01351	-4.7423		-1.11605	-0.0165839	0.0168561
	3.74271	-5.06179	-4.71067		0.201473	-0.346331	-0.837059
	6.13024	-3.0359	-6.54288		2.44885	1.7535	-2.36624
	2.1023	11.1898	-1.08419		5.15729	0.928938	2.5886
	8.11547	0.240248	3.01677		5.65975	1.53173	3.89624
	3.91844	-4.17272	2.38593		3.79488	3.20429	3.77445
	8.72851	-1.42485	1.19683		6.42452	3.18651	-2.11764
	5.23833	-1.88994	-6.71997		5.58922	0.45314	-0.262939
	4.2704	-6.08117	-1.55652		2.7562	4.01248	-3.93114
	9.23928	2.91787	3.89414		1.98555	2.17999	0.189353
	8.34807	3.10583	4.28135		4.18439	1.68476	-1.16583
	8.8846	1.46317	3.83543		-2.60942	2.4107	-1.36017
	-0.472943	-3.97099	-4.91806		2.4199	2.53388	-3.02665
	8.08038	-0.492379	0.739447		2.25083	2.59958	1.09189
	4.60878	-1.955	-6.70996		4.64758	1.77102	1.25719
	5.29221	-2.38947	-7.23747		1.37237	2.87249	-1.51757
	4.95577	-4.93203	-1.35704		4.62061	2.33988	1.29018
	0.719131	-0.16957	2.12215		1.32872	0.797644	2.89963
	-3.69177	-3.65576	-3.54334		5.87971	1.2972	0.490945
	9.21422	-0.939854	-4.03543		5.13688	-1.02894	3.80883
	3.33218	-4.95792	-2.9932		-0.487264	-2.7172	2.30194
	9.13355	-1.12513	2.41142		-0.656538	-1.25518	0.941549
	-4.20271	5.7099	-5.29407		-0.702547	-2.14506	0.440469
	-2.18108	-3.89403	-5.30549		-1.62687	-4.24708	2.64081
	5.92556	-3.56182	3.64735		4.45933	1.57159	3.01565
	4.19772	-4.67895	-2.83925		1.43584	2.25482	-0.0190123
	6.75394	-4.71199	-2.52245		1.23773	1.81208	2.57677
	-5.2813	0.128474	-1.92449		-6.19626	3.13858	-2.73006
	-4.80119	2.25127	-1.76854		0.141524	-3.94144	2.17238
	-3.7743	0.964525	-1.04011		3.40465	-0.762165	1.37015
	7.40418	-1.19047	-0.0591739		-0.826293	-4.49372	2.2421
	-5.80279	3.51916	-3.528		-4.71707	4.18426	-2.30428
	-4.79456	0.117425	-4.86695		-3.43102	3.19037	0.468608
	-7.02466	4.38399	-2.54785		-1.17925	-2.8918	2.07958
	-5.82913	2.1638	-2.75815		4.3029	5.44565	-2.23742
	-4.59168	2.09531	-2.51506		0.466624	2.39563	0.115524
	-0.966955	0.774979	-1.15708		5.55053	3.81896	-3.49198
	-3.60968	-0.0151707	-3.30696		4.28703	4.30894	-0.504795
	-3.27393	-1.29864	-7.14496		6.57571	3.77244	-2.67235
	-4.06237	-1.02287	-6.80464		1.42427	0.80227	-0.793682
	3.09261	0.831471	-7.24482		2.43637	2.97245	3.52009
	6.97709	-2.46749	6.09218		6.37651	2.44634	2.52062
	7.96936	-1.67328	-0.781382		5.18889	1.74511	1.28461
	-4.55552	-0.557499	-4.12644		8.28501	2.73953	-3.03424
	5.60548	-2.08852	-2.23019		2.3883	2.22201	-1.02429
	-4.53757	0.507377	-3.95367		5.07255	3.87584	-0.091842
	6.2235	-1.58708	0.448871		-1.60507	6.8227	-2.98745
	3.33977	0.869368	-5.37035		1.34394	3.78104	-3.4708
	8.27908	-3.80153	2.38464		2.19734	3.85947	-3.2509
	-6.45947	3.59047	-2.15831		4.93566	3.38545	1.27297
	-6.19588	3.73221	-2.12301		1.39921	5.7684	-5.30771
	-6.24993	3.11327	-2.24507		-5.39619	0.903042	-0.881598
	-4.93597	2.32759	-2.20969		3.27704	6.44898	-5.71639
	-6.60842	3.08686	-2.58405		4.88181	5.98767	-5.0755
	8.94726	-1.31575	-4.6733		4.38532	4.21774	-3.41427
	-8.01759	3.23103	-2.14082		0.209609	0.168012	-0.624209
	-8.5253	3.15371	-2.31231		5.39899	5.53197	-2.93807
	-6.95681	4.84681	-3.33027		7.50466	0.328706	-1.30951
	-6.97631	3.38976	-2.80409		8.17666	0.104635	-0.0590486
	-7.43344	4.22166	-2.39514		7.83234	-0.386637	1.45995
	-5.89521	3.88959	-3.05489		1.82218	1.14859	-1.21568
	9.59955	2.70815	1.52946		2.27249	4.52643	-1.91895
	9.18443	-0.211323	-0.277617		4.2261	2.72903	-2.51186
	5.54473	1.88228	-8.5235		3.42189	1.89647	2.94027
	9.40814	1.3883	2.66895		-1.42309	1.28669	4.01088
	8.05546	-1.16744	3.06408		-1.82393	0.74793	1.15473
	7.2651	-2.88379	-3.20918		2.27581	3.23755	-0.835107
	9.1457	-0.972969	0.675096		-2.32304	-0.865425	1.33318
	9.40531	-1.1778	2.06299		1.42594	2.59239	-3.47335
	7.64776	-1.42945	0.182928		5.57115	1.70505	0.357386
	-8.31711	-0.920066	1.40079		3.68697	5.43824	-1.13016
	9.01729	-0.71997	-2.20097		7.27965	-0.44503	-0.102709
	-9.14633	1.56716	0.923997		4.1078	-2.02837	0.911945
	9.95556	-1.1635	-1.09998		0.757798	2.21017	-1.80937
	9.68995	-1.37056	-1.94468		2.10974	2.72204	1.9344
	10.3433	-0.894373	0.254713		0.0800784	2.00321	-1.01043
	6.54654	-2.8188	5.92585		-1.78268	-3.03072	1.69364
	-0.902687	5.58591	-8.08266		-1.93123	-2.11604	3.04428
	8.92189	-0.990808	1.25649		3.94721	0.257082	1.64065
	9.17638	-0.699621	1.86609		-2.76805	1.5806	-2.03278
	7.63385	-0.877086	1.69157		-2.95787	0.174395	0.341837
	2.90022	-0.00272207	-8.82024		1.90262	2.07749	3.0476
	9.44571	-0.821349	-3.61834		6.57609	3.35254	1.44736
	-5.57321	4.51981	-3.28284		-2.01541	2.44179	-0.547336
	-7.20627	3.97954	-2.40594		0.950562	1.88465	-0.755303
	-8.38887	0.521859	-1.77742		-3.448	-3.94405	2.59828
	-5.84031	-2.016	-0.170922		-3.57169	-4.07453	2.74275
	-5.36453	1.43234	-0.545838		0.267546	1.22843	-0.0245292
	-5.53628	-1.47589	-0.579865		2.78337	-2.55623	3.0037
	-6.57624	-0.430302	-0.659117		-0.995771	1.84436	-0.462243
	-5.09099	-1.35783	-1.4862		0.795329	4.58933	-1.85076
	-6.48597	-1.31959	0.0912181		1.73329	0.33684	-0.289732
	9.08081	-0.296725	-4.59851		3.49508	2.43554	1.57329
	-4.11209	-3.58869	-0.252188		4.86961	2.1284	3.04051
	-3.16661	-3.12658	0.347387		1.11099	1.61759	0.391185
	8.50726	0.520769	0.540938		0.0109422	-1.74293	1.6882
	-3.17174	-2.46891	-0.64723		-1.59137	0.837157	0.506411
	8.73289	-1.55585	1.27914		1.14314	3.15329	-1.96607
	-1.57044	-3.17647	-0.890058		-2.35941	0.624154	-1.22036
	-7.40484	1.19578	-3.93664		0.196402	0.215014	1.54695
	-8.39957	4.26467	-1.30751		-3.22016	-2.97299	2.51443
	2.32349	3.87112	-9.22232		-2.3832	-3.78559	2.51403
	1.76066	3.72339	-9.11993		0.543268	0.825288	0.262508
	8.91774	-1.53501	2.77905		0.122379	1.19155	0.167644
	6.2879	0.610799	-7.34845		1.81052	0.157974	-1.16691
	8.36809	-0.928579	-2.80995		0.941599	-0.675251	0.616153
	-5.81803	3.25718	-3.33207		3.03946	1.0759	-1.09293
	6.24407	-3.56147	-1.83919		2.35216	4.90354	-2.35301
	-5.60574	4.75525	-4.27199		0.591603	1.06449	-0.554896
	8.50772	-0.439117	-5.53053		0.612999	2.16952	1.19624
	4.98619	-2.56391	6.95784		4.10638	1.44592	0.563692
	7.21386	-0.892649	5.14251		-5.23736	-2.11374	1.66922
	8.5172	-0.771524	2.47666		1.48553	2.39801	-0.677038
	-5.01693	0.553974	-4.28267		2.87771	2.71349	1.95975
	9.20912	-1.15562	3.5403		-1.45064	1.45503	-0.52248
	9.69093	-2.52277	-0.147084		-3.48447	-1.42169	0.176772
	9.8059	-2.31841	0.921937		1.83554	-1.27096	-0.118379
	5.01578	-2.84181	3.91436		3.31472	4.31454	-2.1652
	8.73458	-1.70253	2.11279		2.59582	2.79526	-0.700306
	1.61413	-4.6238	6.16338		4.58671	1.66732	0.633572
	6.79846	-2.20256	2.16425		1.84614	0.322179	0.233579
	1.98107	1.87076	-6.07207		7.95539	-0.220119	0.0686129
	8.27678	-0.86898	2.13441		8.99533	1.76477	2.46439
	9.47734	4.21747	4.18979		5.20742	-0.757428	1.05229
	8.87371	-1.66633	1.2044		-6.08274	-2.26217	1.61563
	9.27144	-1.70441	-0.526992		-6.04812	-2.19765	1.65546
	-1.72345	7.12796	2.72544		5.56709	2.05104	0.758681
	-7.39826	-0.0635401	-2.39984		3.29791	-1.26438	-0.424268
	-4.98506	2.47584	-5.36399		0.234565	1.581	1.49763
	-5.15566	2.99678	-4.13623		2.33077	0.145258	-0.167565
	-7.38895	-1.01652	-1.04292		3.40722	0.812996	-1.65753
	-4.35607	2.38097	-6.3496		4.52597	1.44815	2.25413
	-5.91468	1.79688	-2.97407		1.94885	2.67306	-0.613927
	-7.63625	2.6466	-1.72462		5.06045	0.96549	1.43575
	2.85469	4.89383	8.3803		2.87761	-3.54111	-1.04384
	7.63196	0.669349	6.87959		0.629263	-0.334615	-2.91614
	-3.70383	0.779179	-5.47671		1.55415	-0.956898	-1.9377
	5.07784	3.86877	7.60873		8.54013	1.9747	2.42024
	-6.36631	2.80712	-6.47304		-0.448359	2.81155	-2.49841
	-5.26434	3.70199	-6.87633		0.184666	-0.68564	0.96143
	-6.22254	4.45728	-6.47652		5.54405	2.49208	2.66584
	8.68964	-2.00227	1.55993		1.12556	3.59208	-2.1198
	9.13705	-1.6641	3.79394		5.46275	1.63897	3.42917
	6.32878	-2.31961	-3.38057		5.30486	1.06736	2.77584
	-4.38313	-4.16863	-2.34472		3.16633	1.15479	1.92322
	-1.33016	-5.06868	-3.23067		1.56851	0.848371	3.95016
	6.88603	-3.2505	-4.76401		0.035208	2.25857	-0.580726
	8.42808	-2.26981	4.0908		-0.722831	6.82533	-3.16195
	9.07772	-1.49574	4.12487		-1.95411	0.650344	3.39559
	8.71971	-0.993196	4.32186		3.26473	1.09614	2.40977
	3.33562	-6.14001	4.06023		3.26897	2.53432	-0.0727883
	5.1572	-4.75559	5.19139		4.99867	1.53852	0.606577
	-6.93823	3.61755	-4.15295		5.575	2.5739	1.05923
	6.92979	3.31643	6.38285		2.33796	0.00922351	1.09745
	4.07218	6.76463	6.91713		4.35571	3.31244	0.682733
	-4.81948	3.74328	-6.97715		-0.401109	0.0758892	2.0628
	-6.28285	4.40026	-5.56274		-6.07853	-2.58854	1.31656
	-4.82879	7.52174	-5.57152		0.209327	2.6238	-1.64639
	-5.12814	6.70875	-5.45072		0.364451	2.38579	-1.39178
	-7.03006	4.97485	-5.08647		-4.36547	0.653409	2.34161
	-8.43657	1.17678	-2.58093		1.38686	3.85653	-1.59678
	-8.27425	1.5932	-1.06639		0.780512	3.60593	-1.58156
	2.32958	-0.823365	-8.90255		5.09463	3.45884	2.70744
	-6.94315	5.91471	3.5814		-3.49562	-3.84201	0.673275
	5.20635	-0.195963	-8.29777		2.97252	2.48436	-1.00352
	-6.67259	6.12085	3.35099		4.03328	-0.693265	2.04506
	-6.58817	5.69116	3.49827		6.39684	1.73712	3.93183
	-6.30432	6.32953	3.86798		6.31828	1.814	0.171327
	-5.9098	3.8325	-3.83461		2.99986	-1.38	3.21733
	-6.51427	4.28081	-1.96681		4.73457	1.28033	3.04147
	8.59736	-1.12229	1.62542		8.46421	1.40707	-1.01234
	8.63632	-0.947229	2.9454		4.91644	2.61531	-2.66103
	6.28664	-1.62151	1.85902		5.96004	0.379036	3.0756
	0.933879	3.77619	7.25982		-0.390933	1.07031	-2.26402
	-7.9936	1.18326	2.20915		-0.390816	2.4775	1.71752
	-8.4956	4.68745	1.21238		1.4656	5.47636	-1.01661
	4.43643	-0.0421651	-2.72236		4.82869	1.56885	-1.01905
	-7.35516	4.56105	2.14998		3.36986	1.05696	-0.163671
	-7.15643	3.58974	2.79504		0.856299	2.96513	-0.891092
	-5.61711	3.87934	4.55873		0.137474	2.16618	0.607298
	7.38306	0.453242	2.35728		6.50699	1.49068	0.700113
	-6.98633	6.22514	3.79141		0.310107	-0.515405	1.46362
	7.45614	0.205848	2.58441		6.81948	1.50907	3.09455
	8.84287	-0.16317	-3.30199		3.35075	1.69335	2.7699
	8.04247	0.262947	-1.95299		0.696353	0.505457	-1.01471
	-5.10261	4.15877	-5.45697		7.56651	3.18641	0.35783
	1.9692	3.55799	-9.03416		-0.138457	0.848526	0.37683
	10.1758	-1.24798	-2.22679		-5.28866	-2.54822	1.48124
	-8.47829	1.53229	-1.26986		9.40926	2.74237	1.29336
	7.06017	0.834896	6.8102		8.08639	2.4674	1.84289
	1.89352	-0.932855	6.18572		2.15438	-2.6895	3.81461
	9.94263	-1.76825	-1.8559		6.18736	1.50582	1.49994
	8.66233	-1.9241	0.929899		2.75113	1.10674	1.73084
	-0.348231	-5.99083	-0.142013		-5.21169	-3.9833	2.8862
	7.80909	-1.68227	1.08356		4.66107	2.66926	1.80133
	-7.33075	1.67613	1.26982		-4.52292	-1.59491	-0.107721
	8.27399	-2.18644	1.17373		2.2041	3.04136	0.99132
	7.54815	1.00873	-0.515814		2.18636	3.40181	-0.75993
	6.63474	-4.74485	4.09217		2.56151	4.41035	-0.289931
	6.29027	-4.61731	4.97232		4.38588	1.23493	1.56268
	3.92345	-5.90104	3.30428		8.21356	0.93982	-1.13082
	6.616	-3.9315	5.42451		9.06744	2.56295	-2.01169
	7.81626	-0.41217	1.78544		7.87368	1.84161	-1.21353
	-7.78988	3.48938	-2.55204		2.02388	3.17821	0.334345
	-0.693515	5.27072	-5.63606		5.8898	1.048	4.20066
	7.91099	-2.17145	2.21132		4.23673	2.76926	0.464847
	6.9312	-0.289235	-6.86831		4.62586	3.93392	-2.3726
	4.94298	4.36313	6.58932		2.78099	0.714268	2.9237
	8.05261	-1.12195	0.810134		3.59589	1.21606	0.97674
	8.95113	-1.77974	-3.19094		7.59634	0.763041	0.163218
	-7.01945	5.56988	-3.71538		8.46376	1.2627	0.351463
	-1.67503	5.31812	-8.05568		7.41153	2.89818	-1.38113
	-0.0751264	4.31878	-8.882		6.2737	2.6452	-2.46829
	-4.7898	-1.6144	3.99011		6.20924	1.80933	-2.54492
	0.149987	6.90593	-2.83572		2.37819	2.8243	-2.32699
	-6.1868	4.718	-6.15258		1.91393	1.66721	-1.88113
	-8.41258	4.73285	-2.64707		2.79252	0.979701	-1.28159
	-2.4723	-2.74204	-4.93378		-2.50951	-2.17832	1.01605
	-2.43401	2.30356	-7.25475		3.64362	5.30852	-2.48001
	-2.35095	-1.56585	-5.16498		-0.569323	0.370189	0.562428
	-5.66769	-1.68272	-3.8591		7.01001	2.87313	-3.44075
	3.36314	-2.89448	-6.95306		3.70435	0.930765	0.0619001
	5.08863	-3.30243	-6.12349		5.82148	4.70085	1.54334
	-1.73149	-1.29317	-4.48724		6.19442	4.03942	2.13797
	-5.99909	-4.13848	1.43727		3.94373	-0.340755	1.97039
	-1.20412	-4.74967	-1.284		5.47007	-0.703262	1.58395
	-4.79293	-1.92172	-3.02945		4.17256	2.14631	2.8144
	-5.7126	-1.71533	-3.23333		5.56323	2.48797	2.26232
	-5.51455	-1.85794	-4.47764		0.688312	1.88616	2.54796
	-4.3466	-0.869736	-2.75979		-1.88076	-0.929066	-0.625143
	-0.718398	-2.03449	-3.78832		-0.68241	1.31971	-0.164605
	2.74766	-2.5468	2.33814		-2.36742	6.3023	-4.95132
	-4.98133	-1.28433	-3.41728		3.31338	2.96999	-2.19096
	-4.93648	-0.638843	-4.46149		-0.431691	1.21305	-0.786276
	6.413	8.05844	4.49591		2.97729	3.42504	-1.08811
	-1.66696	0.3758	-3.34013		-5.45263	-5.25527	2.3102
	-1.97194	0.124249	-4.4563		-0.642857	-0.901047	2.28854
	-3.44062	-1.61854	-3.20346		5.0644	0.657326	-1.40502
	-3.2911	-1.0925	-6.41839		-0.0327543	-0.611863	-2.64145
	-2.97689	-2.57882	-6.46982		2.76112	-1.01242	-3.91886
	-0.953663	-1.48178	3.67866		3.92433	-0.0438168	-3.55463
	-3.86819	-1.36091	-1.4607		7.1369	-0.0623015	-1.70369
	10.4121	-0.369837	2.12281		4.80334	1.17776	-0.615456
	9.67409	0.237218	4.17294		0.415238	3.56997	0.15701
	9.23229	1.05484	4.52762		3.62915	1.88817	1.29931
	9.90144	-0.152282	-2.19288		6.72796	-0.119276	-1.17643
	9.67264	-0.172036	-1.21062		3.4086	-1.1775	-0.869723
	9.28616	-0.0926669	-4.49579		0.416681	1.70693	-1.65307
	8.23769	-0.917062	-5.87331		-0.0200269	1.42193	1.16093
	9.99673	0.423792	2.09296		3.36882	1.70978	-0.321485
	9.66894	0.548799	3.55737		-3.25685	-3.68829	1.32231
	9.55625	0.560801	4.43105		-5.33001	-5.0787	2.07682
	9.39378	0.672753	4.58397		-5.02547	-4.99443	1.70095
	3.46406	3.05774	4.75455		3.57335	1.62784	-0.804018
	9.0612	-0.924461	-2.77199		3.69237	-2.63202	1.0381
	9.44578	-0.17885	-1.52623		-3.82723	-2.82784	1.41017
	3.00256	2.70964	3.29678		3.64439	2.99877	0.668026
	8.98205	2.48137	5.88589		0.639348	1.37205	1.2501
	8.72248	1.294	-4.61113		4.71667	-1.299	1.14637
	3.28095	-2.32864	5.02128		-1.1725	-5.84688	2.45268
	-3.97675	0.689257	-1.23409		2.29204	-2.31352	-0.387434
	7.77182	0.543396	-6.13807		2.77822	-2.04805	-3.15732
	3.19961	3.62626	2.68602		7.29124	4.19123	2.14804
	6.35164	3.71419	5.01451		7.11598	3.49131	1.16439
	6.00126	-1.61605	3.98534		1.05921	2.53318	1.39919
	0.795221	-2.03924	5.94649		4.16434	1.28095	0.377212
	7.05064	-0.175925	5.48073		2.6123	-0.727962	1.40662
	8.8822	-0.811924	4.58014		-1.09842	0.11656	-0.849143
	5.84023	-1.83563	5.3552		1.48374	0.0507664	2.37351
	9.15416	-0.278717	4.36112		-2.84145	-5.29344	3.20305
	8.48376	-1.19814	4.95867		6.27635	3.56057	0.818019
	8.54187	-1.34606	4.59753		8.63445	3.11481	-1.12561
	4.96669	-0.995593	6.3593		4.54057	0.909242	-0.963156
	3.21934	-3.11922	-0.987185		7.99079	2.3358	-1.15449
	5.11563	1.37352	4.28243		5.60062	2.57079	-1.6834
	3.856	2.19654	-7.99381		7.47285	2.74238	-2.40257
	2.13352	1.05358	-7.30239		1.92024	1.29466	-0.261293
	-2.75274	-5.07931	2.26286		-2.88027	-1.59846	-1.22101
	6.19162	1.77103	3.17654		-0.0460811	0.861323	0.545539
	3.3489	2.61145	-6.87053		2.19304	3.06259	1.57065
	-1.72872	5.75468	5.60663		1.27957	2.43184	-0.158533
	0.389622	-0.997959	4.24715		2.5296	0.174116	1.57929
	-4.00464	4.15781	-3.12947		2.82714	1.28787	2.8762
	-5.69697	4.10277	5.55093		0.302762	2.88134	-2.5292
	6.13393	0.747183	5.57173		-0.364062	2.41312	-2.37262
	2.09579	0.983558	2.75893		2.45987	1.99756	0.253301
	6.33379	-1.51609	-5.17573		-0.312191	1.34048	-2.4421
	6.46117	0.490782	6.64392		6.11401	2.72295	2.96007
	-3.37018	-0.785227	-3.31046		-3.71953	-3.08109	1.49656
	-4.23044	3.64294	5.8013		6.36739	3.33445	-1.45149
	-3.33565	1.48087	3.89708		0.616585	0.160478	0.554977
	4.84331	1.36906	6.77173		0.26625	-1.26701	-2.18298
	2.02238	5.25567	4.86687		2.69819	1.72744	0.392001
	0.431962	-4.12137	-6.91168		0.824575	0.346661	2.66962
	-1.08484	0.995183	-6.46606		1.89898	1.02388	1.19073
	8.05537	4.36453	4.445		-1.42504	-2.46612	2.60516
	0.246322	-3.83501	-6.5718		-3.80165	0.266507	0.126149
	8.73445	1.12223	4.86716		0.0793323	4.67202	-3.94847
	8.65599	1.33013	5.73052		3.1677	0.00658589	-1.95686
	8.05855	3.37386	6.27354		4.92261	3.37542	-2.00071
	8.09328	2.00475	6.22099		2.88608	-0.132317	1.75021
	-4.15326	-2.18521	-4.40189		5.90921	0.00145517	1.28668
	-3.65276	-0.199238	-4.85106		-0.457386	1.96447	-0.649845
	-5.05133	-1.28456	-3.8761		2.65432	-2.02913	-0.165889
	2.96653	-0.967334	-6.16195		0.931282	-1.14423	-0.577044
	-2.208	-1.87905	-6.55367		0.848088	-1.75988	1.7702
	6.38436	1.98486	-7.09821		-1.99166	-3.10448	-0.230485
	6.76893	0.237577	-7.51111		0.478903	-1.72648	1.67141
	3.25528	1.10055	-6.93318		2.49675	3.13941	-0.401414
	7.03059	1.17829	-7.36741		4.25417	2.55344	0.346424
	-8.03234	-0.269621	-2.90362		4.52378	1.03408	2.67085
	-1.67044	-5.46508	3.21073		3.02043	4.04031	0.358606
	-6.64827	3.6284	3.39039		2.91294	1.57339	1.60483
	-1.34406	3.94879	8.38746		1.83907	0.21693	-1.33038
	2.90686	7.55238	4.62309		7.28426	0.845787	-0.537677
	8.15728	-2.0506	-2.89407		4.99946	0.454873	1.04224
	9.92103	-0.451872	-0.276033		2.8123	-0.189095	0.49622
	9.82561	-1.36517	-1.88591		2.56298	-0.211327	0.691525
	10.0098	-0.133403	-0.312354		3.95183	1.38601	-0.565468
	5.62682	2.82072	-2.09915		5.39788	0.437772	1.18003
	4.90694	2.25727	2.24806		0.154322	0.0751687	0.319426
	5.66115	-0.104292	-7.56448		6.63606	0.179188	0.128565
	3.52228	1.6514	2.58494		6.82675	-2.69637	2.51481
	7.24084	-1.64936	6.25405		2.67195	0.459749	0.703698
	4.8847	2.0998	3.63583		6.35959	2.24367	-1.62293
	7.53144	-0.782068	-5.33001		3.29785	3.75457	-2.83682
	6.95331	-1.75821	-1.44476		1.0876	1.19384	0.335164
	6.2718	1.03099	4.153		5.54907	2.63373	-1.16999
	-4.22307	-2.47564	-3.09628		3.07965	1.05475	-1.23274
	8.38811	1.6364	3.77766		8.2897	4.09043	-3.36626
	-1.70069	-3.61925	6.87925		8.2351	2.48794	-1.71274
	-0.683046	-2.50849	7.8152		2.7887	3.07225	-0.495179
	6.61987	2.13542	4.9838		8.34986	1.91468	-0.760146
	9.71228	-1.5422	-1.434		6.68483	1.12635	0.250251
	9.69024	-0.977343	-1.18633		3.7209	3.77519	-0.153326
	6.18607	3.30141	3.88444		4.25121	0.508155	1.82927
	-6.40067	3.14571	6.04623		7.8796	0.999129	0.422808
	10.1064	-0.14719	-0.115081		7.17664	4.12327	2.38897
	9.60354	-0.814823	0.0861438		7.99137	3.60136	2.08549
	10.0221	0.235955	-0.760297		-1.88831	0.700096	-1.54407
	9.15337	-1.58792	-0.96597		-5.58605	-2.77352	1.59469
	6.92329	-3.85359	-3.58358		1.46792	0.7941	0.641089
	8.77194	3.31992	5.53298		-1.51628	3.00724	-0.426822
	8.23759	1.70242	5.51013		3.09318	1.92614	0.767455
	2.56842	2.86619	5.50392		0.850397	2.61615	0.000825062
	7.3799	-1.20206	-6.53879		2.83946	0.480627	1.38865
	9.47094	-0.807856	0.587677		-1.20558	-1.12991	-0.103747
	6.91878	-1.2709	-6.80142		-0.699815	4.66648	-1.48237
	7.25438	-0.398926	-6.69792		4.25451	-0.415483	-1.20608
	-1.25981	1.44155	1.61781		5.42322	1.2297	-2.74973
	2.66592	1.37832	5.21299		5.65281	0.652692	-1.30193
	8.82273	-1.2404	-4.67852		5.1645	0.102639	-2.22508
	7.71027	-1.3413	-6.13568		5.41988	2.39006	3.34872
	2.23592	-0.0482096	3.98394		6.33223	0.77054	-0.561879
	2.7561	-4.63768	4.22108		3.41826	2.49	0.681963
	6.71204	2.83645	7.27059		7.88221	-0.222806	-0.351214
	8.06331	-0.669088	3.95504		-4.15902	-3.40268	4.31158
	9.59905	-1.67164	-2.67912		-4.02995	-3.76134	4.36156
	8.63835	2.18813	5.69066		3.45742	2.55065	2.90117
	5.10994	0.212378	4.48295		5.68939	0.57778	0.255641
	-4.3419	-3.20367	-2.78863		-2.42899	-0.117022	-0.205318
	8.48312	1.63057	6.4615		2.61871	2.56328	-1.31453
	7.31869	-1.58579	0.143649		0.113938	1.7643	-2.48906
	8.30861	1.70898	6.17068		9.03254	1.64061	2.66173
	9.20736	1.01337	4.47207		-2.57336	0.505251	-0.803836
	7.27575	-0.357374	4.25122		-5.51945	-2.71358	2.39858
	7.34512	0.229161	-4.76731		0.705111	-0.926396	0.305744
	8.49311	-1.56599	-2.96429		2.85049	3.11889	-2.27458
	6.16003	-2.26424	4.4534		-0.607655	0.375335	-0.103878
	-5.24896	-0.182139	-0.21396		2.21194	3.17668	-1.68813
	-4.60874	-2.67196	-0.296163		-5.7381	-2.99458	3.23143
	6.78207	-1.6081	-6.1378		-0.307516	-2.23889	2.611
	0.709974	1.69302	-4.24505		1.02664	0.844057	1.10867
	7.16404	-0.350462	-4.24393		3.21829	5.06155	0.94289
	8.72861	0.401739	5.3434		-2.91547	5.52371	-0.0149807
	9.63649	0.891555	0.543922		-5.46448	-2.48966	3.00005
	0.55796	-4.72887	-4.4472		1.51887	-1.57929	1.33659
	-3.99292	8.05825	5.63668		-2.53138	-5.68805	3.15921
	-1.85011	-3.59662	-5.25316		0.137128	-3.61123	1.92067
	-1.45321	-2.92217	-6.3109		-1.62781	-5.93673	3.28619
	-1.56436	-1.96627	-5.565		-1.81954	-2.91288	2.18184
	0.964258	-3.46991	-5.32847		-0.209476	0.6001	1.56485
	4.00091	-4.66259	-0.0160169		1.52982	2.09688	-1.09445
	-6.58709	-1.25988	-1.4613		2.76301	3.41318	-0.264978
	-3.84842	-0.903373	-2.78948		3.44581	2.86412	-0.0653447
	-3.63378	-1.77812	-4.07334		-3.28035	-1.88784	2.48669
	1.4504	-2.8897	-6.50545		-5.17231	-2.62273	3.05306
	4.6017	-1.65989	1.79901		3.07571	-0.908119	2.10564
	4.77852	-0.481664	2.85833		-0.681553	-2.02539	1.18696
	-1.53975	-2.3988	-4.43499		0.976945	0.641392	0.47077
	-2.73148	-2.85745	-4.77579		1.91405	2.86004	0.53151
	6.92413	4.35299	6.75822		-0.0557424	4.01021	-1.32242
	7.17408	0.824617	4.12883		-0.687111	4.31355	-0.157037
	-4.27079	3.55837	-4.85328		1.81873	-0.402396	1.09042
	-4.77096	2.68487	-4.18182		-2.18982	0.291398	0.0736676
	-5.16655	-0.184102	-2.19298		5.91182	2.61683	-4.10352
	-4.31177	-1.13337	-2.69478		7.63088	2.61042	-4.73454
	-5.71034	-1.0779	-3.69024		-4.43078	-1.85819	2.30146
	-5.0053	-1.51892	-3.60012		6.18229	2.62032	-3.75353
	5.96186	-3.94896	-4.1966		7.71172	2.56714	-3.40231
	-6.39133	1.79382	-3.85625		5.12996	3.51918	-3.85774
	-5.84046	1.0754	-3.06906		9.48169	0.661725	-2.10408
	-6.07459	-0.470703	-3.00201		2.86205	2.6426	-0.177701
	3.26078	-4.43534	-0.902217		5.40614	3.66946	0.174964
	8.73657	-3.37226	0.330005		4.71168	1.82364	0.20157
	9.44314	-1.53947	1.09872		6.11821	3.22951	0.165364
	9.72991	-1.56352	1.6181		5.87888	2.66953	1.16095
	9.56137	-1.67801	1.09029		6.06928	3.08621	0.803862
	9.10667	-1.96542	1.44619		-0.487374	4.80419	-0.117872
	9.93737	-0.696729	1.52852		7.46393	3.01885	-2.07761
	10.0241	-0.512299	2.12897		7.98701	2.55309	-1.92188
	9.41256	-0.118227	1.23958		7.42246	3.79485	-2.36844
	9.45787	0.619058	1.16554		7.21983	2.39833	-0.838795
	8.80038	0.218508	-1.69682		-2.40251	-5.15691	1.83293
	4.7713	-4.37526	-3.24479		-1.49505	1.63665	0.438525
	8.01162	-2.30493	-2.03075		-1.99999	0.207379	-0.211124
	-3.32463	-3.6888	-0.934709		-0.628119	-2.11302	2.2939
	-2.7323	-3.50148	-3.31394		2.24684	-0.0950351	2.60333
	-0.174044	-4.38407	-3.79593		-1.31339	-0.000189966	2.53342
	-6.82672	-3.18742	-1.57985		0.31356	-1.25441	1.26652
	1.19088	-1.27226	-7.97471		-2.21541	-1.31531	1.49646
	-3.81083	-1.18153	-2.37375		-1.50945	0.732095	0.230109
	0.504847	4.8986	2.38494		-4.46037	-3.03769	1.32832
	-2.70241	-1.35854	-6.32443		6.152	2.71927	0.35818
	8.2012	0.571032	3.24282		4.31598	3.76822	-0.330876
	7.51945	-3.17623	-1.88003		4.57985	1.26082	-0.664112
	7.58054	4.43184	0.680204		5.7395	3.92827	1.97533
	-1.74385	-4.07388	-2.20256		3.59784	2.3545	2.60202
	-3.6735	-2.34532	-4.55799		-0.0864115	1.22462	3.28761
	-3.84245	-1.94423	-4.15986		2.65941	-0.532491	-0.687293
	5.47146	0.640238	-8.02171		1.49394	-0.824858	3.02834
	9.46646	0.38078	2.24152		3.02952	3.78233	-0.769884
	7.28443	4.37453	6.6999		3.15258	-0.552959	2.15692
	-3.56605	-2.30351	-2.41483		3.12682	0.625169	-1.12572
	7.21882	3.62386	7.26737		1.22802	-1.12078	0.382341
	-5.35922	0.782838	-3.99755		7.95504	2.97352	-3.25236
	3.27015	5.7526	6.7881		3.13732	2.85252	0.912501
	3.64499	0.359626	4.00468		5.10908	3.91056	-2.05564
	5.79525	-0.402867	5.70903		3.41423	3.57097	-2.48373
	3.47421	-3.73094	6.17508		2.45	0.906071	-0.430942
	-3.84391	-4.16324	-3.38496		1.70125	5.00837	0.021393
	-4.53338	-4.14589	-3.05356		6.01215	5.31687	-2.97518
	1.95798	6.81528	0.723017		5.84084	3.11384	1.41277
	1.44342	6.74122	5.48828		1.54742	-0.000820186	0.855215
	3.64238	-0.118338	2.85576		2.29166	2.86645	-2.85826
	0.680191	-2.71975	-2.13302		8.31651	1.99921	-0.713058
	8.82511	1.68124	-0.719431		6.56179	1.677	1.59323
	-1.11758	-3.3544	-4.78098		-2.38745	1.75936	-0.203824
	-2.70433	5.40615	5.76949		-2.25576	-0.612736	0.478177
	3.98232	0.162624	7.14158		0.334941	1.30884	3.98607
	0.555106	6.14058	6.07542		2.56274	2.54366	-1.80273
	6.16087	2.6905	4.15893		7.20009	1.84734	-1.81967
	-2.9071	5.93562	-0.604008		8.20208	2.53532	-2.23926
	-4.98063	2.76019	-2.0931		8.63246	1.59879	-0.566301
	-3.12243	5.5346	-4.67079		5.85351	3.49127	-2.43058
	-4.59198	-2.25831	-3.70987		6.11249	1.26804	-2.18037
	9.48323	2.4208	3.18086		-1.24938	0.127059	-3.49678
	-3.42744	-1.65679	-3.76607		0.947488	1.57498	-1.07208
	-3.67453	7.24325	5.49451		1.76014	-0.900248	-0.131157
	-5.0384	6.08044	6.07609		4.82543	5.03674	-2.19472
	-6.35385	-0.104563	-5.81898		0.670873	4.01571	-0.992944
	-6.74691	0.670845	-4.78861		4.65913	2.63687	-1.68465
	-6.60211	-0.792467	-4.67546		3.49917	1.31148	0.0600834
	7.20715	-3.35598	-1.24575		3.39	0.379174	2.53618
	8.25593	-2.85953	3.13599		8.21286	0.930029	-1.21819
	8.05197	-3.48114	0.422817		8.43283	1.5554	-0.699533
	8.43282	-3.10135	0.467313		2.52643	3.54253	0.894954
	9.18818	-2.32081	2.01123		3.50103	2.76221	-0.895547
	8.91351	-2.43955	1.76652		4.76842	2.9753	-0.759392
	8.5727	-3.0154	0.548572		2.03468	4.16198	-1.294
	5.20222	-4.92483	-2.02377		2.79093	6.66173	-0.239638
	4.58162	-4.74775	-2.25787		3.69979	1.6658	2.1972
	7.83887	1.94106	3.2733		4.11107	3.12639	1.2323
	3.17985	-3.1275	-3.62351		6.90947	4.65402	-2.25211
	0.732472	-2.98912	-3.26191		-2.11588	-2.46865	2.04424
	8.69742	3.34293	5.11669		-0.31588	2.22635	2.44302
	-0.362656	-3.29041	-4.22974		4.93531	4.49044	-1.72379
	-0.789753	-3.44084	0.0109681		2.33999	2.5135	-0.772981
	8.20311	2.07049	5.17147		5.61208	2.73587	-0.666614
	-3.68335	-2.50176	-2.74231		-3.09481	-5.42808	1.63012
	-4.64114	0.66843	-6.23695		-5.36876	-4.68144	2.59717
	-6.07269	-1.59282	-5.26566		-4.573	-3.42292	1.45265
	8.18862	-3.05715	-3.24754		-3.81147	-3.62028	3.97305
	8.93079	-0.965665	2.88357		-1.32415	-4.59654	2.67488
	-6.04475	-1.48508	-5.37602		-1.94538	-4.20667	4.79661
	-6.34209	-0.670091	-4.81665		-2.01713	-3.93451	5.30451
	-2.59956	-2.2027	-3.72808		6.41431	3.99771	2.83557
	-3.03842	-3.40488	-5.33108		3.73562	2.9056	0.584142
	7.92146	-3.90475	-2.72024		-0.25516	2.89844	-1.34465
	-4.6441	-3.11837	-3.22531		2.22693	1.19405	0.849084
	0.4451	-4.31364	-1.13424		-1.36202	-2.35481	2.70587
	-4.57981	0.486173	-2.05071		-0.183369	0.135103	1.59675
	-5.82585	-2.46762	-2.39414		0.380659	-1.54982	0.482646
	7.03652	2.67483	4.40376		-0.564243	-1.90712	0.0279967
	-7.3234	-0.821303	0.832707		-0.585893	3.18218	0.886839
	-1.26696	-3.54699	-0.541415		-0.972692	0.261931	0.60782
	7.19155	0.0644851	-3.21347		8.06058	3.79517	-1.61349
	6.14417	-2.58942	-4.20322		8.42314	3.05683	-1.53732
	-4.90999	-1.32933	-4.37414		0.418501	-2.25588	0.0539848
	4.34256	-1.97414	-3.56554		9.23791	2.31884	-2.20724
	6.83196	3.68461	3.19422		2.15292	-2.12406	1.17627
	-5.83569	-2.31136	-4.7398		-0.184822	-5.05965	1.70086
	6.05976	-1.52387	-5.46477		3.70356	1.57724	3.36437
	-4.44318	-1.93968	-3.82449		5.21419	3.09084	1.19952
	5.46318	-0.675053	3.4781		3.19665	3.48296	1.68616
	6.82227	5.69952	3.24666		3.71642	4.03892	0.342897
	-7.56412	-3.39803	0.406577		0.128374	2.51504	1.22291
	8.10444	3.98274	1.74681		1.741	1.65857	-0.496637
	-2.69448	-1.60459	-2.65387		4.2788	1.07526	0.542827
	-8.78547	-1.03778	0.753217		3.10627	5.27875	0.205665
	-2.19847	-4.5348	1.65186		-1.44503	1.64581	1.91609
	7.164	0.869163	4.4339		-2.43572	-2.77265	1.17541
	6.15687	2.77825	3.70344		4.69868	2.61965	-2.41748
	7.97625	4.70939	4.9825		4.08446	2.63923	1.535
	7.95081	3.13745	3.96245		5.2246	3.93184	-0.634822
	-3.99646	-1.58654	-5.82284		2.9078	5.47319	1.3727
	-3.93883	-1.24375	-6.635		5.50369	4.81536	-1.96172
	-5.86565	-2.59202	-2.96983		-4.40162	-0.0300367	-0.608574
	-2.82129	0.65974	-7.46453		-4.08908	-1.16066	1.43023
	-7.45261	-2.43266	-2.94158		-2.91949	0.734987	-0.306407
	-3.45699	-1.32677	-3.60724		-2.33557	-2.75645	1.7546
	9.80669	1.74676	4.50599		-2.47235	-2.02414	0.0556979
	-2.92134	-2.80037	-3.1425		-1.31214	-0.904489	-0.0845647
	7.63311	3.11137	6.89186		5.10566	1.91943	1.77809
	7.07474	3.58113	6.94693		-4.30697	-2.12811	2.85387
	6.48332	2.43287	8.36793		-0.264112	1.24403	-1.47666
	-6.65381	0.165798	-4.43122		-1.84473	-0.219315	-0.705031
	-5.0665	-1.87603	-4.87991		-2.33386	1.82528	-0.541829
	8.99075	-2.44217	-0.701235		1.94888	-2.72657	-0.92259
	9.32135	-1.16807	2.13302		5.78142	1.25222	3.029
	1.32757	-2.62194	-7.89523		-5.75832	-2.62518	3.16085
	0.201161	-1.89851	-7.57932		-5.30721	-2.21693	3.30674
	-1.49611	-0.630542	-7.4237		1.49737	1.61759	-0.282075
	-2.58905	-1.44777	-2.87844		-2.09775	-0.625697	0.446992
	-2.43656	-0.328298	-5.81963		-4.25148	-1.34773	1.17688
	-2.9877	-0.933539	-6.39522		-1.41504	-0.893116	1.22529
	7.37019	4.41297	3.85503		-3.21133	0.608421	-1.07202
	-5.48868	-3.00357	-1.74831		-3.81297	-0.555324	1.6012
	8.74012	-0.505546	-0.00229016		-1.04561	0.441432	3.67252
	-3.20774	-4.23044	0.682204		-1.80993	-3.84598	0.756231
	-4.5604	-0.92973	-6.16871		-3.16445	-4.51472	0.435601
	5.6347	-2.92849	4.42701		-3.78892	-3.30361	3.09343
	-4.22719	-2.96659	-2.86733		-3.64292	-1.35107	0.948398
	9.58557	1.49136	-2.3043		8.6307	2.40555	-1.29581
	-6.92239	-0.839171	-3.05695		3.91481	2.90199	1.19688
	-6.63561	-0.0829554	-0.969306		-1.46163	2.17371	-2.13124
	-5.71933	-0.831789	-2.6839		4.83668	1.08782	0.585228
	2.87261	6.52495	8.3129		0.124853	-0.733622	1.20232
	-6.66028	-0.89603	-4.86194		-1.57484	-0.0945581	3.68325
	-6.9932	-1.3896	-3.05594		-3.93029	0.348973	-0.0573161
	-6.89688	3.42518	-0.298569		-1.93771	0.526985	-0.310441
	-0.723093	-3.61327	-4.77265		0.360022	0.493177	1.75221
	6.13309	-1.83368	4.11449		1.97489	2.31222	0.99527
	-5.78403	-0.726837	-3.73871		2.42946	-3.52386	-0.872047
	-5.18376	-1.8627	-3.56698		2.06862	0.139176	-0.651015
	-6.99009	-1.38103	-4.69131		-1.65743	2.376	-2.70537
	1.96168	3.36878	8.86378		3.37746	3.61018	-1.38621
	4.93283	0.125037	-4.39609		-0.210779	1.60576	0.193667
	6.92252	0.798133	4.74005		4.36888	2.80683	3.73186
	-4.77801	-3.20482	-4.86028		-0.0950099	3.93935	-1.98429
	7.5836	2.86718	4.50064		0.998136	0.778608	1.57108
	-6.20541	-1.29876	-2.65204		5.15266	1.56893	0.852009
	7.53812	1.74734	4.26574		4.77413	3.58361	-0.128277
	-7.53591	-1.60623	-1.92755		-2.13132	-3.68037	0.137527
	8.31404	-1.52678	5.25067		0.818992	2.33624	-2.3141
	9.13428	1.3092	4.52055		1.78668	1.19263	-0.451041
	7.87158	4.61162	4.69863		0.0757778	1.88668	-1.89699
	5.45614	-2.72463	-2.77053		3.74401	-3.65836	1.48639
	9.87538	1.53462	3.93336		1.36958	-0.253948	-1.84297
	-7.72967	-2.55795	-2.87009		2.36116	-4.23458	0.0388509
	6.3911	4.19563	7.94884		2.15713	1.61701	0.37621
	-8.03929	-2.41099	-1.79176		0.157402	1.18132	0.167746
	-7.86794	-2.24643	-3.20857		2.89493	0.41824	1.91044
	7.69251	-2.60676	4.21246		-2.99896	1.97615	2.32623
	6.31654	-3.9596	1.40535		0.401615	-5.68932	3.05092
	8.37107	2.81544	2.02347		-1.24515	5.5227	-1.73541
	2.04149	-1.93169	-4.47541		4.8194	2.3442	1.76682
	5.43593	-1.43242	-4.59675		-0.319562	-4.69456	4.21793
	7.34381	3.34911	4.24682		-3.14914	-4.12099	5.75498
	-7.02393	1.75173	-5.62696		-2.22519	-5.95306	3.33713
	-6.17818	-0.204008	-5.25083		3.90074	1.6959	-0.175092
	-6.46857	0.156176	-4.69709		-2.04472	-0.0311164	-1.33078
	-7.19526	0.76066	-4.38952		-3.80636	-3.87288	1.2022
	-3.80757	-1.23143	-2.52065		-0.731892	-5.84905	2.72429
	1.40904	-1.50828	-5.3845		-2.77317	-5.87887	3.07819
	9.36581	0.249552	4.60996		-5.8898	-1.67262	0.445954
	-4.43636	-3.44226	-0.998578		-6.87989	-2.47298	-0.0288282
	7.72225	-1.83519	5.11519		-4.62307	-3.80952	2.28304
	-7.43798	-0.279706	-4.83556		1.40225	-2.20387	-4.85625
	-7.1107	-0.704942	-4.39008		1.47139	-1.5404	-1.7491
	-3.57416	-2.70208	-2.66311		-1.53007	-4.65908	1.74917
	5.85935	1.73749	7.52362		2.26004	-4.27988	4.21588
	5.44353	0.251235	7.89102		-0.529681	-4.44081	-3.12415
	6.52548	3.46897	8.17188		-1.34316	-4.64819	2.70585
	-1.38117	-3.01859	-3.13296		-2.71735	-1.40656	2.11874
	8.43374	-3.15264	-0.0262876		-6.40033	-3.61645	3.76293
	10.0926	1.55095	2.6779		-4.63065	2.18631	0.435154
	9.63264	-0.0474806	1.5751		1.08774	-5.45294	2.68485
	8.93364	-2.17972	1.5201		-5.10891	5.55848	-0.220025
	7.49504	-3.50109	-0.121299		-4.94229	6.45466	-0.101623
	0.509037	-5.03531	-2.84566		-5.23282	3.65957	-0.399181
	-3.44075	-3.38014	-2.68618		-2.25794	-2.13176	-0.614523
	-1.9788	-2.76311	-2.80812		-0.259919	-4.15002	1.99503
	0.467823	-4.05053	-3.60093		1.00721	-4.66207	2.52254
	-1.57854	-3.73438	-3.8737		2.41443	-5.24437	2.01452
	-0.812964	-4.63876	-3.56713		2.38654	-5.08203	2.33549
	1.554	-5.89253	-2.94076		1.58606	-5.10238	2.3816
	3.15259	-4.80101	-1.43459		2.17158	-4.34919	3.1644
	-6.16002	-0.867199	-5.80969		-5.14189	5.81894	1.59917
	-1.7828	-3.82037	-5.74825		-4.87189	6.46621	1.05489
	6.2149	-4.47192	-1.87001		4.02958	-3.04422	2.2111
	-7.19131	-0.717305	-4.64475		1.69431	-5.34277	1.75392
	-7.19941	-0.637367	-4.07216		0.115333	-4.84342	1.34801
	-6.85114	-0.776621	-4.81042		-0.340167	-3.81278	2.69525
	-6.30432	-0.90947	-5.50471		-0.96235	-2.36356	3.36841
	-6.27303	-1.19731	-5.94078		-2.72495	-0.153001	2.93816
	-2.3842	-1.11021	-6.272		-0.423551	-5.02377	2.45905
	9.95643	1.61972	3.63574		-1.37577	-3.34296	2.87483
	9.73362	2.34681	4.21321		0.463582	-5.01004	2.80141
	1.37188	-4.12221	-4.51604		1.08835	-3.53911	3.61196
	7.42794	4.10084	3.74185		0.377188	-2.9991	2.61789
	-1.74599	-4.60906	-4.289		-2.82132	-1.75931	1.28418
	-1.96913	-3.91296	-4.97343		-4.6569	5.85948	-0.325215
	-6.72318	-1.37887	-3.90613		-5.04538	6.60468	-0.724447
	-5.26415	-0.55603	-3.05328		-4.16574	-3.4987	0.437511
	8.15831	-1.04946	-0.784346		-4.93709	-0.494853	-0.23548
	-4.4198	-0.36415	-6.00355		-2.19736	0.843585	1.23196
	-4.04708	-0.214511	-6.37674		1.1396	1.00647	8.19205
	-6.28909	-0.774985	-3.45657		1.84922	-0.161558	7.72863
	-4.07378	-1.06554	-4.7312		-1.10774	-2.35326	2.75995
	-4.54365	-1.19809	-4.28674		-0.111544	-1.4219	3.42655
	3.25838	-3.81512	-4.33351		-1.66207	-1.37963	3.85488
	-4.6899	-3.57266	-6.07828		-6.61055	-0.0858912	-0.0966494
	-4.27821	-3.21046	-5.8841		3.57711	1.2701	-8.69351
	9.68782	-0.270769	3.21411		-3.18221	-3.93193	-0.0465987
	9.27935	-0.848017	3.47086		-0.0903607	-4.16969	-1.37154
	9.66991	1.74894	3.92424		-3.22212	-5.71875	0.679501
	9.30595	2.14028	4.07402		-3.96584	-5.81167	1.87705
	9.34757	2.41556	4.12278		-6.27386	-1.29577	1.26828
	9.05855	2.49609	4.47777		-5.6432	-4.06597	2.34898
	9.32763	2.20839	4.05173		-6.50557	-3.76027	3.59199
	8.6994	0.861296	3.21957		1.19969	-2.77891	-1.87742
	-5.07716	-0.333474	-3.84499		-7.31855	-2.40797	3.35594
	-1.28688	-0.748662	-3.51322		-7.47317	-2.23592	3.37237
	9.89374	0.456439	3.59581		-7.27975	-2.84571	3.49419
	6.94404	-2.83271	-2.13469		-3.72497	-6.08376	1.04128
	6.54056	-3.32611	-2.17764		7.71779	-0.5145	0.0841898
	-6.48484	-1.18903	-3.11005		-1.51481	-4.30938	1.64762
	7.16911	5.32157	4.35168		-4.13637	-1.22677	-2.43068
	8.5032	3.12448	5.19697		-5.75839	-5.14022	0.102109
	8.21205	-3.84699	-0.564119		-5.12086	-5.02038	0.35185
	8.32262	-1.394	-5.08062		-4.09149	-5.73124	3.13568
	-1.17937	-0.910543	-6.35334		-3.04304	-5.61027	2.49583
	10.3363	1.21074	0.283841		-2.50125	-2.48623	0.976851
	-5.52656	-1.80298	-3.89455		-7.12439	-3.23648	3.53544
	-5.44848	-1.81056	-3.39786		-7.15113	-2.95835	3.56312
	5.15541	-0.661005	4.86105		-6.31712	-3.36336	3.81318
	5.61983	0.659245	6.2984		-6.12015	-4.10966	2.34734
	1.73105	-3.81523	1.51454		-2.46571	-1.23352	-0.338461
	-1.18818	-2.31932	-2.95572		-3.4536	-3.28604	0.429925
	-2.35259	-3.08586	-2.62395		3.40787	-3.25097	2.68449
	7.68631	2.54518	5.50479		-5.29597	-4.32183	1.02101
	10.1406	0.469322	3.01815		4.55992	-4.3211	-1.60825
	10.1322	0.8059	3.95951		-2.0428	-5.30469	0.638016
	-4.56123	-1.91313	-4.02695		-2.07191	-6.87583	-0.726066
	-2.77796	-1.58927	-2.79398		0.823052	-5.6853	-1.6754
	3.60031	7.58111	-0.934407		-4.08457	-5.12839	2.84363
	-3.40708	-2.15753	-3.22562		-4.31906	-5.0768	3.4615
	3.78295	-3.03865	-0.254571		2.23485	-1.28519	1.71368
	7.30482	2.47601	3.82409		-5.92035	-1.5522	-1.44341
	6.7482	0.226554	2.67441		-5.47046	-3.28039	3.47284
	-6.01105	-1.35211	-6.07206		0.73824	-6.03299	0.925328
	1.31241	-4.7304	-5.12601		-5.8886	-4.36894	1.81196
	10.4097	0.336303	2.50865		-5.33402	-4.79371	1.87228
	-4.87554	-1.38657	-5.77194		-5.27468	-3.56647	3.15705
	-4.94186	-0.433477	-5.76729		-5.70291	-3.77013	2.58778
	-2.60685	-2.40229	-4.06947		-5.81706	-3.08536	3.82252
	3.98926	-2.45629	6.93191		-4.66485	-2.60387	3.78541
	7.11686	4.94818	7.24125		-2.70361	-6.66631	2.26903
	-2.96383	-1.54584	-5.51419		-2.87718	-3.73605	4.32849
	-5.42843	-2.08221	-3.6545		-2.61785	-6.43033	1.30156
	-4.06155	-3.96168	-0.840552		-2.84197	-6.58975	2.44863
	-2.0302	-3.99602	-2.68487		-6.07599	-3.70457	3.35615
	-5.48598	-1.58407	-2.75139		0.632278	-6.7555	0.425505
	10.567	-0.291347	-1.15926		-2.09499	-4.28127	0.385155
	1.00487	-4.93766	-2.85093		3.18214	7.09231	0.783513
	10.0458	-0.998235	-1.01822		-3.63512	-5.88746	-1.11568
	10.4787	0.818935	-2.07099		5.24655	0.0183113	5.30531
	-4.09941	-1.83956	-5.94954		-5.27795	-4.79954	3.06635
	-5.68471	-1.67242	-0.726934		-3.68676	-5.26159	3.34837
	-5.2877	-1.69256	-3.38459		-3.17445	-1.09626	3.44965
	8.56264	3.8651	5.39519		-5.23658	-2.23886	-1.34976
	-4.74511	-0.68539	-2.64924		-4.99295	-1.27539	-1.31661
	-5.90155	-1.65048	-2.40085		-6.21603	-2.053	-1.58225
	-4.44095	-1.5917	-2.93694		1.47422	5.05797	4.39863
	-5.65339	0.04872	-3.12903		-1.21142	-5.65376	-0.497322
	6.96342	-4.69261	-0.222317		-4.24708	-4.69114	1.03554
	9.83256	-0.846531	1.72125		1.48014	10.2748	-0.671075
	5.19309	-5.85182	-0.767785		4.81151	-4.10275	1.79909
	8.03775	-3.86166	2.42243		4.51194	-4.77402	-0.181109
	-0.0205468	-5.35891	6.12344		4.10116	-4.8864	-2.22119
	1.54528	-5.99329	-0.393353		4.0611	-6.02925	-1.36021
	7.70315	-4.54843	1.43415		2.10049	7.29581	4.06386
	6.46385	-5.49724	2.16962		9.13413	0.983256	-3.69536
	-4.48162	-5.28247	-3.22279		-0.17417	-3.64714	4.82677
	-8.37029	-0.133895	0.641732		1.31266	6.7521	2.78029
	-4.15232	-5.81249	1.56168		-0.756106	6.75706	2.35796
	6.06972	-4.75304	2.19936		-2.68323	-2.07514	3.49137
	9.03425	0.59217	3.21482		2.46551	-2.19565	1.34771
	9.90374	-1.74887	2.21218		3.61327	-0.436537	5.17583
	5.64728	-5.80182	1.37606		-1.07137	5.64017	4.70242
	9.32812	-1.66998	-0.117838		-0.750202	5.98817	5.99682
	5.30524	-5.45047	1.38074		0.442521	6.95014	-6.52325
	-3.11269	-5.91617	-0.900053		-0.693495	-3.77732	4.71631
	0.124621	-5.4416	5.56656		3.39983	-1.9433	-5.82392
	-3.99857	-5.77818	-2.09748		-4.20414	-5.04267	3.79459
	8.79449	-2.259	2.56387		-4.17621	-5.06501	3.97029
	5.43436	-5.18514	-0.881655		7.36884	-2.63687	-1.68594
	5.41172	-6.16987	-1.39824		-2.86064	-5.3206	4.8953
	7.93465	-3.21641	0.339435		-5.00873	-4.69145	-1.45183
	6.94235	-4.83873	-1.56506		-1.65936	-5.48342	0.278353
	-0.741891	-3.55458	7.35895		0.520574	-6.31919	-0.0915942
	2.66166	-5.57257	-0.997446		-4.67365	-4.55151	-0.500134
	10.2913	0.619897	1.25519		-2.83491	-1.49657	4.04062
	8.48699	-2.75225	-3.52729		-2.41085	-2.06493	3.00288
	10.5098	0.943616	1.45021		-2.68503	-2.64534	4.38972
	9.67601	-0.806294	-3.36486		-1.0199	-2.84043	4.61845
	7.36257	-4.20905	1.7174		7.65795	1.51022	-1.87514
	6.32764	-0.0411411	2.19668		6.66706	-3.19478	-4.40676
	5.00291	-4.25917	1.42301		-3.54663	2.62485	3.19878
	6.60142	-1.99592	2.95655		-4.83947	-2.43169	-2.30558
	4.64279	-0.783477	-7.06055		-6.67322	1.09767	-0.487982
	2.39758	0.406366	-9.08981		0.782226	-6.03156	2.55365
	2.85757	1.00361	-9.04357		-5.55071	-4.92727	0.899505
	4.40484	3.22124	3.24333		1.55394	-0.095003	-0.083475
	3.75414	-0.124219	-8.7877		1.94186	2.79204	1.10339
	5.59156	4.27761	7.24072		-7.54731	2.76765	2.66138
	8.42901	-3.89173	-1.28892		5.66454	-0.156943	-5.54121
	7.20797	-5.36141	-0.0719105		-0.801891	4.19175	-4.62867
	8.14155	-3.13541	-0.429485		-7.24213	-0.871994	-0.131272
	3.63064	-0.814583	1.72486		-4.98915	-2.35091	2.15854
	5.54152	1.01014	8.35129		-6.01617	-2.90165	1.68873
	7.08118	4.3336	5.97802		-6.15042	-3.02891	1.27401
	6.08692	-1.24187	5.00406		-5.85587	-2.51745	1.09953
	7.11622	-2.62654	4.00696		-5.77832	-2.50604	1.40227
	8.32214	-3.69943	2.16075		-5.47759	-2.66717	1.7569
	8.74269	-2.7921	2.82348		-4.88631	-1.82187	2.22918
	8.19239	-1.65046	-1.59462		-2.68735	-4.23805	-0.348431
	7.4802	-4.78477	-1.12325		-5.30471	-0.00967361	0.159762
	5.36164	-2.53887	6.66527		-6.2157	-2.30729	1.40831
	8.49766	-3.26896	-3.20082		-4.87095	-2.11031	2.03941
	8.19188	-3.31864	-3.52485		-6.92706	-2.86647	1.21534
	8.14036	-2.96746	-3.86886		-6.94478	-2.10955	1.44617
	4.19355	-6.47926	1.78696		-6.94877	-2.66819	0.67018
	8.12469	-2.2044	-4.05022		-7.21426	-2.00533	0.601907
	7.94502	-3.49571	-3.40551		-6.32152	-2.05561	1.02904
	8.0913	-2.94011	-3.58777		-5.39187	-2.27019	1.189
	-0.305018	3.76136	8.74746		-5.57983	-2.42746	4.3589
	5.41681	-3.47778	4.96136		-4.75671	-1.51161	3.64409
	2.16583	-5.37395	-4.6774		1.3768	3.95652	-6.21584
	2.60029	-6.228	-3.98385		-6.20411	0.761756	4.63403
	8.3781	-1.68498	-4.64904		3.5347	-3.15162	1.06301
	2.19366	-5.57925	-4.79598		-6.59407	-2.30019	3.68159
	1.14378	-5.2543	-4.41277		-6.69281	-2.09258	-0.0144378
	7.71874	-0.323933	3.64563		-6.26122	-3.04064	2.31533
	10.1619	0.624709	1.14952		-6.56893	-3.08576	0.896077
	6.74883	5.66837	5.51285		-5.46463	-3.09613	4.18592
	8.97424	-1.41218	4.30211		-5.23119	-3.29798	4.60362
	6.71589	-0.872915	5.62103		-4.44475	-2.26953	0.334106
	-4.77068	-1.07554	-0.610074		-2.89799	1.77976	-1.27387
	9.66866	-1.3761	0.190972		0.766335	0.114254	1.14705
	6.85183	-0.403868	5.37326		-6.99744	-1.90194	2.80095
	3.91107	-6.42734	-1.46768		-6.52881	-1.56246	3.49758
	5.24114	2.68135	7.99802		-5.59002	1.05082	5.2049
	4.91707	7.46079	1.13237		-6.21422	-3.60837	3.7171
	8.77226	2.19828	5.37764		-6.30501	-2.41663	3.94408
	8.43984	-2.02246	3.45367		-6.49949	-2.18878	3.92975
	1.26426	-2.20807	8.1528		-3.3882	-1.61868	-2.34475
	-0.324743	-4.19886	7.40767		6.31148	3.11295	3.98913
	-0.179553	-6.04382	-3.2311		-2.90291	-2.15451	6.31879
	7.50743	-4.43704	3.13916		-5.89675	-2.73845	4.6723
	8.84108	-1.90413	2.20861		-4.21835	-2.52261	-2.67671
	7.68649	-3.23143	2.1467		-3.86233	-5.17796	3.7147
	7.80886	-3.71885	1.06085		-5.93001	-3.51088	2.21188
	0.587608	-6.70189	-1.12872		-5.18833	-3.3141	1.98166
	6.55096	-5.35018	2.02068		-5.51653	-3.33638	1.52865
	7.13875	-4.18801	3.5184		0.158158	-6.13886	1.2161
	-2.65753	-6.29947	-0.955009		-4.57337	-3.53308	-3.71585
	-5.10153	-4.6968	0.377671		-4.91149	0.469871	-1.54015
	-0.969332	-4.31989	-3.26816		-6.04949	-4.75092	1.87909
	3.22453	-5.15258	0.0697053		-6.89983	-2.39087	-0.152303
	2.07509	-6.3966	-2.02531		-6.56999	-1.70192	0.0514701
	3.63031	8.03196	7.36194		-6.7292	-1.73034	3.14889
	6.11394	2.47154	5.3601		-0.651834	-2.67812	-1.88649
	5.82213	0.867255	4.08421		2.15381	-0.725081	1.39985
	6.35409	3.68798	5.30516		1.495	-3.36954	0.104167
	3.70509	8.28671	5.52485		3.96159	-5.26424	-2.52889
	8.45542	-2.57645	-2.25389		3.94645	-2.31372	-4.2593
	8.44316	-1.58644	2.53445		2.23685	-1.91284	-3.79548
	8.48811	-1.73756	3.80967		-6.48833	-2.89019	0.521717
	4.19237	-5.28176	0.801613		-6.43273	-2.54493	0.919614
	3.57157	-5.31809	1.77971		-6.26797	-2.02152	0.491872
	2.15094	-7.02992	1.72567		3.19241	1.66501	0.823728
	8.46503	-3.53834	-0.223004		0.76228	4.457	0.92313
	3.83711	7.96387	1.6181		-1.21199	-1.71827	-2.18791
	3.90175	8.32015	1.04061		4.6752	-3.23072	0.49734
	-6.29172	1.50063	0.000265599		4.24669	-1.75031	-1.33215
	0.279971	-1.22086	-3.5546		0.0474293	9.3552	1.94114
	-0.211252	-2.3874	-7.75119		8.39255	-0.886904	-5.51427
	1.54321	-0.739029	7.9786		-3.66109	4.74879	-5.20149
	9.9735	0.277733	2.57137		1.52652	-2.02188	3.05478
	9.73189	-0.63734	2.57536		-5.05493	-2.53539	2.28052
	-3.39493	5.02425	3.43626		-6.01502	-2.70432	1.55276
	4.80183	3.94968	5.73264		0.553109	5.65916	-6.09202
	5.13681	-2.78588	-1.61399		-1.22889	7.75112	2.87988
	4.90337	5.29934	5.79743		-4.88667	-4.29554	-0.656424
	-3.37162	0.401624	-3.01897		-2.55452	-5.4655	-0.834402
	-2.20044	-2.14381	-2.55771		-2.91639	-4.90581	-0.908397
	-3.85537	0.0464358	-4.52932		7.48197	2.88039	-6.05933
	-6.83931	0.0847539	-2.96706		-2.31171	3.67317	-4.78241
	4.45137	-3.08178	-0.357407		-3.53932	-0.261628	5.62251
	-7.40002	2.94862	-4.30151		-5.06244	1.04848	4.53067
	4.51051	-3.18951	-3.01701		-4.7111	1.59043	5.28925
	8.85079	2.55699	5.139		-6.94679	1.90917	3.71558
	8.89802	3.40108	4.89742		-7.2406	-3.40093	0.647087
	-5.09253	-0.205802	-5.48498		-3.93411	-1.56009	1.77381
	9.10728	-0.107227	4.63209		-4.73656	-0.513264	0.275975
	7.49816	2.25912	6.27212		-5.25102	-2.15295	1.17848
	7.05594	-2.35187	0.414436		-6.1597	-2.04455	1.67577
	9.06463	2.47667	4.71227		-6.31625	-2.78024	1.43063
	9.12637	3.1028	3.97943		-4.99575	-2.15497	1.11196
	9.41391	3.26158	4.04596		-3.44097	0.402101	-0.132272
	-1.05212	-0.265697	-5.532		-2.19407	3.70167	0.970853
	-4.69517	0.721871	-4.03793		1.55235	5.41041	3.43888
	-5.27728	-0.67021	-4.97277		7.44261	-0.380298	-5.27256
	-7.37846	-3.02662	1.44661		1.10813	-3.96227	-0.346484
	-4.3261	2.8636	-5.09055		-4.7377	-2.56767	-2.16288
	9.13408	1.9645	4.2647		1.57446	-6.91349	-0.169688
	9.88124	1.19878	3.18463		1.92362	7.59115	2.83646
	2.59318	-1.40896	-4.66983		0.638382	6.94659	2.90092
	9.16518	2.90921	3.98287		8.35895	0.263427	-2.42464
	4.35089	3.13143	5.35077		-3.74299	-3.11977	-1.77222
	-7.27666	2.18352	-4.60686		2.1099	2.9747	-4.27512
	6.64988	3.9816	5.83472		-6.80081	-2.85783	-0.430619
	-4.85209	1.45832	-5.71615		0.433445	-5.63924	-3.21169
	-6.39468	3.33689	-5.01629		-0.449058	-5.8822	-1.09293
	8.68507	3.52819	5.42662		3.71143	-0.0122335	-0.80648
	8.38632	4.13331	5.60233		-1.73587	-6.47982	-1.95156
	8.66623	2.3922	5.24991		-1.61033	-6.3032	-2.33935
	3.17149	0.908766	2.86766		-1.96073	-6.09673	-3.16808
	-2.2697	-0.0522152	-4.33218		-2.25239	-5.30553	-3.74415
	-3.3067	-2.0577	-4.0119		7.57234	-0.378869	-3.56633
	10.3403	1.86537	2.73982		-2.69398	-6.7509	-2.09961
	-3.26626	0.448548	-5.14888		-5.28058	-2.06394	-2.98987
	-0.214083	-0.228053	-2.22698		-4.50757	-5.72126	3.12861
	-4.28697	2.0196	-1.04706		-5.51308	-1.6731	-2.83609
	4.24042	3.14492	1.75919		-2.33782	-1.7411	-4.3299
	7.06535	-1.17134	-4.64565		0.410824	2.88486	3.274
	0.388032	5.66911	0.229354		-3.85409	-6.21855	1.88416
	-3.59117	-1.03443	-3.56841		-2.60115	-6.50084	1.84241
	-3.13304	-2.56019	-3.44324		-2.71168	-6.67495	1.71454
	-4.73203	0.94786	-5.59242		-5.06702	-3.91266	-2.43443
	7.55239	1.80501	6.19894		-2.51722	-6.98265	1.65501
	7.66139	0.155887	5.36808		-3.62617	-6.44107	1.482
	5.43474	-4.78447	1.88036		-5.07148	-3.05776	-3.00854
	-6.40159	-0.114139	-4.20766		-2.12059	5.71079	-7.30307
	-5.03114	1.52766	-5.66807		-2.07109	4.39736	-4.20005
	-4.00164	1.51121	-5.73867		3.65727	-4.79943	-2.01508
	-7.01199	2.36325	-3.31175		0.104726	1.08917	-7.07321
	9.80735	0.939657	3.05901		2.79519	-4.49581	4.45654
	9.02806	1.96904	4.09618		3.4771	0.747287	0.157092
	-5.64609	0.482834	-2.96564		-2.63313	-6.25223	2.8205
	-5.56284	1.43948	-2.90027		6.61777	0.0602995	-5.58439
	5.06001	0.481798	-7.27844		5.11039	0.635955	-6.09596
	7.20808	-1.01756	-5.13283		-4.65486	-3.4394	-1.77351
	-4.27753	-2.34088	-3.77639		3.08558	-4.15302	1.94583
	7.31151	5.57134	4.49776		3.50817	-3.34191	5.21853
	-4.90071	-1.18785	-3.54729		-1.45969	-5.94334	0.685969
	1.01469	-2.11204	-4.49815		-4.53609	-4.95796	3.61474
	-3.36005	-2.72936	-4.0184		-2.67135	-5.82208	1.92926
	0.923451	-1.81337	-4.16172		1.92134	1.79683	-7.99144
	8.38882	1.62187	5.70666		0.511438	-2.53014	0.389719
	8.17089	3.07781	6.22225		-3.05209	-5.96506	2.67456
	7.80082	4.59768	5.94995		-5.03407	-3.01822	3.9315
	9.44985	2.45173	4.02748		-0.292157	0.633121	-8.24615
	7.97444	1.00131	3.63279		-0.42679	-0.967291	6.65167
	-0.841388	2.37238	-3.33144		1.27092	8.15758	3.68731
	5.20845	4.72169	3.5165		-2.63725	3.61041	-6.79867
	5.53458	6.58545	6.74929		-1.60572	3.09414	-6.20429
	-3.79753	-1.65486	-4.45516		0.406726	6.17201	5.55235
	-2.30834	-1.1638	-4.31153		-2.69565	-0.919576	6.34185
	-3.06969	-0.807483	-5.21527		-2.36733	-0.132005	6.45765
	4.62469	5.41854	4.38424		-3.00248	-1.13718	5.81402
	2.8864	-2.35521	-5.39947		-4.15331	-3.26071	2.73098
	-0.0501425	3.07231	-7.00057		0.320187	1.51716	-6.53775
	9.91346	0.90399	0.982329		-3.40924	-3.87404	4.78338
	9.49055	-1.19331	0.959972		-3.34088	-4.04095	4.9759
	6.33117	0.301472	3.08664		-2.93318	-6.47618	2.48042
	8.10834	2.1856	5.86065		-3.55794	-5.90402	1.64279
	7.94461	-1.59538	-3.77439		-2.79821	-6.49808	3.25382
	7.86291	-0.827187	-2.50267		-5.60591	-4.07586	3.43718
	6.58256	-0.830954	-4.67101		-4.36553	-4.70352	4.07207
	6.62746	-1.87462	-3.41533		-3.45022	-5.11268	4.62099
	7.7844	0.538862	-0.539284		0.795672	-3.41803	5.51035
	9.00446	0.62153	-0.0158513		-2.30255	-1.62869	6.27617
	8.74361	2.64847	5.78563		-1.17634	-1.92238	6.87728
	7.28728	2.93985	6.03413		5.99481	-0.170026	-4.51488
	-5.3862	-2.13539	-2.92123		5.82569	-0.242793	-3.3864
	7.55629	-1.32718	3.08119		4.04016	-4.29645	-0.419611
	-3.72361	-2.4062	-1.46017		-0.665887	-5.16426	3.82931
	-3.61284	-2.85963	-1.31583		1.58039	3.93662	6.49116
	-1.15189	-2.04007	-3.41788		3.26271	-4.65552	-1.26665
	-4.28992	-2.85726	-1.96789		0.399556	-4.45007	-3.49526
	4.1981	-1.61126	-7.87879		3.0125	3.60871	-6.04942
	-2.67303	-2.65328	-2.32353		0.695029	-6.69875	-0.997385
	-6.71758	1.08748	-2.14742		-1.15593	-5.86267	-2.97484
	-3.59683	-1.67713	-4.99034		0.323389	-5.73863	-3.76403
	-3.21897	-2.69095	-4.6814		-1.95914	-5.17558	-3.44084
	-4.84987	-0.416722	-5.21359		-2.17799	-5.49824	-1.8477
	-4.5301	0.123321	-1.48575		-2.66549	-6.6837	-1.44404
	-1.30035	-2.32498	-0.16705		-4.13135	-3.47156	-1.9402
	-3.06808	-2.15057	-6.2359		-0.25941	-6.14867	-2.33665
	6.96869	1.60097	4.97586		-1.67988	-4.92544	3.67613
	4.61065	-3.93086	-0.473374		-0.250015	-2.74414	5.04196
	4.85492	4.8358	5.67407		-1.85553	-4.30947	4.72763
	-1.179	-1.37247	-6.98754		6.02843	-0.0728948	-4.90657
	-2.74719	0.0986077	-7.42706		-4.16319	-2.09419	-4.8226
	-2.54489	3.26254	2.30617		1.46286	-0.301373	-4.8604
	-5.06718	-3.07776	-2.83312		-0.609585	-3.09741	-3.79147
	-6.76404	-0.363233	-3.77531		-0.710345	-1.07648	-5.65135
	-6.95745	-1.08043	-3.63832		-3.22061	0.792617	-4.91769
	9.29653	1.80315	0.994264		4.83276	-1.88797	-6.50479
	6.02975	-2.97984	1.07744		-1.74209	-0.197035	-0.186507
	3.24544	-1.93148	-3.395		-5.91227	0.350606	-1.18991
	-6.14165	-0.651694	-4.3352		-6.42189	0.505705	-0.574623
	-5.84568	1.10893	-3.00614		-6.91883	0.147987	-1.26842
	-6.89526	-2.78474	0.219165		-6.8295	0.462296	-1.02877
	7.27627	0.382871	7.07654		-0.819573	-2.58056	-5.00943
	-0.0951557	-1.05743	1.15819		-3.65061	-5.35738	1.93404
	8.20545	2.59721	5.95932		-2.35125	-4.85171	-3.92924
	-4.36459	-1.5616	-0.848867		5.34096	-3.55476	-3.32701
	-6.26694	-1.19898	-4.292		-5.37291	-3.29219	2.96631
	0.246307	-1.27393	-2.02382		-0.874795	-1.56256	-4.05218
	0.132146	-1.81067	-2.33353		6.49149	-0.457155	-4.37494
	-5.76666	-2.34311	-2.84647		-0.337706	-2.47585	-0.697291
	-5.5197	-1.89105	-3.99373		-4.13206	1.61629	-5.72584
	-5.51521	1.35412	-5.48416		-0.887425	0.176275	-7.2133
	-2.71208	-1.54225	-2.44361		5.27315	2.05135	-4.96983
	2.72243	-3.537	-1.0765		5.21491	7.33494	-3.52294
	5.14702	-0.144338	6.02229		2.14297	4.50643	6.91422
	8.90936	-1.11369	1.20189		3.57442	-1.4163	0.230205
	9.18772	1.27115	3.92526		3.83421	-0.256403	0.0420185
	-1.94968	-4.0492	0.705078		-4.68323	1.35994	-5.41184
	8.00106	2.30838	4.67411		-0.603579	0.473002	-2.30188
	2.42474	0.70405	-2.0883		1.50575	1.64847	-1.71523
	-3.14302	-2.62084	-1.65658		-0.981577	-0.837419	-3.06907
	8.45774	2.1855	5.66795		-0.928471	2.14828	4.73097
	7.5766	1.62194	4.93551		-4.65521	1.95195	5.86962
	-4.57887	0.24748	-5.24487		7.48689	-1.55305	1.60099
	7.32822	3.71925	7.42472		-0.0667066	-4.82366	-1.9074
	8.97771	2.96336	5.00737		6.02976	-4.7077	1.21973
	3.59946	2.86051	1.48441		-0.241602	6.09903	-2.48575
	4.66469	-1.14604	-6.17462		-4.45704	-3.23659	5.29728
	4.11678	-2.16088	-6.00433		-3.19563	-4.49466	4.59101
	-1.15195	-2.06248	-4.47012		0.70839	-4.06843	-1.44574
	-2.54637	-1.72835	-2.81755		1.28019	-4.60804	-0.991528
	-3.98798	-1.16861	-3.91939		-0.36373	-1.6524	-3.47738
	2.97938	5.61578	5.6639		-0.252889	-4.23448	1.94331
	5.70666	-0.351679	3.81203		1.73212	-3.78734	-5.36187
	6.65071	7.62357	4.58854		1.12676	-1.88284	-2.14938
	-0.934814	-1.8625	-7.76857		-6.07713	-2.39224	3.14898
	-4.74787	-0.623461	-4.99305		-1.13591	-2.17106	4.9014
	-5.88872	-0.643822	-3.28699		-6.19455	-1.58112	3.24545
	-2.0788	-1.52122	-2.79364		-4.78164	-2.05436	2.72194
	-5.10066	7.64752	-1.02498		6.10981	-2.62351	-2.05741
	-4.17113	8.44021	0.17215		3.97672	-2.79111	-3.43225
	1.44569	5.66622	6.46987		8.25972	0.144499	-2.83028
	-1.6211	-0.441326	-2.84515		6.18411	-0.0584222	-5.02599
	-6.23886	5.50675	-2.08529		5.40181	1.89618	-4.7977
	-4.18615	5.21284	-2.88949		1.97024	-1.25411	-5.15719
	3.19883	5.85492	4.81064		6.19578	0.270885	-3.02239
	1.73883	0.0657296	-3.88208		-3.47545	-5.11956	-0.0819258
	-1.189	-0.819124	-8.70743		5.82022	-2.08539	-3.27692
	-1.99461	-1.79517	-5.18259		1.72059	-5.49793	1.46319
	10.5013	0.751657	-0.406304		-3.79979	-3.02269	-3.85368
	-4.00036	0.843987	-4.77946		-5.16833	-2.32493	-4.4598
	-6.25502	6.4986	-2.07174		5.03767	-2.1478	-1.56107
	5.90471	3.48817	5.89701		-6.94201	-2.65102	2.52401
	-4.72208	-3.31694	-3.10595		-2.89329	5.92851	-3.54667
	10.0036	-0.134565	-2.26559		2.86646	1.1822	-7.16483
	8.70211	-0.415586	-4.23553		0.105296	2.23285	-6.84507
	-1.28517	5.72484	6.20587		2.37939	1.52124	-6.5918
	-3.56164	-2.71377	-2.92924		4.62005	0.294198	1.34422
	-4.96516	-1.9674	-4.68287		-1.15197	1.39593	-1.92883
	-1.16668	0.1997	-6.04969		-0.973535	-1.39416	-0.0947272
	-4.91818	-1.7123	-4.78236		-1.73393	-2.0103	1.71482
	-4.99569	0.18065	-4.50295		-1.35931	-1.21148	-1.9898
	-4.97507	-1.81021	-3.92114		-2.77387	-3.16014	1.00587
	2.78957	-2.23101	-3.74329		-3.84714	-1.70709	-0.725446
	6.32409	1.5412	-4.00349		-4.91527	-3.35502	0.537099
	7.28906	4.0074	4.71329		-1.06816	1.52986	-1.37596
	0.00178049	-2.15354	-3.48073		0.417378	1.45299	-1.6063
	7.62526	3.76124	5.30356		-2.19248	-0.721459	-1.53177
	5.67505	5.30183	7.72448		-0.192082	-0.656941	-0.366201
	6.40151	4.27623	4.46859		-3.67844	-2.48512	-0.298807
	3.90505	6.37618	8.04655		-4.09739	-3.67516	0.380557
	3.16305	6.05719	7.55805		-4.56973	-3.83646	1.28674
	6.72917	2.09823	5.09198		-4.86613	-1.80257	1.65318
	3.52116	-1.92974	2.86319		-3.00702	-0.690059	-1.00757
	5.8945	2.93223	5.86588		-2.26042	0.806093	-3.38086
	5.94732	3.29116	4.97646		4.00636	2.78356	-1.10134
	-7.52488	-3.19301	-1.24064		0.77788	1.87353	-2.64027
	-5.9741	3.42907	-4.20925		-0.547696	5.68119	-1.66968
	-7.07574	-2.59902	-1.87248		-1.23323	1.78859	-1.13638
	-0.833525	-0.406271	-0.168302		-1.40653	3.83186	-1.24389
	8.6283	0.204269	4.86987		-4.27647	3.79874	-2.77155
	-5.76637	-1.06307	-3.81918		2.53729	1.74374	0.844275
	-3.1357	1.19096	-2.07442		0.676505	1.78397	2.02265
	-4.89906	2.69957	-4.47498		4.59199	1.48884	0.850586
	-4.32176	9.12267	-1.44508		-0.484269	-1.00618	0.460927
	7.21748	2.1983	3.53441		-0.929082	1.80405	2.59416
	5.2533	4.3229	4.00526		-6.31828	-3.90243	-1.32391
	3.17459	2.93047	-2.60903		-2.99927	2.87615	-1.95199
	1.276	0.121765	-3.12106		-1.15265	0.0801181	-4.02798
	-4.96315	-0.087361	-3.57508		-0.0296844	7.72706	-3.36742
	4.69795	2.39572	5.97373		-0.200716	6.37424	-4.07063
	5.8179	3.85269	4.43217		1.89525	2.62386	2.8876
	5.69255	2.8597	5.49385		1.52441	1.21631	-1.02094
	-4.6861	-2.77304	-4.70243		2.09906	1.50576	-0.395596
	-3.99053	0.0780175	-3.47978		-0.903655	1.44048	-1.07793
	7.41939	3.53145	5.79585		2.65057	4.30279	-0.406224
	5.13561	3.66701	8.45657		2.59965	1.93134	2.51414
	5.13163	4.37442	7.29879		-6.44169	-3.45132	0.882048
	6.5941	2.4849	5.24186		0.802577	-1.39604	-0.0469887
	5.3887	0.432791	4.86421		-3.5043	-0.595651	2.86913
	7.66924	-1.47046	3.45479		-4.65584	-3.03995	0.135385
	8.16478	2.65921	4.64107		0.0422983	1.95217	1.40247
	8.29022	2.5811	5.5481		-1.24167	0.688281	-0.38612
	5.04584	4.88104	6.5153		0.1406	2.28002	-0.0893027
	7.43371	2.9184	6.29326		0.544884	0.312473	-0.63414
	-1.562	-0.447737	-4.60583		4.03586	0.314243	1.19948
	6.50808	2.9728	5.62218		9.65697	2.49334	2.77874
	-4.3561	-1.32953	-3.75926		-1.19417	1.93322	-2.68895
	7.0707	4.82003	5.0785		-2.25986	-0.70527	1.13049
	-1.59767	1.67135	7.70353		-1.46892	-0.865602	-0.975215
	-2.15708	3.8804	-4.13556		0.784966	0.588675	-0.489418
	-0.276114	4.3602	-2.30441		0.341218	0.506006	1.21304
	6.90456	4.37688	1.66007		-4.73533	-1.19193	1.89156
	7.77056	0.466502	2.18767		2.14895	0.971652	-0.645635
	-0.806622	-0.23414	4.94653		-0.457152	-2.90658	1.51091
	-1.57745	3.48804	-3.68593		5.80691	2.02523	-1.00066
	-4.18735	3.40532	-4.61441		-0.652434	-0.182905	-0.250768
	-2.86609	3.31911	-3.52695		4.09787	4.91482	-2.32943
	0.663094	-0.995814	4.19361		-4.15403	-1.70263	1.05731
	-0.564762	3.28301	-5.65056		6.15731	4.31852	2.55329
	-3.4781	4.04307	-4.22031		-0.222266	0.323643	-3.09683
	7.92531	1.31302	5.43453		-1.43864	-0.201407	-3.36721
	8.27691	1.4575	3.92761		4.50295	3.82499	-1.93179
	1.9348	6.80887	-2.85488		5.14186	3.54546	-2.25726
	-1.00896	0.751553	-3.65338		5.18941	2.7424	3.7916
	1.04724	1.93668	-5.11213		5.77779	3.1111	4.36561
	-3.3385	2.93686	-5.58763		4.22298	3.13078	1.12488
	1.23751	-2.936	0.674644		2.814	3.47146	-2.96601
	-3.49858	2.84301	-5.35565		2.77214	3.97055	-0.0986469
	-2.08903	2.29967	-5.90375		0.189726	1.29332	1.20049
	5.58849	-1.49687	-0.464988		0.939655	2.24294	2.32979
	-5.90554	-3.65254	-1.38799		0.550825	3.39875	-1.00771
	9.54788	-0.597665	-1.48549		-5.56744	-3.21396	3.02371
	7.32197	0.523297	5.654		1.40572	0.827517	2.63222
	-2.87676	4.33913	-4.24049		-5.03591	-3.13221	2.97889
	-2.75845	-3.98216	5.54443		1.80351	-0.391786	1.82577
	2.64519	-6.25934	-3.70804		-0.969959	0.146635	2.92837
	0.178338	-3.54024	0.30675		-1.36995	-1.12201	2.77936
	4.80923	4.50552	2.55479		-5.22139	-2.72396	1.84506
	-0.699389	-5.05067	3.19728		-1.10872	-3.68097	1.50412
	3.80176	-6.3635	0.27505		3.63408	1.97703	-2.79285
	4.07913	-6.51173	-1.5611		-2.01596	-2.83871	1.36935
	0.68478	-5.53568	3.06821		0.720508	1.62219	-0.639799
	-0.823238	-4.08489	2.95643		0.546373	0.0577304	0.172077
	4.55582	-2.07618	-2.81395		-5.95303	-4.1488	1.8684
	10.3831	-0.809883	-0.423887		-1.21931	2.56934	0.134421
	-7.74248	-1.56806	1.61488		-1.72371	-0.866301	1.83868
	-5.76228	2.49394	1.99645		-2.31781	-2.36014	-0.701365
	-7.54196	-0.937443	1.6378		0.625582	1.16392	-0.100641
	-7.75287	-2.25371	1.74279		-0.526167	-0.657123	0.0434453
	6.0262	-3.15047	-2.62844		-2.42198	0.929283	0.0893207
	10.0277	0.979858	4.1793		3.92997	4.01508	0.00498307
	9.64766	-0.559041	3.63446		-1.96525	-3.53877	2.19745
	9.65675	0.141446	0.606372		-0.716645	2.51319	-0.581178
	9.1576	3.3482	3.47217		-0.109296	2.28052	0.141711
	1.81211	-2.97596	-3.95101		0.0295832	2.30074	0.425689
	3.55982	7.97373	3.89298		-6.10119	-3.83315	2.53599
	8.80409	0.00501645	-3.61529		0.71457	2.28612	0.284978
	5.16064	0.131839	-2.95723		0.066783	2.83843	-3.69859
	5.32939	-0.230982	-3.58313		-0.198907	3.18665	-1.84544
[truncated: 2,212 more rows]

## Sheet: Figure 2e
	Early
	Frame1	Frame2	Frame3	Frame4	Frame5	Frame6	Frame7	Frame8	Frame9	Frame10	Frame11	Frame12	Frame13	Frame14	Frame15	Frame16	Frame17	Frame18	Frame19	Frame20	Frame21	Frame22	Frame23	Frame24	Frame25	Frame26	Frame27	Frame28	Frame29	Frame30	Frame31	Frame32	Frame33	Frame34	Frame35	Frame36	Frame37	Frame38	Frame39	Frame40	Frame41	Frame42	Frame43	Frame44	Frame45	Frame46	Frame47	Frame48	Frame49
Mouse1	0.16132	0.166118	0.16	0.156606	0.157264	0.158729	0.159888	0.151868	0.150447	0.151053	0.151449	0.153013	0.15171	0.150741	0.133103	0.124361	0.115485	0.121229	0.129157	0.12777	0.114501	0.0927384	0.0668791	0.065602	0.0683673	0.0723772	0.0773555	0.0903203	0.106932	0.121143	0.129488	0.146444	0.157748	0.176025	0.193476	0.198148	0.204508	0.205535	0.211908	0.218881	0.228784	0.235676	0.238509	0.240307	0.249618	0.252158	0.251408	0.252471	0.248433
Mouse2	0.12824	0.118699	0.0965655	0.0678809	0.0428625	0.0439914	0.0304796	0.0413085	0.0316696	0.0391264	0.0433245	0.0281043	0.0285419	0.018515	0.0137671	0.0184572	0.0235423	0.0300492	0.026725	0.0390543	0.0314842	0.0541898	0.0681132	0.0730924	0.0954269	0.12365	0.157198	0.179874	0.185645	0.175812	0.173204	0.170836	0.155409	0.163734	0.176798	0.199542	0.20644	0.196471	0.183911	0.161616	0.152794	0.133468	0.129453	0.100233	0.0905829	0.0642838	0.0628194	0.0423355	0.0325629
Mouse3	0.121176	0.120695	0.120889	0.120444	0.115479	0.111098	0.112007	0.119295	0.11905	0.113226	0.106149	0.100971	0.0964521	0.0965782	0.104599	0.1091	0.113258	0.115307	0.114317	0.114719	0.115485	0.119416	0.124887	0.125537	0.126566	0.122976	0.132947	0.137693	0.125313	0.127629	0.133961	0.159321	0.178172	0.182322	0.174664	0.168026	0.165808	0.165867	0.158306	0.149769	0.144992	0.148809	0.154153	0.158583	0.159669	0.158699	0.15607	0.149491	0.140488
Mouse4	0.147812	0.146421	0.138752	0.137359	0.13147	0.134835	0.136025	0.141273	0.139786	0.135012	0.122204	0.106282	0.10616	0.100811	0.0989412	0.105606	0.0939089	0.0874789	0.0826597	0.123442	0.142483	0.153957	0.163431	0.18132	0.195972	0.219871	0.238137	0.253799	0.257603	0.273911	0.282239	0.285378	0.28231	0.277962	0.276005	0.268768	0.264619	0.256239	0.251314	0.240719	0.232821	0.223214	0.218912	0.210867	0.205972	0.20823	0.206058	0.20312	0.195494
Mouse5	0.101441	0.107917	0.123701	0.126791	0.118457	0.108095	0.111465	0.122095	0.124326	0.129026	0.140388	0.167408	0.186308	0.190943	0.17616	0.15475	0.143017	0.144859	0.162192	0.191912	0.225024	0.23767	0.241723	0.207716	0.182822	0.153432	0.154174	0.148315	0.159412	0.15782	0.179376	0.183077	0.157958	0.123451	0.105027	0.102084	0.10804	0.106937	0.0921175	0.0801515	0.0739832	0.0705072	0.0631636	0.0629424	0.0668566	0.0777213	0.0744838	0.0671305	0.0610964
Mouse6	0.163624	0.151769	0.157895	0.155094	0.155908	0.151706	0.151994	0.149501	0.150232	0.144242	0.146388	0.145222	0.132411	0.119439	0.115188	0.123348	0.121044	0.132004	0.145654	0.15375	0.151414	0.143394	0.160852	0.154556	0.145548	0.170096	0.188918	0.190485	0.183483	0.178436	0.178423	0.187682	0.197114	0.201381	0.204869	0.196908	0.197801	0.190698	0.1852	0.181144	0.188311	0.184044	0.178803	0.170195	0.173682	0.170408	0.166031	0.161617	0.160364
Mouse7	0.0921149	0.0856127	0.0830624	0.0880303	0.0883207	0.0899893	0.0916145	0.0969292	0.095858	0.0928339	0.0851012	0.0877351	0.0882277	0.0893338	0.0892102	0.0899862	0.08933	0.0858254	0.0826117	0.0769748	0.0756185	0.076861	0.0774571	0.0771861	0.0881811	0.10295	0.106623	0.108771	0.107471	0.118219	0.120064	0.125124	0.137533	0.144369	0.155056	0.157229	0.163979	0.166177	0.169596	0.173881	0.177321	0.171832	0.172881	0.169767	0.16973	0.16526	0.169547	0.170636	0.173287
Mouse8	0.147922	0.141757	0.135909	0.141773	0.125014	0.102768	0.118074	0.130367	0.168725	0.185234	0.175444	0.1776	0.182239	0.184423	0.170512	0.177407	0.159703	0.153587	0.170616	0.167924	0.153148	0.118028	0.124743	0.135818	0.162681	0.166556	0.159568	0.17851	0.198509	0.192359	0.214934	0.210312	0.217877	0.207431	0.219082	0.225802	0.235338	0.233849	0.229163	0.20913	0.195778	0.197901	0.196225	0.201186	0.18908	0.184504	0.180674	0.177978	0.171517
	Late
	Frame1	Frame2	Frame3	Frame4	Frame5	Frame6	Frame7	Frame8	Frame9	Frame10	Frame11	Frame12	Frame13	Frame14	Frame15	Frame16	Frame17	Frame18	Frame19	Frame20	Frame21	Frame22	Frame23	Frame24	Frame25	Frame26	Frame27	Frame28	Frame29	Frame30	Frame31	Frame32	Frame33	Frame34	Frame35	Frame36	Frame37	Frame38	Frame39	Frame40	Frame41	Frame42	Frame43	Frame44	Frame45	Frame46	Frame47	Frame48	Frame49
Mouse1	0.0491208	0.0460192	0.0382494	0.0336115	0.0245336	0.0268902	0.0263087	0.0277392	0.0259419	0.0297111	0.0314083	0.0296247	0.0355223	0.0622497	0.123414	0.159301	0.182882	0.179122	0.159234	0.132858	0.118561	0.117133	0.112681	0.14981	0.185505	0.214025	0.231541	0.235099	0.236359	0.22832	0.216023	0.195823	0.186406	0.1848	0.188527	0.18811	0.181487	0.1769	0.16562	0.158665	0.149962	0.145707	0.139081	0.143663	0.137888	0.139674	0.143747	0.153208	0.160505
Mouse2	0.146467	0.151443	0.154896	0.164469	0.154891	0.156847	0.135606	0.133695	0.12636	0.121821	0.133673	0.157365	0.173555	0.17076	0.152848	0.15319	0.162608	0.165661	0.170637	0.146909	0.126755	0.13275	0.131659	0.136485	0.118951	0.111736	0.0995685	0.104287	0.104595	0.107144	0.107861	0.0971488	0.0927748	0.0943174	0.110589	0.112854	0.130675	0.142731	0.146486	0.145229	0.141005	0.150094	0.159455	0.183134	0.194294	0.206681	0.21543	0.231086	0.222643
Mouse3	0.0724241	0.0704187	0.0649234	0.0605279	0.0610088	0.0642595	0.0690299	0.0732243	0.070868	0.0656139	0.0599412	0.0630871	0.0708848	0.0737507	0.072328	0.0640152	0.0522223	0.0430808	0.0525626	0.0641271	0.0675434	0.0823769	0.11776	0.149093	0.170094	0.195759	0.232354	0.273071	0.302784	0.320877	0.33692	0.354185	0.364573	0.372956	0.373656	0.372881	0.370462	0.36337	0.358609	0.345047	0.331801	0.314968	0.302815	0.292536	0.283218	0.277962	0.268609	0.265694	0.260563
Mouse4	0.147577	0.146901	0.145951	0.150452	0.153014	0.161767	0.164262	0.159641	0.156615	0.160292	0.159371	0.159668	0.150816	0.132435	0.110366	0.118595	0.162239	0.186444	0.171514	0.16728	0.172336	0.168	0.166497	0.157639	0.172402	0.193548	0.220751	0.233254	0.259419	0.273749	0.294482	0.305212	0.322394	0.328652	0.334669	0.335581	0.32218	0.323558	0.325377	0.321807	0.309157	0.304899	0.293593	0.288936	0.286232	0.28387	0.277829	0.268323	0.261264
Mouse5	0.357168	0.359139	0.358966	0.358946	0.361552	0.363966	0.363646	0.357547	0.365949	0.360747	0.363953	0.356414	0.358738	0.352646	0.349193	0.333142	0.315301	0.2912	0.25696	0.224411	0.179506	0.14791	0.110028	0.0644221	0.0201963	0.043986	0.0698125	0.0942118	0.136207	0.169192	0.200576	0.231181	0.251065	0.260797	0.261168	0.279718	0.30019	0.315483	0.324858	0.335556	0.351624	0.362895	0.366247	0.366705	0.348591	0.331897	0.323721	0.314383	0.307718
Mouse6	0.196993	0.197333	0.19617	0.190242	0.195855	0.193753	0.1948	0.183125	0.188775	0.1901	0.193903	0.190015	0.183854	0.184085	0.177827	0.179025	0.180493	0.175545	0.156203	0.110864	0.115626	0.13048	0.172122	0.212592	0.256173	0.303946	0.357683	0.386125	0.407836	0.425669	0.449748	0.469154	0.471284	0.464219	0.460536	0.470091	0.469391	0.464452	0.452457	0.451877	0.445585	0.452629	0.447188	0.451907	0.440608	0.43379	0.427225	0.425173	0.419578
Mouse7	0.210089	0.206424	0.203796	0.200136	0.197785	0.193877	0.187668	0.181796	0.179626	0.17868	0.176775	0.176307	0.174707	0.17197	0.167757	0.155908	0.142615	0.126721	0.109738	0.0932219	0.0779738	0.0656754	0.0596797	0.06692	0.0967181	0.128584	0.160495	0.1942	0.223806	0.25364	0.27627	0.296546	0.3097	0.319318	0.32935	0.338551	0.343266	0.343663	0.34234	0.345056	0.344747	0.34555	0.34455	0.344576	0.342037	0.338683	0.330088	0.322746	0.314612
Mouse8	0.139993	0.135357	0.13904	0.143144	0.148495	0.147682	0.146207	0.143449	0.139855	0.131971	0.13034	0.138425	0.145237	0.147188	0.151137	0.152544	0.155041	0.165566	0.182088	0.175743	0.145307	0.15529	0.169544	0.182949	0.192795	0.218446	0.238098	0.253564	0.268525	0.282431	0.294901	0.305368	0.32137	0.331944	0.338558	0.345076	0.348842	0.349623	0.349565	0.351753	0.354926	0.359131	0.360833	0.366343	0.358799	0.349451	0.331633	0.323383	0.308838
p-value (two-sided Wilcoxon rank sum test)	0.720901	0.441803	0.328205	0.234499	0.278632	0.160528	0.234499	0.234499	0.382284	0.573737	0.441803	0.382284	0.505361	0.573737	0.234499	0.130381	0.0206682	0.0206682	0.104895	0.720901	0.878477	0.720901	0.798446	0.645377	0.441803	0.328205	0.278632	0.160528	0.0829837	0.0829837	0.0379176	0.0281274	0.0379176	0.0379176	0.0379176	0.0379176	0.0379176	0.0379176	0.0498834	0.0498834	0.0498834	0.0281274	0.0281274	0.014763	0.0104118	0.0104118	0.00699301	0.004662	0.0029526
[truncated: 12 more columns]

## Sheet: Figure 2f
	Early RM	Early UM	Early Both	Early Un-resp		Late RM	Late UM	Late Both	Late un-resp
Mouse 1	0.096855	0.220372	0.160588	0.522185		0.120914	0.231892	0.234854	0.412339
Mouse 2	0	0.982955	0.0170455	0		0.149621	0.030303	0.130682	0.689394
Mouse 3	0.0846582	0.317463	0.277448	0.320431		0.278822	0.102583	0.194778	0.423817
Mouse 4	0.110545	0.275238	0.308928	0.305289		0.263822	0.0810197	0.254343	0.400816
Mouse 5	0.0446735	0.352234	0.556701	0.0463918		0.207904	0.0773196	0.204467	0.510309
Mouse 6	0.0252098	0.473507	0.143273	0.35801		0.0851851	0.148856	0.137557	0.628402
Mouse 7	0.119758	0.156064	0.077672	0.646507		0.320198	0.0572683	0.203405	0.419128
Mouse 8	0.129921	0.177451	0.168648	0.523979		0.359585	0.027228	0.116796	0.49639

## Sheet: Figure 2h
Fate of early UM only boutons
	RM	UM	RM UM both	Un-resp
Mouse1	0.12685	0.292535	0.340522	0.240092
Mouse2	0.148362	0.0308285	0.123314	0.697495
Mouse3	0.242709	0.147956	0.213728	0.395607
Mouse4	0.215163	0.117899	0.294034	0.372904
Mouse5	0.17561	0.0878049	0.131707	0.604878
Mouse6	0.0790983	0.18683	0.137238	0.596834
Mouse7	0.222799	0.194408	0.351497	0.231295
Mouse8	0.369225	0.0518926	0.21127	0.367612

## Sheet: Figure 2k
	Early							Late
Move CC	-0.2 to 0	0 to 0.2	0.2 to 0.4	0.4 to 0.6	0.6 to 0.8	0.8 to 1		-0.2 to 0	0 to 0.2	0.2 to 0.4	0.4 to 0.6	0.6 to 0.8	0.8 to 1
Mouse 1	0.634233	0.639819	0.629359	0.614419	0.615318	0.620047		0.499503	0.517219	0.49831	0.502673	0.50837	0.488276
Mouse 2	0.498651	0.40509	0.467893	0.627269	0.480201	0.455171		0.533963	0.447162	0.491022	0.447854	0.450785	0.443772
Mouse 3	0.564544	0.504818	0.476567	0.488024	0.494461	0.466618		0.454219	0.468322	0.460091	0.454325	0.40073	0.397291
Mouse 4	0.562143	0.539841	0.531817	0.548833	0.550356	0.504279		0.557534	0.543971	0.501054	0.540238	0.502677	0.504967
Mouse 5	0.42386	0.458461	0.473503	0.477514	0.382172	0.390175		0.493686	0.508859	0.491046	0.433818	0.459252	0.480495
Mouse 6	0.532581	0.580096	0.618959	0.581671	0.598597	0.627452		0.459453	0.395652	0.39587	0.344429	0.381128	0.348471
Mouse 7	0.651141	0.670244	0.650811	0.649417	0.675606	0.663022		0.493462	0.455749	0.432008	0.475915	0.420321	0.357581
Mouse 8	0.904955	0.695162	0.656466	0.598012	0.602158	0.609717		0.509571	0.628491	0.464886	0.482854	0.496123	0.498365
Mouse 9	0.540641	0.450556	0.469844	0.41743	0.455851	0.478836		0.429388	0.403281	0.412604	0.416032	0.355467	0.350312
Mouse 10	0.464768	0.499057	0.464443	0.463119	0.50856	0.448468		0.612504	0.525331	0.440124	0.427137	0.386327	0.404376
Mouse 11	0.394062	0.409048	0.456105	0.529428	0.541255	0.75219		0.379186	0.419739	0.386364	0.32932	0.344172	0.307215
Mouse 12	0.568286	0.730803	0.768679	0.649408	0.677295	0.715973		0.849386	0.55346	0.402429	0.299044	0.303912	0.325068
Mouse 13	0.633469	0.731058	0.614177	0.578443	0.579087	0.530104		0.501061	0.520704	0.575674	0.548378	0.467648	0.393199

## Sheet: Figure 2l
	Early			Late
Move CC	Least similar	Most similar		Least similar	Most similar
Mouse 1	0.634233	0.620047		0.499503	0.488276
Mouse 2	0.498651	0.455171		0.533963	0.443772
Mouse 3	0.564544	0.466618		0.454219	0.397291
Mouse 4	0.562143	0.504279		0.557534	0.504967
Mouse 5	0.42386	0.390175		0.493686	0.480495
Mouse 6	0.532581	0.627452		0.459453	0.348471
Mouse 7	0.651141	0.663022		0.493462	0.357581
Mouse 8	0.904955	0.609717		0.509571	0.498365
Mouse 9	0.540641	0.478836		0.429388	0.350312
Mouse 10	0.464768	0.448468		0.612504	0.404376
Mouse 11	0.394062	0.75219		0.379186	0.307215
Mouse 12	0.568286	0.715973		0.849386	0.325068
Mouse 13	0.633469	0.530104		0.501061	0.393199
