# Supplementary material for: Remodelling of corticostriatal axonal boutons during motor learning
Source: Nature. 2025 Jul 30;646(8083):143–51. doi: 10.1038/s41586-025-09336-w (PMC12488484; doi:10.1038/s41586-025-09336-w)
Supplement: Supplementary file 9 — Source Data Fig. 3 [file 41586_2025_9336_MOESM9_ESM.xlsx]

## Sheet: Figure 3b
	Early	Late
Mouse1	0.62128	0.741231
Mouse2	0.594937	0.803782
Mouse3	0.716052	0.795206
Mouse4	0.713014	0.708302
Mouse5	0.653084	0.772974
Mouse6	0.532185	0.786259
Mouse7	0.75097	0.820238
Mouse8	0.76322	0.805075

## Sheet: Figure 3c
	Early same	Late same	Early unique	Late Unique
Mouse1	0.385	0.5621	0.615	0.4379
Mouse2	0.3581	0.6638	0.6419	0.3362
Mouse3	0.3537	0.6782	0.6463	0.3218
Mouse4	0.4714	0.5732	0.5286	0.4268
Mouse5	0.4809	0.6268	0.5191	0.3732
Mouse6	0.3715	0.6563	0.6285	0.3437
Mouse7	0.5724	0.7199	0.4276	0.2801
Mouse8	0.5424	0.6528	0.4576	0.3472

## Sheet: Figure 3g
	M1 Early	M1 Late		PF Late
Mouse1	0.113103	0.131964	Mouse_1	0
Mouse2	0.0244755	0.0196078	Mouse_2	0
Mouse3	0.136003	0.0913507	Mouse_3	0
Mouse4	0.141529	0.0595056
Mouse5	0.159651	0.0832397
Mouse6	0.106983	0.106799
Mouse7	0.103119	0.101306
Mouse8	0.146461	0.0450231
