# Supplementary material for: Remodelling of corticostriatal axonal boutons during motor learning
Source: Nature. 2025 Jul 30;646(8083):143–51. doi: 10.1038/s41586-025-09336-w (PMC12488484; doi:10.1038/s41586-025-09336-w)
Supplement: Supplementary file 10 — Source Data Fig. 4 [file 41586_2025_9336_MOESM10_ESM.xlsx]

## Sheet: Figure 4c
Control								Training
	Day0	Day2	Day4	Day6	Day8	Day10			Day0	Day2	Day4	Day6	Day8	Day10
Mouse1	1	0.98202	0.944283	0.989263	0.998185	0.968416		Mouse1	1	0.998143	1.04438	1.05318	1.16423	1.07571
Mouse2	1	0.950838	1.00397	0.989917	0.974812	0.94763		Mouse2	1	1.08477	1.08888	1.16586	1.21998	1.1306
Mouse3	1	0.9925	0.972087	1.04942	0.943758	0.876886		Mouse3	1	1.05259	1.17573	1.12426	1.0614	1.1138
Mouse4	1	0.933654	1.01566	1.00826	0.969896	1.04255		Mouse4	1	0.994645	1.05728	1.10779	1.0835	1.03967
Mouse5	1	1.06548	0.965395	1.015	1.065	0.988489		Mouse5	1	0.978142	1.13617	1.13967	1.10417	1.18182
Mouse6	1	1.0138	0.976818	1.02999	1.02603	1.05818		Mouse6	1	0.968104	1.05199	0.946807	1.04531	1.10705
Mouse7	1	1.00925	0.943964	0.93148	0.938658	0.952348		Mouse7	1	1.10891	1.10325	1.06865	1.06142	1.03446
Mouse8	1	1.00461	0.94979	1.02681	0.993347	0.960241		Mouse8	1	1.0326	0.980495	0.993137	0.985705	0.989627
Mouse9	1	0.945043	0.878368	0.915014	0.916382	0.85075

## Sheet: Figure 4d
Control							Training
	Day2	Day4	Day6	Day8	Day10			Day2	Day4	Day6	Day8	Day10
Mouse1	0.125205	0.0974628	0.156238	0.14259	0.135527		Mouse1	0.143713	0.214776	0.182548	0.207505	0.145052
Mouse2	0.0996619	0.16179	0.127897	0.138681	0.13078		Mouse2	0.189661	0.184717	0.203359	0.192728	0.125647
Mouse3	0.123695	0.1258	0.209241	0.152671	0.20392		Mouse3	0.154974	0.273261	0.148992	0.150185	0.191842
Mouse4	0.150807	0.234572	0.156184	0.129295	0.209285		Mouse4	0.163086	0.236921	0.279084	0.189727	0.146202
Mouse5	0.207429	0.100562	0.173111	0.198875	0.118925		Mouse5	0.157783	0.285849	0.246008	0.180456	0.239306
Mouse6	0.169505	0.1244	0.225597	0.18578	0.176423		Mouse6	0.14377	0.236576	0.128634	0.249993	0.225622
Mouse7	0.196018	0.147066	0.158071	0.20774	0.152004		Mouse7	0.223412	0.130391	0.152838	0.163626	0.137401
Mouse8	0.176118	0.145272	0.242854	0.174416	0.145662		Mouse8	0.179935	0.128968	0.154074	0.148236	0.174359
Mouse9	0.0999525	0.0705057	0.161571	0.177635	0.0973211

## Sheet: Figure 4e
Control							Training
	Day2	Day4	Day6	Day8	Day10			Day2	Day4	Day6	Day8	Day10
Mouse1	0.143186	0.137325	0.106284	0.127301	0.141361		Mouse1	0.14557	0.148459	0.165599	0.0881223	0.20413
Mouse2	0.148823	0.103566	0.132216	0.14348	0.141724		Mouse2	0.104895	0.166499	0.10569	0.141729	0.182802
Mouse3	0.131195	0.141984	0.12519	0.248293	0.261801		Mouse3	0.10238	0.130142	0.19559	0.161913	0.146134
Mouse4	0.217153	0.123589	0.158726	0.159743	0.115775		Mouse4	0.168441	0.150872	0.199624	0.205225	0.17533
Mouse5	0.141947	0.185366	0.122419	0.145189	0.163555		Mouse5	0.179642	0.134708	0.204718	0.183916	0.155555
Mouse6	0.155706	0.153428	0.153299	0.171075	0.135313		Mouse6	0.175667	0.137091	0.219765	0.133638	0.163786
Mouse7	0.186767	0.196747	0.160812	0.168743	0.130053		Mouse7	0.114503	0.130879	0.180485	0.16076	0.160127
Mouse8	0.171504	0.184728	0.159164	0.1675	0.18017		Mouse8	0.147334	0.176158	0.140724	0.157613	0.157087
Mouse9	0.15491	0.137702	0.107388	0.159882	0.166883

## Sheet: Figure 4h
Control	Day0	Day1	Day2	Day3	Day4	Day5	Day6	Day7
Mouse1	1	1.02387	0.980744	1.00078	1.03828	1.04694	1.05628	1.00368
Mouse2	1	0.967731	0.983351	1.0088	0.977435	0.952426	0.971801	0.957692
Mouse3	1	0.972554	0.941039	0.935067	0.911504	0.949297	0.991587	0.995855
Training	Day0	Day1	Day2	Day3	Day4	Day5	Day6	Day7
Mouse1	1	1.06659	1.02452	1.0835	1.03061	1.03127	1.03149	1.02708
Mouse2	1	1.0225	1.05044	0.976791	0.98789	0.98837	0.994641	0.974352
Mouse3	1	0.985925	1.00604	1.02222	1.04156	1.0163	1.03614	0.965935
Mouse4	1	0.9399	0.904035	0.945237	0.90216	0.813712	0.847773	nan

## Sheet: Figure 4i
	Control	Day1	Day2	Day3	Day4	Day5	Day6	Day7
	Mouse1	0.132396	0.109403	0.131953	0.140781	0.129357	0.155485	0.089308
	Mouse2	0.0857112	0.111473	0.105734	0.068398	0.103867	0.136997	0.0861768
	Mouse3	0.100524	0.12013	0.145905	0.136472	0.176709	0.151511	0.131388
	Training	Day1	Day2	Day3	Day4	Day5	Day6	Day7
	Mouse1	0.152958	0.0940152	0.151616	0.0771864	0.0822412	0.103406	0.102721
	Mouse2	0.117383	0.104012	0.0950488	0.0923907	0.104965	0.114631	0.118622
	Mouse3	0.113717	0.135505	0.149064	0.135237	0.156261	0.136208	0.0921172
	Mouse4	0.0417381	0.0820635	0.135971	0.11923	0.0895958	0.149333	nan

## Sheet: Figure 4j
	Control	Day1	Day2	Day3	Day4	Day5	Day6	Day7
	Mouse1	0.10853	0.147313	0.100127	0.0979593	0.113143	0.126293	0.126046
	Mouse2	0.11798	0.0956615	0.0758271	0.0935411	0.131404	0.105381	0.111049
	Mouse3	0.12797	0.139818	0.13829	0.149614	0.106683	0.095894	0.117521
	Training	Day1	Day2	Day3	Day4	Day5	Day6	Day7
	Mouse1	0.0863671	0.124309	0.0890374	0.112826	0.0786662	0.0950704	0.0987065
	Mouse2	0.0948879	0.0745887	0.157082	0.0761601	0.0956745	0.101871	0.132899
	Mouse3	0.127792	0.109563	0.138047	0.118475	0.149206	0.116345	0.160016
	Mouse4	0.101838	0.115483	0.0872495	0.162498	0.17565	0.0965657	nan

## Sheet: Figure 4k
Control						Training
	Day4	Day6	Day8	Day10			Day4	Day6	Day8	Day10
Mouse1	1	0.434524	0.488095	0.363095		Mouse1	1	0.39	0.436667	0.386667
Mouse2	1	0.455952	0.320595	0.275595		Mouse2	1	0.554004	0.482576	0.374784
Mouse3	1	0.334199	0.244156	0.310173		Mouse3	1	0.433929	0.414762	0.451786
Mouse4	1	0.295578	0.313435	0.361224		Mouse4	1	0.363889	0.425	0.36244
Mouse5	1	0.416667	0.395062	0.37037		Mouse5	1	0.529553	0.465894	0.528279
Mouse6	1	0.43771	0.377946	0.284512		Mouse6	1	0.384201	0.402083	0.525521
Mouse7	1	0.362393	0.353419	0.300427		Mouse7	1	0.352381	0.349603	0.340476
Mouse8	1	0.388515	0.402241	0.365826		Mouse8	1	0.537415	0.469558	0.506803
Mouse9	1	0.465278	0.263889	0.208333

## Sheet: Figure 4m
	Day4	Day10
	1	1.11765
	1.27273	1.45455
	1	0.8
	0.882353	1.11765
	0.8	1
	0.875	1.0625
	1.28571	0.857143
	1.44444	1.77778
	1	1.16667
	1.33333	0.833333
	0.933333	0.933333
	1.05263	1.10526
	0.875	0.6875
	0.8	1
	1.11111	1.22222
	1	1.14286
	1	0.75
	0.857143	1
	0.909091	1.09091
	1.8	1.4
	1.125	1.25
	1.11111	1.22222
	1.18182	1
	1.5	1.5
	1.25	1.625
	1.08333	1.16667
	1.18182	1.45455
	0.904762	1
	1	0.875
	1	0.923077
	1.36364	1.18182
	0.888889	1
	0.857143	0.904762
	1.06667	1
	0.875	0.75
	1.09091	1.18182
	0.909091	1.45455
	1.8	1.4
	1.125	0.8125
	1.27273	0.909091
	1.3	1.4
	1.33333	0.75
	0.866667	0.933333
	1	1
	0.875	0.6875
	1.4	1
	1.14286	1
	0.857143	0.714286
	1.17857	1.35714
	0.789474	1.05263
	1.25	0.75
	0.857143	1.14286
	1.2	1
	1.5	2
	1.33333	1.83333
	1.1	1.2
	1.33333	1.33333
	0.909091	0.818182
	1.1	0.9
	0.928571	1
	0.625	0.8125
	0.764706	1.05882
	1.3125	1.03125
	0.85	0.8
	0.818182	0.818182
	0.916667	1
	1.14286	1.42857
	1.07692	0.923077
	1.22222	1.38889
	1.14286	0.761905
	1.05263	0.947368
	1.07143	1.35714
	1.13043	1
	1.09524	0.952381
	1.07692	1.23077
	1.02381	0.880952
	1.3125	1.0625
	1.27273	1.54545
	1.33333	1.25
	1.13889	0.944444
	0.95122	1.14634
	0.954545	1.18182
	1.23529	1.35294
	1.14286	1.42857
	1.09091	1.13636
	1.2	1.46667
	0.952381	1.14286
	0.6	1.25
	1.10526	1.42105
	1	1.125
	1.11111	1.33333
	1.9	1.5
	1.5	1
	1.11111	1
	0.935484	0.967742
	1.4	0.933333
	1.64706	1.23529
	0.666667	0.833333
	1.08333	1
	0.724138	0.827586
	1.11111	1.33333
	1.2	1.8
	1.29412	0.882353
	1.08333	0.75
	1.6	2
	0.882353	0.852941
	1.13333	1.06667
	1	1.15385
	0.96	0.88
	1	1.1
	0.852941	1.02941
	1.02564	0.871795
	0.944444	0.888889
	0.961538	0.923077
	1.05882	1.35294
	1.10345	0.965517
	0.933333	1.06667
	0.933333	1.03333
	1.01887	0.943396
	1.03448	1.06897
	1.21739	1.08696
	1.17391	0.956522
	1.16667	1.125
	1.1875	0.875
	1.1875	1.25
	1.2963	0.888889
	0.957447	0.957447
	1	1
	1.23529	1.26471
	1.03846	1.11538
	1.14815	1.14815
	0.897959	1.06122
	1.07407	1
	0.947368	0.789474
	0.885714	0.742857
	1.04545	1.13636
	1.05556	1.08333
	1	0.774194
	0.681818	0.772727
	1	1.15789
	1	1.07317
	0.809524	0.714286
	1.14286	1.28571

## Sheet: Figure 4n
	Day8	Day10
	1.17647	1.11765
	1.54545	1.45455
	0.8	0.8
	1.41176	1.11765
	1.1	1
	0.875	1.0625
	1.14286	0.857143
	1.55556	1.77778
	1.16667	1.16667
	1.66667	0.833333
	1	0.933333
	1.21053	1.10526
	0.8125	0.6875
	1	1
	1	1.22222
	0.928571	1.14286
	1.125	0.75
	1	1
	1.18182	1.09091
	1.8	1.4
	1.375	1.25
	1.05556	1.22222
	1	1
	2	1.5
	1.375	1.625
	1	1.16667
	1.45455	1.45455
	1.42857	1
	1	0.875
	1	0.923077
	1.36364	1.18182
	1	1
	0.857143	0.904762
	1.13333	1
	1.125	0.75
	1.36364	1.18182
	1.27273	1.45455
	1.5	1.4
	0.9375	0.8125
	1.09091	0.909091
	1.4	1.4
	1	0.75
	0.933333	0.933333
	0.894737	1
	0.75	0.6875
	1.3	1
	0.857143	1
	0.714286	0.714286
	1.14286	1.35714
	1	1.05263
	1	0.75
	0.857143	1.14286
	0.95	1
	1.5	2
	1.33333	1.83333
	0.9	1.2
	1.16667	1.33333
	0.909091	0.818182
	0.875	0.9
	1.14286	1
	0.75	0.8125
	1.35294	1.05882
	0.9375	1.03125
	1.05	0.8
	1	0.818182
	1.33333	1
	1.35714	1.42857
	0.769231	0.923077
	1.22222	1.38889
	0.809524	0.761905
	0.842105	0.947368
	1.35714	1.35714
	0.913043	1
	0.904762	0.952381
	1.23077	1.23077
	1.04762	0.880952
	1	1.0625
	1.72727	1.54545
	1.25	1.25
	1.13889	0.944444
	1.09756	1.14634
	1.36364	1.18182
	1.41176	1.35294
	1.28571	1.42857
	0.954545	1.13636
	1.4	1.46667
	0.809524	1.14286
	1.05	1.25
	1.21053	1.42105
	1	1.125
	1.22222	1.33333
	1.5	1.5
	1.125	1
	0.888889	1
	0.967742	0.967742
	0.8	0.933333
	1.05882	1.23529
	1	0.833333
	0.833333	1
	0.793103	0.827586
	1.11111	1.33333
	1.6	1.8
	0.882353	0.882353
	0.75	0.75
	1.7	2
	0.941176	0.852941
	1.26667	1.06667
	1.19231	1.15385
	0.8	0.88
	1.1	1.1
	0.852941	1.02941
	1.02564	0.871795
	0.666667	0.888889
	0.807692	0.923077
	1.23529	1.35294
	1.17241	0.965517
	1.06667	1.06667
	1	1.03333
	0.924528	0.943396
	0.965517	1.06897
	1.08696	1.08696
	1.08696	0.956522
	1.125	1.125
	0.875	0.875
	1.25	1.25
	1.07407	0.888889
	0.978723	0.957447
	1.13636	1
	1.11765	1.26471
	1	1.11538
	1.22222	1.14815
	1	1.06122
	1.07407	1
	0.973684	0.789474
	0.771429	0.742857
	1.13636	1.13636
	0.972222	1.08333
	0.935484	0.774194
	0.590909	0.772727
	1.05263	1.15789
	0.97561	1.07317
	0.666667	0.714286
	1.42857	1.28571

## Sheet: Figure 4p
	Late RM	Late UM
Mouse1	0.3379	0.1556
Mouse2	0.2692	0
Mouse3	0.2569	0.1136
Mouse4	0.185	0.0996
Mouse5	0.3067	0
Mouse6	0.1607	0.2129
Mouse7	0.2293	0.2124
Mouse8	0.2543	0

[truncated: 3 more sheets: Figure 4q, Figure 4r, Figure 4s]
