# Supplementary material for: Remodelling of corticostriatal axonal boutons during motor learning
Source: Nature. 2025 Jul 30;646(8083):143–51. doi: 10.1038/s41586-025-09336-w (PMC12488484; doi:10.1038/s41586-025-09336-w)
Supplement: Supplementary file 11 — Source Data Extended Data Fig. 1 [file 41586_2025_9336_MOESM11_ESM.xlsx]

## Sheet: ED Figure 1b
Mouse_1	0.238533
Mouse_2	0.352224
Mouse_3	0.28664
Mouse_4	0.2187

## Sheet: ED Figure 1c
	Delay reward	Omission
Mouse_1	1.31055	-0.176231
Mouse_2	1.29684	-0.199026
Mouse_3	0.737356	0.217529
Mouse_4	1.49232	0.294843
