# Supplementary material for: Remodelling of corticostriatal axonal boutons during motor learning
Source: Nature. 2025 Jul 30;646(8083):143–51. doi: 10.1038/s41586-025-09336-w (PMC12488484; doi:10.1038/s41586-025-09336-w)
Supplement: Supplementary file 12 — Source Data Extended Data Fig. 2 [file 41586_2025_9336_MOESM12_ESM.xlsx]

## Sheet: ED Figure 2b
Mouse1	0.0759878
Mouse2	0
Mouse3	0.119632
Mouse4	0.08

## Sheet: ED Figure 2c
Mouse1	0.0516717
Mouse2	0.00218818
Mouse3	0.0306748
Mouse4	0.131429
