# Supplementary material for: Remodelling of corticostriatal axonal boutons during motor learning
Source: Nature. 2025 Jul 30;646(8083):143–51. doi: 10.1038/s41586-025-09336-w (PMC12488484; doi:10.1038/s41586-025-09336-w)
Supplement: Supplementary file 13 — Source Data Extended Data Fig. 3 [file 41586_2025_9336_MOESM13_ESM.xlsx]

## Sheet: ED Figure 3d
		RM		UM		RM UM both
		16		3		2
		16		3		3
		16		4		5
		16		4		15
		17		4		16
		17		5		16
		17		5		16
		17		6		16
		17		6		16
		17		6		16
		17		6		16
		17		7		16
		17		8		16
		17		8		17
		17		9		17
		17		9		17
		17		12		17
		17		13		17
		17		14		17
		17		14		17
		17		17		17
		17		17		17
		17		18		17
		17		20		17
		17		22		17
		17		23		17
		17		24		17
		17		25		17
		17		25		17
		17		25		17
		17		26		17
		17		27		17
		17		28		17
		17		28		17
		17		29		17
		17		34		17
		17		35		17
		17		35		17
		18		36		17
		27		37		17
		32		37		17
		35		40		17
		42		41		17
		54		42		17
		55		43		17
		56		43		17
		56		44		17
		57		45		18
		57		45		18
		8		46		18
		8		49		18
		10		49		18
		12		50		18
		12		51		18
		12		53		18
		13		53		19
		13		54		27
		15		54		28
		15		55		28
		16		56		28
		16		56		29
		17		56		30
		17		57		30
		17		57		30
		18		59		32
		19		60		32
		21		2		32
		22		3		33
		22		5		33
		22		7		34
		23		8		34
		26		11		34
		26		14		35
		26		14		35
		27		14		36
		29		16		36
		29		19		39
		39		19		43
		47		19		45
		47		20		47
		50		20		48
		50		20		48
		51		20		50
		52		21		55
		53		21		55
		53		21		55
		54		21		56
		54		22		56
		54		23		56
		54		23		56
		55		25		56
		55		27		56
		55		27		56
		56		27		56
		56		30		58
		56		31		59
		57		32		6
		59		33		8
		59		34		13
		60		34		14
		13		34		16
		13		34		16
		13		34		16
		14		35		17
		14		35		17
		14		35		17
		14		35		17
		14		35		17
		14		36		17
		14		36		17
		15		36		17
		16		39		18
		16		39		21
		17		39		21
		17		40		21
		17		41		22
		17		42		22
		18		43		24
		21		44		27
		21		44		27
		22		45		27
		22		45		27
		25		46		28
		25		46		28
		28		46		29
		29		47		29
		32		47		29
		33		47		29
		37		47		30
		37		47		30
		38		48		31
		39		48		31
		40		48		32
		40		48		33
		41		48		33
		42		48		33
		42		49		34
		43		49		34
		43		50		36
		45		50		37
		46		50		37
		47		50		37
		48		51		38
		48		51		39
		50		51		39
		51		51		39
		52		52		40
		52		52		40
		53		53		42
		54		53		44
		54		54		44
		55		55		44
		55		55		45
		56		55		48
		56		56		48
		56		56		48
		56		57		49
		56		58		50
		58		58		50
		58		59		50
		58		59		51
		58		60		51
		59		60		51
		59		60		52
		60		12		52
		2		23		52
		2		23		52
		2		24		52
		4		24		53
		6		24		53
		7		24		53
		8		24		53
		8		24		53
		9		24		53
		10		25		55
		10		25		56
		10		26		56
		11		26		56
		11		34		56
		12		35		56
		12		3		57
		12		10		57
		13		22		58
		13		23		58
		13		23		59
		13		24		6
		13		25		11
		13		25		13
		13		26		16
		13		26		17
		13		26		17
		13		28		17
		14		28		17
		14		29		17
		14		29		17
		14		29		17
		14		29		19
		14		30		20
		14		35		20
		15		36		21
		15		38		21
		15		39		21
		15		39		21
		15		39		21
		15		42		21
		15		44		21
		15		44		21
		15		44		22
		15		45		22
		15		45		22
		15		45		22
		15		45		22
		15		45		22
		15		46		23
		15		46		23
		15		47		23
		15		47		23
		15		47		24
		16		47		24
		16		48		24
		16		48		24
		16		48		24
		16		49		24
		16		49		25
		16		51		26
		16		58		27
		16		2		27
		16		2		28
		16		3		28
		16		3		28
		16		5		30
		16		7		30
		16		8		30
		16		11		30
		16		16		30
		16		16		30
		16		17		31
		16		23		32
		16		24		32
		16		24		32
		16		25		33
		16		27		39
		16		27		42
		16		28		44
		16		28		46
		16		28		51
		16		28		53
		16		28		53
		17		29		56
		17		30		59
		17		31		2
		17		33		12
		17		34		12
		17		35		13
		17		36		13
		18		36		13
		21		36		13
		22		37		13
		23		37		14
		26		38		15
		27		38		16
		27		38		16
		28		39		16
		28		40		16
		28		42		16
		29		42		16
		29		43		16
		29		43		16
		29		43		16
		30		43		17
		30		43		17
		30		44		17
		30		45		17
		30		46		18
		31		46		18
		31		46		19
		31		47		20
		31		47		20
		31		47		21
		32		47		22
		32		47		22
		32		47		22
		32		48		22
		32		48		22
		32		48		22
		32		49		22
		32		49		23
		32		49		23
		32		50		23
		33		50		24
		33		50		24
		33		50		24
		33		50		25
		33		50		26
		33		50		27
		33		50		28
		33		50		28
		33		50		28
		33		51		29
		33		51		29
		33		51		32
		34		52		32
		34		52		33
		34		52		33
		34		52		33
		34		53		33
		34		53		34
		34		54		35
		34		54		35
		34		55		35
		35		55		36
		35		55		36
		35		55		36
		35		57		37
		35		57		37
		35		58		37
		36		58		37
		36		58		38
		36		58		38
		36		59		38
		36		59		39
		36		60		41
		37		9		41
		38		13		42
		38		13		45
		38		18		46
		38		27		48
		39		27		49
		40		31		51
		40		34		51
		40		42		54
		40		45		55
		40		48		56
		41		48		56
		41		49		56
		41		49		57
		41		49		58
		41		54		58
		42		54		58
		42		55		58
		42		55		58
		43		56		59
		43		56		59
		44		56		59
		44		57		60
		44		57		60
		44		58		2
		45		58		2
		45		59		3
		46		59		3
		46		59		4
		46		59		4
		46		59		5
		46		60		5
		47		60		5
		47		60		6
		48		60		7
		48		60		8
		48		6		9
		49		14		11
		49		15		11
		49		23		11
		49		27		13
		49		27		14
		49		30		15
		50		32		15
		50		33		15
		50		33		15
		50		34		15
		51		34		15
		51		34		15
		51		34		15
		51		35		16
		52		35		16
		52		36		16
		52		36		16
		52		36		16
		52		36		16
		53		37		16
		53		37		16
		53		37		16
		53		38		17
		53		38		21
		53		39		21
		54		40		22
		54		40		23
		54		40		24
		54		40		24
		55		41		26
		55		41		27
		56		42		27
		56		42		28
		56		42		28
		56		43		28
		56		43		28
		57		44		29
		58		52		29
		58		3		30
		58		24		31
		59		27		31
		59		28		32
		59		28		32
		60		28		32
		60		28		32
		60		28		32
		2		28		34
		3		30		34
		3		31		35
		4		31		35
		4		31		35
		4		32		35
		4		32		35
		5		32		36
		5		32		36
		5		32		36
		7		32		37
		10		32		37
		10		33		37
		12		33		38
		12		33		38
		12		34		38
		12		34		39
		13		37		39
		13		38		39
		14		40		40
		14		40		40
		15		40		40
		15		43		42
		15		43		42
		15		45		43
		16		45		44
		16		46		46
		16		52		46
		16		55		46
		16		56		46
		16		58		47
		16		58		48
		16		5		48
		16		6		49
		16		11		50
		16		11		54
		16		11		55
		17		12		55
		20		21		55
		20		23		56
		25		25		57
		26		25		57
		27		25		57
		27		25		58
		28		26		59
		28		26		59
		28		26		60
		28		27		60
		28		27		2
		28		27		2
		28		27		2
		28		27		3
		29		28		3
		29		28		3
		29		28		4
		29		28		4
		29		28		4
		29		28		4
		29		28		5
		29		29		6
		29		29		7
		29		29		7
		30		29		10
		30		29		10
		31		29		12
		31		30		12
		31		30		12
		31		30		13
		31		32		13
		32		32		13
		32		32		13
		32		33		14
		32		33		14
		32		33		14
		32		33		14
		33		33		14
		33		33		14
		34		33		14
		34		33		15
		34		34		15
		34		35		15
		34		36		15
		34		37		15
		35		37		15
		35		37		15
		35		37		15
		35		38		15
		35		38		16
		36		38		16
		36		38		16
		36		38		16
		36		38		16
		36		38		16
		36		38		16
		36		39		16
		37		39		16
		37		39		16
		37		40		16
		37		40		16
		37		40		16
		37		40		16
		37		41		16
		38		41		16
		38		42		16
		39		43		16
		39		43		17
		39		43		17
		39		44		26
		40		45		26
		41		46		26
		41		47		26
		41		47		28
		42		47		28
		42		48		28
		42		50		28
		42		56		29
		43		56		30
		43		57		30
		43		58		30
		44		60		30
		44		2		30
		45		15		30
		45		16		30
		46		16		30
		46		16		30
		46		16		30
		46		17		30
		46		17		31
		47		17		31
		47		17		31
		47		18		31
		48		19		31
		48		21		31
		48		23		31
		48		25		32
		48		26		32
		49		27		32
		49		29		32
		49		29		32
		49		31		32
		49		31		33
		50		32		33
		50		33		33
		50		33		34
		51		34		34
		52		38		34
		53		39		34
		53		40		34
		54		40		34
		55		41		34
		56		42		35
		56		43		35
		57		43		36
		57		44		37
		57		44		37
		58		44		37
		3		48		37
		4		49		37
		6		50		38
		11		51		38
		11		52		38
		11		58		38
		12		4		39
		12		4		40
		13		7		41
		13		18		41
		13		18		41
		13		30		42
		13		34		43
		13		34		43
		13		34		44
		14		36		45
		14		36		46
		14		36		46
		14		38		46
		14		40		46
		14		40		47
		14		41		47
		14		41		47
		14		41		48
		14		42		50
		14		43		51
		14		43		51
		14		43		52
		15		44		52
		15		44		53
		15		46		54
		15		47		54
		15		48		54
		15		48		54
		15		49		55
		15		50		55
		15		50		56
		15		50		56
		15		51		56
		15		52		56
		15		53		57
		15		54		57
		15		54		57
		15		54		58
		15		55		58
		15		55		58
		15		55		58
		15		55		58
		15		56		58
		16		56		58
		16		57		58
		16		57		59
		16		57		59
		16		57		59
		16		57		59
		16		57		59
		16		57		59
		16		57		59
		16		58		59
		16		58		59
		16		58		60
		16		58		60
		16		59		60
		16		59		60
		16		59		60
		16		59		60
		16		59		4
		16		59		4
		16		59		5
		16		59		5
		16		59		6
		16		59		8
		16		60		9
		16		60		10
		16		60		20
		17		60		21
		17		60		23
		17		12		23
		17		13		24
		17		16		24
		17		18		24
		18		23		24
		18		28		24
		25		28		24
		26		28		24
		28		29		24
		28		31		24
		29		31		25
		29		33		25
		29		33		25
		29		33		25
		29		34		25
		30		35		26
		30		36		26
		30		37		26
		31		37		26
		31		37		28
		31		38		28
		31		45		28
		31		46		28
		31		47		28
		32		48		30
		32		48		30
		32		48		30
		32		48		30
		32		48		31
		32		49		32
		32		49		32
		32		50		33
		32		50		34
		33		50		34
		33		53		34
		33		53		34
		33		54		34
		33		54		34
		33		54		35
		33		55		35
		34		55		35
		34		55		36
		34		56		36
		35		57		37
		35		58		37
		35		58		37
		35		59		37
		35		15		38
		35		15		39
		36		15		40
		36		16		42
		36		16		48
		37		16		50
		37		16		51
		37		17		51
		37		24		53
		38		24		53
		38		25		57
		38		25		57
		39		27		59
		39		27		59
		39		28		2
		39		28		2
		39		28		2
		39		29		3
		41		29		3
		41		29		3
		41		29		3
		41		31		3
		42		33		3
		42		35		3
		42		39		3
		43		40		4
		43		40		4
		44		42		4
		44		43		5
		46		44		5
		46		44		5
		47		45		5
		47		46		5
		47		46		5
		48		47		5
		48		48		5
		48		48		6
		48		48		7
		49		49		7
		49		49		7
		51		49		7
		52		50		8
		53		51		8
		53		52		9
		53		56		9
		54		57		10
		55		58		11
		56		60		11
		56		60		11
		57		17		14
		58		26		15
		59		26		15
		59		27		18
		60		28		19
		3		29		20
		4		29		20
		5		29		20
		6		29		20
		7		30		21
		7		30		21
		8		30		21
		9		30		21
		11		31		22
		20		31		22
		20		31		22
		20		33		23
		20		33		24
		20		34		24
		20		35		24
		20		36		24
		21		36		24
		21		37		24
		22		39		24
		23		40		24
		26		41		25
		26		42		25
		27		43		25
		27		44		26
		30		44		26
		30		45		27
		30		45		27
		30		46		28
		30		49		28
		30		55		28
		30		57		28
		30		59		28
		31		20		28
		32		20		29
		32		21		29
		32		22		29
		32		24		29
		33		27		29
		33		29		29
		33		29		29
		33		29		30
		34		30		30
		34		30		30
		34		30		30
		34		31		30
		34		31		30
		34		33		30
		34		33		30
		34		34		30
		34		34		30
		35		34		30
		35		35		30
		35		36		30
		35		36		30
		35		38		31
		35		38		31
		35		39		31
		35		45		31
		35		46		31
		35		46		32
		35		55		32
		35		23		32
		35		26		32
		36		43		32
		36		44		32
		36		45		32
		36		49		32
		36		19		32
		36		25		32
		36		26		32
		36		26		32
		36		28		32
		36		29		33
		36		29		34
		36		29		34
		36		30		34
		36		30		34
		36		31		34
		36		31		34
		36		32		34
		36		32		34
		37		32		34
		37		33		35
		37		33		35
		37		35		35
		38		37		35
		38		38		36
		38		40		36
		39		40		36
		39		44		36
		40		56		36
		40		59		37
		40				37
		40				37
		40				38
		40				38
		42				39
		42				39
		46				41
		48				44
		49				45
		49				45
		51				45
		51				45
		53				46
		53				46
		54				46
		54				47
		55				47
		56				47
		56				47
		56				47
		57				47
		57				47
		57				48
		57				48
		57				48
		57				50
		58				51
		58				52
		58				52
		58				52
		59				52
		59				52
		59				53
		60				53
		60				54
		2				54
		3				54
		3				55
		3				55
		3				55
		4				55
		4				55
		4				55
		4				55
		4				55
		5				57
		5				57
		5				57
		5				57
		6				57
		6				57
		6				58
		6				59
		6				59
		6				59
		6				59
		6				59
		6				59
		6				59
		7				59
		7				60
		7				3
		7				3
		8				4
		8				4
		9				5
		9				5
		9				5
		10				5
		10				5
		10				5
		11				5
		12				5
		19				5
		22				5
		24				6
		28				6
		28				7
		28				7
		29				7
		29				7
		29				8
		30				8
		30				8
		30				8
		30				8
		30				8
		30				8
		30				9
		30				9
		31				9
		31				9
		32				9
		32				9
		32				9
		32				9
		33				9
		33				9
		33				9
		33				10
		33				10
		33				10
		33				10
		33				10
		34				10
		34				10
		34				10
		34				10
		34				10
		34				10
		34				11
		34				11
		34				11
		34				11
		35				11
		35				11
		35				12
		35				15
		35				15
		35				15
		35				16
		35				17
		35				17
		36				17
		36				18
		36				18
		36				18
		37				18
		37				18
		37				19
		37				19
		38				19
		38				22
		38				23
		38				23
		39				23
		39				23
		40				24
		40				24
		40				25
		40				25
		42				25
		42				25
		43				27
		43				27
		43				27
		44				27
		44				28
		45				29
		47				29
		48				30
		49				31
		49				32
		50				34
		50				34
		50				34
		50				35
		50				35
		51				35
		51				35
		51				35
		51				35
		51				35
		52				35
		52				35
		52				36
		53				36
		53				36
		53				36
		54				36
		54				36
		54				36
		54				36
		54				36
		56				36
		56				36
		56				36
		56				36
		57				36
		57				37
		57				37
		57				37
		57				37
		58				38
		58				38
		58				38
		58				38
		58				38
		59				38
		59				38
		59				38
		59				38
		59				38
		59				39
		59				39
		60				39
		60				39
		60				40
		2				40
		3				40
		3				40
		4				40
		4				40
		4				40
		5				40
		5				40
		5				40
		5				41
		6				41
		6				42
		7				42
		7				42
		7				42
		7				42
		7				42
		7				42
		8				42
		8				42
		8				43
		8				43
		9				44
		9				45
		9				45
		9				46
		9				46
		9				46
		9				46
		10				47
		10				47
		10				47
		10				48
		10				48
		11				48
		11				48
		11				49
		11				49
		11				49
		11				49
		11				49
		11				49
		11				50
		11				50
		11				50
		12				50
		12				50
		12				51
		12				52
		12				53
		13				53
		13				53
		13				53
		13				53
		13				54
		13				54
		15				54
		15				55
		16				55
		16				55
		16				55
		17				56
		17				56
		17				56
		17				56
		17				56
		18				56
		18				56
		18				56
		18				56
		18				57
		18				57
		19				57
		19				57
		20				57
		21				57
		21				57
		23				57
		23				57
		24				58
		25				58
		26				58
		28				58
		29				58
		31				58
		31				58
		32				58
		32				59
		33				59
		34				59
		34				59
		34				59
		34				59
		34				59
		34				59
		34				59
		34				60
		34				60
		35				60
		35				60
		35				60
		35				60
		35				60
		35				60
		35				2
		35				2
		35				2
		35				2
		35				2
		35				2
		35				2
		35				3
		36				3
		36				3
		36				3
		36				3
		36				3
		36				4
		36				4
		36				4
		36				5
		36				5
		37				8
		37				8
		37				9
		37				10
		38				10
		38				11
		38				11
		38				13
		38				15
		38				16
		38				16
		38				16
		38				17
		38				17
		38				18
		38				20
		39				21
		39				21
		39				21
		40				22
		40				22
		40				22
		40				22
		40				23
		41				23
		41				23
		41				23
		41				23
		41				24
		41				24
		41				25
		41				25
		41				25
		41				26
		42				26
		42				27
		42				27
		42				27
		43				28
		46				28
		46				28
		46				28
		48				28
		49				28
		49				28
		49				28
		49				29
		50				30
		51				30
		51				30
		51				31
		53				31
		54				31
		54				32
		54				32
		55				32
		55				33
		55				33
		55				33
		56				33
		56				34
		57				34
		57				36
		57				36
		58				37
		58				37
		59				37
		59				38
		59				38
		59				39
		60				39
		60				39
		60				40
		2				42
		3				43
		4				43
		5				45
		6				45
		7				45
		8				45
		12				45
		12				48
		12				50
		12				58
		13				59
		17				2
		17				4
		17				5
		19				5
		19				7
		19				8
		21				9
		21				10
		22				10
		22				12
		22				13
		23				15
		23				15
		26				15
		29				15
		29				15
		29				16
		29				16
		29				18
		30				18
		30				18
		31				18
		31				18
		32				18
		32				18
		33				18
		33				18
		33				18
		33				19
		33				19
		34				20
		34				20
		34				20
		35				21
		35				21
		35				21
		36				21
		36				21
		36				22
		37				23
		37				23
		37				23
		37				23
		37				24
		38				24
		38				25
		38				25
		38				25
		38				26
		38				26
		38				27
		38				27
		38				27
		38				29
		39				29
		39				31
		39				32
		39				32
		39				33
		39				34
		39				34
		40				34
		40				35
		40				35
		40				35
		41				35
		41				37
		41				37
		41				38
		41				38
		42				41
		42				41
		42				42
		42				43
		42				44
		43				45
		43				46
		43				46
		43				46
		43				48
		43				49
		43				54
		44				55
		44				55
		44				57
		45				3
		48				4
		48				6
		48				6
		49				7
		51				8
		51				11
		51				12
		52				13
		52				15
		52				19
		52				19
		52				20
		53				20
		53				20
		5				20
		15				20
		17				21
		18				21
		19				21
		22				21
		23				21
		23				22
		24				22
		24				22
		25				23
		26				23
		26				24
		28				24
		29				24
		30				25
		32				25
		32				25
		33				25
		36				25
		37				25
		39				26
		41				27
		42				27
		43				27
		44				28
		45				30
		45				31
		46				32
		46				36
		46				39
		46				50
		46				59
		47				4
		47				6
		47				6
		47				6
		47				7
		47				7
		48				7
		48				8
		48				8
		48				8
		49				8
		50				8
		50				8
		51				8
		52				9
		57				9
		58				9
		59				9
		60				9
		2				9
		2				9
		8				10
		13				10
		14				10
		15				10
		19				10
		25				11
		27				11
		27				11
		27				11
		27				12
		28				12
		32				12
		39				12
		40				12
		42				12
		44				12
		45				12
		45				12
		50				12
		51				12
		55				12
		56				12
		56				12
		58				12
		58				13
		6				13
		8				13
		8				13
		9				13
		9				13
		10				13
		10				13
		11				13
		11				13
		11				13
		11				13
		11				14
		11				14
		11				14
		12				14
		12				14
		12				14
		12				14
		12				14
		12				14
		12				15
		12				15
		12				15
		12				15
		12				15
		13				15
		13				16
		13				16
		13				16
		13				16
		13				16
		13				16
		13				16
		13				16
		13				16
		13				16
		13				16
		13				16
		13				16
		13				16
		13				17
		14				17
		14				17
		14				17
		14				17
		14				17
		14				17
		14				17
		14				17
		15				17
		15				18
		15				18
		15				18
		15				18
		15				18
		16				18
		16				18
		16				18
		16				18
		16				18
		16				18
		16				18
		16				19
		16				19
		16				19
		16				19
		16				19
		16				19
		16				20
		16				20
		16				21
		16				21
		16				21
		16				22
		17				23
		17				27
		17				28
		17				29
		17				29
		17				30
		17				33
		17				33
		17				33
		17				33
		17				33
		17				35
		17				35
		17				35
		17				36
		17				36
		17				36
		17				36
		18				36
		18				36
		18				37
		18				37
		18				37
		18				37
		18				37
		18				37
		18				37
		18				38
		18				38
		18				39
		18				39
		18				39
		18				39
		18				40
		19				40
		19				40
		19				40
		19				40
		19				40
		19				40
		19				40
		19				41
		19				41
		19				41
		19				41
		20				42
		20				42
		20				42
		20				42
		20				42
		20				42
		21				43
		21				43
		21				43
		21				43
		22				43
		22				44
		28				44
		30				45
		31				45
		32				45
		33				45
		34				45
		34				46
		34				46
		34				46
		34				46
		35				46
		35				46
		35				47
		35				50
		35				50
		35				51
		35				53
		37				56
		37				57
		38				3
		38				4
		39				4
		39				8
		39				9
		40				11
		40				11
		40				11
		40				12
		40				12
		41				12
		41				12
		42				12
		42				12
		42				12
		42				12
		42				13
		42				13
		43				13
		43				13
		43				13
		44				13
		44				13
		44				13
		44				13
		45				13
		45				13
		45				13
		45				13
		47				13
		47				13
		47				13
		47				13
		48				13
		50				14
		52				14
		52				14
		52				14
		60				14
		6				15
		9				15
		10				15
		11				15
		11				15
		11				15
		11				16
		13				16
		13				16
		13				16
		13				16
		13				16
		13				16
		13				16
		14				16
		14				16
		14				16
		15				16
		15				17
		15				17
		15				17
		15				17
		15				17
		15				17
		16				17
		16				17
		16				17
		16				17
		16				17
		16				17
		16				18
		16				18
		16				18
		16				18
		16				19
		16				19
		16				20
		16				20
		16				20
		16				21
		16				21
		16				21
		16				21
		16				22
		16				23
		16				25
		16				25
		16				25
		16				27
		16				27
		16				27
		16				28
		16				28
		16				30
		17				31
		17				32
		17				34
		17				34
		17				34
		17				35
		17				35
		17				35
		17				35
		17				35
		17				35
		17				36
		17				36
		17				37
		17				37
		17				38
		17				38
		17				39
		17				40
		17				40
		17				42
		17				43
		17				43
		17				43
		17				44
		17				45
		17				45
		17				45
		17				46
		17				46
		17				48
		17				48
		17				49
		17				50
		17				54
		17				55
		17				56
		17				59
		17				6
		17				8
		17				9
		17				10
		17				10
		17				10
		17				10
		17				10
		17				11
		18				11
		18				11
		18				11
		18				11
		18				11
		18				11
		18				11
		18				12
		18				12
		18				12
		18				12
		18				12
		18				12
		18				12
		18				12
		18				12
		19				12
		19				12
		19				12
		19				12
		19				12
		19				12
		19				13
		19				13
		19				13
		19				13
		19				13
		19				13
		19				13
		19				13
		19				13
		19				13
		19				13
		19				13
		20				13
		20				13
		20				13
		20				13
		20				13
		20				13
		20				13
		20				13
		20				13
		20				13
		20				13
		20				13
		20				13
		20				13
		20				13
		20				13
		20				13
		20				13
		21				13
		21				13
		21				13
		21				13
		21				13
		22				13
		22				13
		25				13
		26				13
		31				13
		31				13
		31				13
		31				14
		31				14
		31				14
		32				14
		33				14
		33				14
		34				14
		34				14
		34				14
		34				14
		34				14
		34				18
		34				18
		35				29
		35				30
		35				32
		35				33
		36				34
		36				35
		36				35
		36				35
		37				36
		37				36
		37				36
		37				37
		38				37
		38				38
		38				38
		38				38
		38				39
		38				47
		39				2
		39				4
		39				7
		39				7
		39				8
		39				8
		39				9
		40				10
		40				11
		40				11
		40				11
		40				12
		40				12
		40				12
		40				12
		41				12
		41				13
		41				13
		41				13
		41				13
		41				13
		41				13
		42				14
		42				16
		42				18
		42				19
		42				21
		43				22
		43				24
		43				28
		43				29
		43				30
		44				33
		44				34
		44				35
		44				37
		44				37
		44				38
		45				38
		45				39
		45				43
		45				44
		45				49
		45				52
		47				53
		47				55
		47				55
		48				56
		48				56
		48				57
		48				57
		49				57
		49				2
		50				3
		50				3
		51				4
		51				6
		51				7
		52				7
		54				10
		54				11
		55				12
		56				13
		56				13
		57				13
		58				13
		58				13
		58				13
		58				13
		58				13
		60				13
		6				13
		9				14
		9				14
		10				14
		11				14
		11				14
		12				14
		12				14
		12				17
		12				31
		13				33
		13				33
		13				33
		13				33
		13				33
		13				33
		13				33
		13				33
		13				33
		13				34
		13				34
		13				35
		14				35
		14				35
		14				35
		15				37
		15				37
		16				38
		16				38
		16				40
		16				40
		16				40
		16				41
		16				44
		16				44
		16				46
		16				47
		16				48
		16				49
		17				49
		17				50
		17				50
		17				50
		17				51
		18				51
		18				51
		18				51
		18				51
		18				51
		18				52
		18				53
		18				53
		18				53
		18				54
		18				58
		18				59
		18
		18
		18
		18
		18
		19
		19
		19
		19
		19
		19
		19
		19
		19
		19
		19
		19
		19
		19
		20
		20
		20
		20
		20
		20
		20
		20
		20
		20
		20
		20
		20
		20
		20
		20
		20
		21
		21
		21
		21
		22
		26
		28
		30
		32
		32
		33
		33
		33
		33
		33
		34
		34
		34
		34
		34
		34
		34
		34
		34
		35
		35
		35
		35
		35
		35
		35
		35
		36
		36
		36
		36
[truncated: 474 more rows]

## Sheet: ED Figure 3e
	RM	UM	Both
Mouse1	0.561224	0.166022	0.382647
Mouse2	0.307692	0.0625	0.328125
Mouse3	0.338817	0.0509601	0.280648
Mouse4	0.139781	0.0369237	0.104551
Mouse5	0.12381	0.292683	0.195122
Mouse6	0.122549	0.0572591	0.389194
Mouse7	0.564383	0.0979135	0.664298
Mouse8	0.496571	0.02	0.376634

## Sheet: ED Figure 3f
	RM	UM	Both
Mouse1	0.438776	0.833978	0.617353
Mouse2	0.692308	0.9375	0.671875
Mouse3	0.661183	0.94904	0.719352
Mouse4	0.860219	0.963076	0.895449
Mouse5	0.87619	0.707317	0.804878
Mouse6	0.877451	0.942741	0.610806
Mouse7	0.435617	0.902086	0.335702
Mouse8	0.503429	0.98	0.623366
