# Supplementary material for: Remodelling of corticostriatal axonal boutons during motor learning
Source: Nature. 2025 Jul 30;646(8083):143–51. doi: 10.1038/s41586-025-09336-w (PMC12488484; doi:10.1038/s41586-025-09336-w)
Supplement: Supplementary file 14 — Source Data Extended Data Fig. 4 [file 41586_2025_9336_MOESM14_ESM.xlsx]

## Sheet: ED Figure 4a
Fate of early RM only boutons
	RM	UM	RM UM both	Un-resp
Mouse1	0.200364	0.170909	0.319273	0.309455
Mouse2	nan	nan	nan	nan
Mouse3	0.451923	0.0619658	0.251603	0.234509
Mouse4	0.336371	0.057084	0.259012	0.347533
Mouse5	0.192308	0	0.153846	0.653846
Mouse6	0.0434783	0.0434783	0.0869565	0.826087
Mouse7	0.425248	0.0765821	0.271179	0.22699
Mouse8	0.543042	0.0153846	0.081331	0.360242

## Sheet: ED Figure 4b
Fate of early UM only boutons
	RM	UM	RM UM both	Un-resp
Mouse1	0.12685	0.292535	0.340522	0.240092
Mouse2	0.148362	0.0308285	0.123314	0.697495
Mouse3	0.242709	0.147956	0.213728	0.395607
Mouse4	0.215163	0.117899	0.294034	0.372904
Mouse5	0.17561	0.0878049	0.131707	0.604878
Mouse6	0.0790983	0.18683	0.137238	0.596834
Mouse7	0.222799	0.194408	0.351497	0.231295
Mouse8	0.369225	0.0518926	0.21127	0.367612

## Sheet: ED Figure 4c
Fate of early RM UM both boutons
	RM	UM	RM UM both	Un-resp
Mouse1	0.204541	0.213884	0.427969	0.153607
Mouse2	0.222222	0	0.555556	0.222222
Mouse3	0.303147	0.135622	0.329047	0.232184
Mouse4	0.267146	0.0718012	0.408163	0.25289
Mouse5	0.231481	0.0802469	0.259259	0.429012
Mouse6	0.106618	0.143873	0.413725	0.335784
Mouse7	0.321301	0.0418895	0.50661	0.130199
Mouse8	0.437882	0.0378417	0.339147	0.185129

## Sheet: ED Figure 4d
Fate of early Un-resp only boutons
	RM	UM	RM UM both	Un-resp
Mouse1	0.0821626	0.238043	0.168956	0.510839
Mouse2	nan	nan	nan	nan
Mouse3	0.238365	0.106539	0.119962	0.535134
Mouse4	0.266206	0.0718432	0.183573	0.478378
Mouse5	0.185185	0.037037	0.148148	0.62963
Mouse6	0.0294118	0.0798319	0.0710084	0.819748
Mouse7	0.292397	0.0367278	0.128277	0.542598
Mouse8	0.278311	0.0191214	0.0338497	0.668718

## Sheet: ED Figure 4e
Orgin of late RM only boutons
	RM	UM	RM UM both	Un-resp
Mouse1	0.176067	0.217811	0.273469	0.332653
Mouse2	0	0.974684	0.0253165	0
Mouse3	0.144553	0.265392	0.302601	0.287454
Mouse4	0.139733	0.231531	0.31533	0.313405
Mouse5	0.0413223	0.297521	0.619835	0.0413223
Mouse6	0.03125	0.397321	0.258929	0.3125
Mouse7	0.162948	0.136725	0.101237	0.599091
Mouse8	0.197114	0.181864	0.203659	0.417364

## Sheet: ED Figure 4f
Origin of late UM only boutons
	RM	UM	RM UM both	Un-resp
Mouse1	0.0987083	0.272412	0.148159	0.480721
Mouse2	0	1	0	0
Mouse3	0.0413968	0.349162	0.325249	0.284192
Mouse4	0.0797728	0.305335	0.318673	0.296219
Mouse5	0	0.4	0.577778	0.0222222
Mouse6	0.0188679	0.570334	0.122828	0.287969
Mouse7	0.126366	0.394412	0.041959	0.437263
Mouse8	0.0384615	0.401099	0.239011	0.321429

## Sheet: ED Figure 4g
Originof late RM UM both boutons
	RM	UM	RM UM both	Un-resp
Mouse1	0.148656	0.28328	0.31129	0.256774
Mouse2	0	0.927536	0.0724638	0
Mouse3	0.0951536	0.276722	0.460515	0.167609
Mouse4	0.110207	0.233307	0.467119	0.189367
Mouse5	0.0336134	0.226891	0.705882	0.0336134
Mouse6	0.0377358	0.43004	0.300191	0.232033
Mouse7	0.167028	0.236378	0.178867	0.417726
Mouse8	0.105348	0.31123	0.431551	0.151872

## Sheet: ED Figure 4h
Origin of late Un-resp boutons
	RM	UM	RM UM both	Un-resp
Mouse1	0.0723443	0.185897	0.0760073	0.665751
Mouse2	0	0.994505	0.00549451	0
Mouse3	0.0525795	0.337557	0.152909	0.456955
Mouse4	0.0941853	0.286398	0.210357	0.40906
Mouse5	0.0572391	0.417508	0.468013	0.0572391
Mouse6	0.0246355	0.49192	0.087744	0.395701
Mouse7	0.064418	0.101455	0.0191358	0.814991
Mouse8	0.0975489	0.136448	0.0639385	0.702065

## Sheet: ED Figure 4i
	'RM RM'	'RM UM'	'RM RU_both'	'RM Un_resp'	'UM RM'	'UM UM'	'UM RU_both'	'UM Un_resp'	'RU_both RM'	'RU_both UM'	'RU_both RU_both'	'RU_both Un_resp'	'Un_resp RM'	'Un_resp UM'	'Un_resp RU_both'	'Un_resp Un_resp'
Mouse1	0.0152201	0.0159223	0.0230979	0.0426146	0.0320817	0.0783477	0.0721245	0.0378177	0.0369488	0.0318798	0.0717558	0.0200039	0.0366635	0.105742	0.0678762	0.311903
Mouse2	0	0	0	0	0.145833	0.030303	0.121212	0.685606	0.00378788	0	0.0094697	0.00378788	0	0	0	0
Mouse3	0.0376801	0.00565757	0.0208178	0.0205027	0.0783482	0.0294665	0.0444469	0.165201	0.0870787	0.033537	0.091558	0.0652743	0.0757147	0.0339215	0.0379558	0.172839
Mouse4	0.0382522	0.00663461	0.0322664	0.0333913	0.0587681	0.0233275	0.0487638	0.144379	0.083135	0.0226789	0.11607	0.087044	0.0836664	0.0283787	0.0572425	0.136002
Mouse5	0.00859107	0	0.00687285	0.0292096	0.0618557	0.0309278	0.0463918	0.213058	0.128866	0.0446735	0.14433	0.238832	0.00859107	0.00171821	0.00687285	0.0292096
Mouse6	0.0020284	0.0020284	0.0040568	0.0170962	0.0355657	0.0936577	0.0624391	0.281844	0.027307	0.0218024	0.0457784	0.0483855	0.020284	0.0313676	0.0252824	0.281076
Mouse7	0.0529586	0.00815538	0.0314323	0.0272113	0.038681	0.0231313	0.0537774	0.0404739	0.0287971	0.00238132	0.0385869	0.00790676	0.199761	0.0236003	0.0796086	0.343536
Mouse8	0.0699227	0.00162866	0.0110428	0.0473271	0.0678854	0.0083462	0.0352163	0.0660032	0.0793847	0.00580177	0.0522666	0.0311954	0.142393	0.0114514	0.0182703	0.351865

## Sheet: ED Figure 4j
	Stable	Switch
Mouse1	0.477227	0.522773
Mouse2	0.0397727	0.960227
Mouse3	0.331543	0.668457
Mouse4	0.313652	0.686348
Mouse5	0.213058	0.786942
Mouse6	0.422541	0.577459
Mouse7	0.458213	0.541787
Mouse8	0.4824	0.5176
