# Supplementary material for: Remodelling of corticostriatal axonal boutons during motor learning
Source: Nature. 2025 Jul 30;646(8083):143–51. doi: 10.1038/s41586-025-09336-w (PMC12488484; doi:10.1038/s41586-025-09336-w)
Supplement: Supplementary file 15 — Source Data Extended Data Fig. 5 [file 41586_2025_9336_MOESM15_ESM.xlsx]

## Sheet: ED Figure 5a
		Late 1				Late 2
		RM	UM	Both		RM	UM	Both
	Mouse_1	0.204167	0.379167	0.416667		0.209924	0.435115	0.354962
	Mouse_2	0.640777	0.121359	0.237864		0.428928	0.264339	0.306733
	Mouse_3	0.545098	0.156863	0.298039		0.436831	0.0920771	0.471092
	Mouse_4	0.227642	0.410569	0.361789		0.231884	0.384058	0.384058
	Mouse_5	0.433708	0.119101	0.447191		0.620219	0.0874317	0.29235
	Mouse_6	0.801282	0.0224359	0.176282		0.61324	0.0905923	0.296167

## Sheet: ED Figure 5c
	RM	UM	Both
Early	0.407567	0.384267	0.208165
Late	0.554597	0.0979923	0.34741

## Sheet: ED Figure 5e
	RM	UM	Both
Early	0.164881	0.400219	0.4349
Late	0.496069	0.177758	0.326173
