# Supplementary material for: Remodelling of corticostriatal axonal boutons during motor learning
Source: Nature. 2025 Jul 30;646(8083):143–51. doi: 10.1038/s41586-025-09336-w (PMC12488484; doi:10.1038/s41586-025-09336-w)
Supplement: Supplementary file 16 — Source Data Extended Data Fig. 6 [file 41586_2025_9336_MOESM16_ESM.xlsx]

## Sheet: ED Figure 6b
	Early same	Late same	Early unique	Late unique
Mouse 1	0.3968	0.5422	0.6032	0.4578
Mouse 2	0.3936	0.7145	0.6064	0.2855
Mouse 3	0.4299	0.6024	0.5701	0.3976
Mouse 4	0.5773	0.5569	0.4227	0.4431
Mouse 5	0.4452	0.6339	0.5548	0.3661
Mouse 6	0.3062	0.6079	0.6938	0.3921
Mouse 7	0.5951	0.6876	0.4049	0.3124
Mouse 8	0.4347	0.6831	0.5653	0.3169

## Sheet: ED Figure 6c
	Early RM	Early UM
Mouse_1	2.38027	2.23287
Mouse_2	2.31257	2.18557
Mouse_3	1.95188	1.90042
Mouse_4	2.35206	2.21899
Mouse_5	2.54894	2.4798
Mouse_6	2.31907	2.27083
Mouse_7	2.22577	2.31007
Mouse_8	2.07112	2.18519

## Sheet: ED Figure 6d
	Late RM	Late UM
Mouse_1	2.33109	2.09774
Mouse_2	2.32273	2.65317
Mouse_3	2.34986	2.30924
Mouse_4	2.4612	2.18455
Mouse_5	2.43924	2.29567
Mouse_6	2.74376	2.62314
Mouse_7	2.44925	2.4321
Mouse_8	2.30804	2.34879
