# Supplementary material for: Remodelling of corticostriatal axonal boutons during motor learning
Source: Nature. 2025 Jul 30;646(8083):143–51. doi: 10.1038/s41586-025-09336-w (PMC12488484; doi:10.1038/s41586-025-09336-w)
Supplement: Supplementary file 17 — Source Data Extended Data Fig. 7 [file 41586_2025_9336_MOESM17_ESM.xlsx]

## Sheet: ED Figure 7b
	Early	Late
Mouse_1	0.668584	0.811058
Mouse_2	0.600698	0.863211
Mouse_3	0.847804	0.851417
Mouse_4	0.842488	0.825719
Mouse_5	0.757023	0.857177
Mouse_6	0.609687	0.839773
Mouse_7	0.848777	0.886152
Mouse_8	0.806462	0.88082

## Sheet: ED Figure 7c
	Early	Late
Mouse_1	0.285352	0.325471
Mouse_2	0.470261	0.192013
Mouse_3	0.261278	0.205256
Mouse_4	0.272397	0.233728
Mouse_5	0.326125	0.279389
Mouse_6	0.416173	0.329226
Mouse_7	0.418203	0.261674
Mouse_8	0.285518	0.251079

## Sheet: ED Figure 7d
	Early small	Early Large	Late small	Late large
Mouse_1	0.277358	0.535424	0.654222	0.801079
Mouse_2	0.271622	0.726645	0.779837	0.949312
Mouse_3	0.614025	0.744818	0.664971	0.815033
Mouse_4	0.62986	0.763359	0.603034	0.753275
Mouse_5	0.411669	0.624017	0.685495	0.817703
Mouse_6	0.149043	0.404954	0.589957	0.768157
Mouse_7	0.68876	0.802111	0.779053	0.90175
Mouse_8	0.600903	0.684074	0.766923	0.877948
