# Supplementary material for: Remodelling of corticostriatal axonal boutons during motor learning
Source: Nature. 2025 Jul 30;646(8083):143–51. doi: 10.1038/s41586-025-09336-w (PMC12488484; doi:10.1038/s41586-025-09336-w)
Supplement: Supplementary file 18 — Source Data Extended Data Fig. 8 [file 41586_2025_9336_MOESM18_ESM.xlsx]

## Sheet: ED Figure 8c
Mouse1	0.776108
Mouse2	0.704045
Mouse3	0.77453

## Sheet: ED Figure 8d
Mouse1	0.105908
Mouse2	0.103378
Mouse3	0.0625
