# Supplementary material for: Remodelling of corticostriatal axonal boutons during motor learning
Source: Nature. 2025 Jul 30;646(8083):143–51. doi: 10.1038/s41586-025-09336-w (PMC12488484; doi:10.1038/s41586-025-09336-w)
Supplement: Supplementary file 19 — Source Data Extended Data Fig. 9 [file 41586_2025_9336_MOESM19_ESM.xlsx]

## Sheet: ED Figure 9a
		Th=0.5 sd	Th=0.6 sd	Th=0.7 sd	Th=0.8 sd	Th=0.9 sd	Th=1 sd	Th=1.1 sd	Th=1.2 sd	Th=1.3 sd	Th=1.4 sd	Th=1.5 sd	Th=1.6 sd	Th=1.7 sd	Th=1.8 sd	Th=1.9 sd	Th=2 sd	Th=2.1 sd	Th=2.2 sd	Th=2.3 sd	Th=2.4 sd	Th=2.5 sd	Th=2.6 sd	Th=2.7 sd	Th=2.8 sd	Th=2.9 sd	Th=3 sd
Early	Mouse_1	0.252656	0.253725	0.263138	0.267741	0.279005	0.285352	0.285547	0.288916	0.298082	0.299524	0.302921	0.306072	0.311285	0.310984	0.316178	0.320021	0.320281	0.317435	0.318001	0.323305	0.324851	0.322888	0.328074	0.32719	0.330913	0.336679
	Mouse_2	0.447962	0.457694	0.466532	0.470537	0.469923	0.470261	0.473741	0.473925	0.473173	0.471776	0.46805	0.466622	0.460495	0.464616	0.457389	0.453184	0.450616	0.448322	0.444204	0.44247	0.447941	0.450807	0.45156	0.451939	0.447865	0.446069
	Mouse_3	0.272758	0.26714	0.26025	0.259668	0.260303	0.261278	0.264535	0.270579	0.269639	0.266155	0.276341	0.274158	0.28066	0.274419	0.266192	0.273127	0.268462	0.262536	0.268594	0.280107	0.285183	0.291428	0.2957	0.303211	0.306045	0.30001
	Mouse_4	0.270027	0.271991	0.277215	0.285941	0.276632	0.272397	0.277636	0.284115	0.290882	0.288365	0.288103	0.296493	0.291207	0.289664	0.285201	0.287009	0.279656	0.295295	0.296699	0.306557	0.315699	0.321113	0.318777	0.318654	0.315094	0.319664
	Mouse_5	0.324183	0.327537	0.327667	0.328972	0.330658	0.326125	0.326256	0.330388	0.33239	0.335011	0.336043	0.336504	0.334964	0.334337	0.33362	0.338586	0.336674	0.332387	0.330185	0.325645	0.325122	0.323052	0.32093	0.320556	0.324858	0.324086
	Mouse_6	0.39262	0.403587	0.409233	0.413017	0.41682	0.416173	0.417503	0.409587	0.414613	0.412671	0.420013	0.427637	0.428349	0.42426	0.430359	0.426134	0.427829	0.430229	0.426093	0.422139	0.423356	0.416694	0.417565	0.419022	0.427207	0.427224
	Mouse_7	0.422578	0.421703	0.418401	0.418134	0.416665	0.418203	0.415301	0.416477	0.415132	0.414677	0.420274	0.421844	0.420227	0.418296	0.414708	0.416355	0.419492	0.418713	0.418597	0.418567	0.421683	0.422037	0.424408	0.429525	0.436868	0.435157
	Mouse_8	0.291683	0.288989	0.286676	0.283574	0.279903	0.285518	0.288291	0.29062	0.293697	0.292244	0.291219	0.29185	0.294897	0.299522	0.307272	0.311067	0.311203	0.316542	0.323274	0.322008	0.322926	0.332142	0.340883	0.344156	0.354426	0.366085
Late	Mouse_1	0.336435	0.342152	0.331905	0.324952	0.332809	0.325471	0.326091	0.325041	0.32813	0.320458	0.319956	0.321041	0.321976	0.320154	0.323177	0.336052	0.344591	0.349752	0.352992	0.356461	0.350135	0.348596	0.344164	0.348598	0.35822	0.358145
	Mouse_2	0.203542	0.201398	0.197227	0.202684	0.198929	0.192013	0.198555	0.204767	0.206251	0.199077	0.20929	0.213096	0.224148	0.219824	0.226879	0.21552	0.221813	0.219094	0.233767	0.235407	0.232624	0.233753	0.247167	0.249858	0.255876	0.252362
	Mouse_3	0.203614	0.199265	0.195072	0.187773	0.186206	0.205256	0.206046	0.215082	0.215765	0.216533	0.218333	0.226609	0.229568	0.234555	0.231921	0.23104	0.230757	0.235654	0.246741	0.2438	0.24505	0.253324	0.259341	0.257675	0.264451	0.260341
	Mouse_4	0.226926	0.22876	0.230896	0.225344	0.222824	0.233728	0.233591	0.243941	0.241001	0.241762	0.249875	0.246611	0.248032	0.253702	0.254381	0.268964	0.266756	0.260718	0.263651	0.25849	0.264012	0.267919	0.26927	0.281059	0.269998	0.300403
	Mouse_5	0.265655	0.262258	0.259775	0.267441	0.269429	0.279389	0.27346	0.27044	0.277192	0.271395	0.262825	0.266534	0.258215	0.268273	0.27153	0.270405	0.271993	0.263002	0.260703	0.266231	0.267733	0.268518	0.270089	0.267974	0.275301	0.272862
	Mouse_6	0.346185	0.338178	0.332209	0.334808	0.331937	0.329226	0.33205	0.336156	0.334642	0.329051	0.332023	0.326209	0.325288	0.331897	0.334425	0.343525	0.352464	0.360141	0.362774	0.360583	0.367454	0.360778	0.359346	0.366713	0.383182	0.387204
	Mouse_7	0.265198	0.268106	0.264412	0.262621	0.261271	0.261674	0.256892	0.254725	0.255777	0.253921	0.258161	0.260057	0.260055	0.256032	0.255197	0.26183	0.259606	0.260527	0.261801	0.265815	0.272685	0.277798	0.281774	0.277308	0.278427	0.282727
	Mouse_8	0.259832	0.253996	0.252716	0.251166	0.251166	0.251079	0.252108	0.252283	0.261071	0.260791	0.260506	0.265269	0.262387	0.267707	0.26777	0.262148	0.267356	0.270926	0.276125	0.267929	0.271904	0.268608	0.270516	0.266181	0.269366	0.27456
