# Supplementary material for: Remodelling of corticostriatal axonal boutons during motor learning
Source: Nature. 2025 Jul 30;646(8083):143–51. doi: 10.1038/s41586-025-09336-w (PMC12488484; doi:10.1038/s41586-025-09336-w)
Supplement: Supplementary file 20 — Source Data Extended Data Fig. 10 [file 41586_2025_9336_MOESM20_ESM.xlsx]

## Sheet: ED Figure 10a
		Th=0.5 sd	Th=0.6 sd	Th=0.7 sd	Th=0.8 sd	Th=0.9 sd	Th=1 sd	Th=1.1 sd	Th=1.2 sd	Th=1.3 sd	Th=1.4 sd	Th=1.5 sd	Th=1.6 sd	Th=1.7 sd	Th=1.8 sd	Th=1.9 sd	Th=2 sd	Th=2.1 sd	Th=2.2 sd	Th=2.3 sd	Th=2.4 sd	Th=2.5 sd	Th=2.6 sd	Th=2.7 sd	Th=2.8 sd	Th=2.9 sd	Th=3 sd
Early	Mouse_1	0.655769	0.64721	0.641278	0.631499	0.628171	0.62128	0.612279	0.607948	0.601036	0.596798	0.592439	0.586385	0.579564	0.575539	0.56699	0.564194	0.559405	0.555115	0.549584	0.541805	0.535734	0.531844	0.521821	0.517231	0.510271	0.499787
	Mouse_2	0.647461	0.630481	0.620369	0.609555	0.601798	0.594937	0.59062	0.587121	0.58497	0.585007	0.583251	0.579394	0.581374	0.580788	0.579135	0.580181	0.579108	0.577892	0.576718	0.574977	0.571129	0.567597	0.565431	0.56087	0.559772	0.552931
	Mouse_3	0.730641	0.731556	0.730853	0.728752	0.722631	0.716052	0.710366	0.705531	0.700225	0.695141	0.68715	0.682166	0.67499	0.668277	0.663497	0.654541	0.653926	0.649801	0.642759	0.63636	0.630791	0.622666	0.614572	0.605472	0.602521	0.593288
	Mouse_4	0.711188	0.713495	0.710481	0.711071	0.711701	0.713014	0.716932	0.715944	0.711208	0.708684	0.706348	0.69734	0.69539	0.692169	0.684124	0.681215	0.679474	0.677808	0.669178	0.664153	0.660511	0.660558	0.652899	0.64816	0.642384	0.628708
	Mouse_5	0.680092	0.674292	0.66911	0.662386	0.656877	0.653084	0.645732	0.641754	0.635691	0.632174	0.627029	0.621787	0.622696	0.619394	0.613847	0.607157	0.601807	0.597031	0.596274	0.595402	0.594069	0.58865	0.58708	0.582945	0.578564	0.574154
	Mouse_6	0.597232	0.581318	0.570591	0.555318	0.539297	0.532185	0.528622	0.525279	0.519207	0.515389	0.506376	0.494071	0.488086	0.490406	0.494341	0.494041	0.493823	0.489472	0.491262	0.489683	0.482946	0.478257	0.478254	0.467975	0.460433	0.46245
	Mouse_7	0.770659	0.768223	0.764097	0.760517	0.754509	0.75097	0.748283	0.744434	0.741749	0.737321	0.734801	0.732612	0.727216	0.724293	0.719247	0.714171	0.709148	0.702934	0.695787	0.69025	0.685673	0.678714	0.669673	0.664258	0.654046	0.64306
	Mouse_8	0.781556	0.778742	0.776812	0.774716	0.770279	0.76322	0.75592	0.74966	0.743587	0.737849	0.729364	0.718386	0.70844	0.695839	0.686849	0.676975	0.666914	0.661874	0.652338	0.643013	0.63046	0.618799	0.602996	0.588297	0.572221	0.555549
Late	Mouse_1	0.743251	0.744198	0.748793	0.747113	0.743057	0.741231	0.737296	0.735415	0.733382	0.730359	0.726297	0.717885	0.714648	0.711821	0.710304	0.707431	0.700049	0.690719	0.683217	0.671278	0.658509	0.64825	0.640887	0.635083	0.634008	0.627334
	Mouse_2	0.80316	0.806255	0.810027	0.807242	0.803738	0.803782	0.797376	0.78985	0.78272	0.773033	0.770548	0.767673	0.763051	0.755696	0.754116	0.7526	0.744749	0.742702	0.727832	0.707775	0.694518	0.681003	0.669627	0.656694	0.646034	0.630804
	Mouse_3	0.80148	0.800494	0.800931	0.800394	0.799399	0.795206	0.78574	0.775202	0.772421	0.764633	0.761744	0.754735	0.739165	0.725153	0.720389	0.722845	0.712279	0.710753	0.701215	0.695182	0.681085	0.673188	0.669688	0.664441	0.653474	0.646419
	Mouse_4	0.728892	0.72799	0.722001	0.722441	0.715216	0.708302	0.709337	0.706978	0.699481	0.685141	0.681485	0.680717	0.67343	0.667604	0.662736	0.657678	0.646682	0.645509	0.635559	0.631074	0.620429	0.617969	0.613919	0.600725	0.585359	0.567994
	Mouse_5	0.780142	0.782784	0.781105	0.774535	0.774285	0.772974	0.766608	0.763689	0.762498	0.757962	0.758703	0.752247	0.756072	0.757533	0.75102	0.74458	0.735991	0.734377	0.730215	0.729955	0.721956	0.715973	0.712509	0.698897	0.685957	0.680486
	Mouse_6	0.762863	0.768845	0.775766	0.773522	0.779063	0.786259	0.780587	0.771664	0.770137	0.761303	0.760498	0.753142	0.751215	0.741923	0.741163	0.735741	0.729458	0.717253	0.718244	0.716541	0.703402	0.689077	0.68274	0.674364	0.657452	0.637471
	Mouse_7	0.818067	0.81946	0.821726	0.822499	0.823305	0.820238	0.821572	0.817667	0.818123	0.814862	0.809609	0.803741	0.799142	0.79849	0.794324	0.788621	0.787423	0.780784	0.774827	0.763839	0.753325	0.743378	0.729048	0.716105	0.705323	0.701047
	Mouse_8	0.80246	0.802343	0.806374	0.807352	0.806497	0.805075	0.801913	0.802139	0.80142	0.793429	0.790035	0.785382	0.780011	0.771777	0.765478	0.761235	0.752961	0.741972	0.735221	0.726724	0.713857	0.699319	0.689748	0.684031	0.669839	0.657025
