# Supplementary material for: Remodelling of corticostriatal axonal boutons during motor learning
Source: Nature. 2025 Jul 30;646(8083):143–51. doi: 10.1038/s41586-025-09336-w (PMC12488484; doi:10.1038/s41586-025-09336-w)
Supplement: Supplementary file 21 — Source Data Extended Data Fig. 11 [file 41586_2025_9336_MOESM21_ESM.xlsx]

## Sheet: ED Figure 11
	Early RM	Late RM	Early UM	Late UM
Mouse_1	0.103725	0.139802	0.180285	0.111111
Mouse_2	nan	0.0294118	0.0244755	0
Mouse_3	0.121016	0.0949664	0.311136	0.198082
Mouse_4	0.1323	0.0242328	0.116595	0.209489
Mouse_5	0.147867	0.0911672	0.25	nan
Mouse_6	0.119329	0.103373	0.147854	0.0806406
Mouse_7	0.144292	0.0835032	0.0775688	0.307976
Mouse_8	0.136961	0.05296	0.224306	0
