# Supplementary material for: Remodelling of corticostriatal axonal boutons during motor learning
Source: Nature. 2025 Jul 30;646(8083):143–51. doi: 10.1038/s41586-025-09336-w (PMC12488484; doi:10.1038/s41586-025-09336-w)
Supplement: Supplementary file 22 — Source Data Extended Data Fig. 12 [file 41586_2025_9336_MOESM22_ESM.xlsx]

## Sheet: ED Figure 12c
	Different neuron	Same neuron
Mouse_1	0.0942002	0.0166667
Mouse_2	0.0250318	0
Mouse_3	0.131768	0.0708938
Mouse_4	0.152344	0.120852
Mouse_5	0.161304	0.112489
Mouse_6	0.11512	0.20744
Mouse_7	0.121231	0.152539
Mouse_8	0.149157	0.129132
