# Supplementary material for: Remodelling of corticostriatal axonal boutons during motor learning
Source: Nature. 2025 Jul 30;646(8083):143–51. doi: 10.1038/s41586-025-09336-w (PMC12488484; doi:10.1038/s41586-025-09336-w)
Supplement: Supplementary file 23 — Source Data Extended Data Fig. 13 [file 41586_2025_9336_MOESM23_ESM.xlsx]

## Sheet: ED Figure 13b
	Control		Training
	51.3934		3.07105
	35.5536		3.07105
	35.5536		8.79908
	22.251		10.1406
	22.251		54.9997
	28.1345		21.3942
	10.3423		4.6894
	3.88222		4.6894
	3.88222		10.2562
	24.7247		18.7069
	9.96813		18.7069
	9.96813		21.0997
	10.4277		9.61442
	10.4277		9.61442
	31.9285		38.3126
	3.45362		17.7649
	3.45362		17.7649
	4.20874		5.06434
	17.7299		5.06434
	17.7299		9.67429
	25.2531		9.67429
	7.733		17.1957
	7.733		17.1957
	12.2705		19.0888
	12.2705		8.72081
	23.4478		8.72081
	3.0564		23.7366
	3.0564		7.76953
	31.1034		7.76953
	31.1034		10.3936
	2.0499		7.97732
	2.0499		7.97732
	15.5431		39.1417
	15.5431		19.1578
	21.8722		19.1578
	21.8722		3.88135
	30.6485		3.88135
	30.6485		35.6395
	22.7544		1.0918
	17.2269		1.0918
	17.2269		7.82597
	1.79788		4.97326
	1.79788		4.97326
	19.6332		23.6442
	9.11441		1.21146
	9.11441		1.21146
	4.44045		4.18801
	4.44045		4.18801
	43.1945		21.5947
	2.25274		21.5947
	2.25274		5.53751
	3.66698		5.53751
	3.66698		18.0987
	55.6488		5.80921
	15.4994		4.36956
	15.4994		4.36956
	2.41212		8.17156
	2.41212		1.00353
	3.41598		1.00353
	3.41598		5.70749
	4.09981		6.69358
	12.4885		1.92339
	12.4885		1.92339
	33.4474		8.92644
	33.4474		19.7968
	66.2891		5.08476
	27.9327		5.08476
	4.79736		26.1058
	4.79736		1.462
	4.60834		1.462
	3.75409		3.4054
	3.75409		3.4054
	25.4418		8.69179
	54.585		2.01645
	31.3353		2.01645
	30.2771		2.48663
	30.2771		18.0577
	9.86044		10.0068
	9.86044		10.0068
	5.21951		15.3686
	5.21951		2.10975
	13.6556		2.10975
	13.6556		3.54389
	11.7208		11.8638
	11.7208		1.81554
	5.45918		1.81554
	5.45918		52.458
	1.62805		15.5181
	1.62805		13.1214
	2.39868		13.1214
	38.0311		15.8616
	33.0958		15.687
	33.0958		1.70623
	31.5881		1.70623
	22.7395		41.0343
	22.7395		19.232
	2.33725		19.232
	2.33725		5.37206
	9.91937		1.62384
	34.5311		1.62384
	1.48257		11.1588
	1.48257		25.7621
	6.84614		2.56467
	6.84614		2.56467
	12.1673		18.4453
	8.17197		18.4453
	2.39868		14.1506
	2.39868		10.0466
	2.1946		10.0466
	2.1946		45.254
	37.7753		45.254
	26.7111		2.00347
	2.50416		2.00347
	2.50416		4.26377
	8.78023		28.6833
	10.3171		4.63262
	10.3171		1.3532
	26.465		1.3532
	71.8779		12.3834
	8.36355		12.3834
	8.36355		8.02575
	10.7543		8.02575
	5.14836		9.33219
	5.14836		9.85146
	10.5265		9.85146
	15.761		2.41297
	15.761		2.41297
	19.4654		35.1005
	29.1734		4.71754
	9.32823		4.71754
	9.32823		11.3613
	44.4819		13.9428
	37.2106		15.3341
	37.2106		5.27608
	11.9055		5.27608
	11.9055		12.4563
	18.698		16.4338
	25.1832		19.5638
	25.1832		19.5638
	1.65757		24.7285
	1.65757		23.108
	34.1716		5.55378
	38.8347		5.55378
	38.8347		13.0312
	5.95749		1.88701
	5.95749		1.88701
	30.1514		2.9957
	7.85654		2.9957
	7.85654		27.3529
	24.701		11.4152
	40.5928		11.4152
	40.5928		43.2089
	15.4567		43.2089
	15.4567		9.73376
	8.97547		2.78356
	8.97547		2.78356
	22.2255		34.0091
	22.2255		18.6639
	22.3946		18.6639
	75.4092		14.4965
	75.4092		7.40636
	45.4026		7.40636
	45.4026		10.753
	2.48205		10.753
	2.48205		20.1124
	3.74006		4.03708
	3.74006		4.03708
	25.5861		7.47678
	9.04981		7.47678
	1.53477		1.32172
	1.53477		1.32172
	3.32457		53.3766
	3.32457		16.4115
	19.7539		15.6756
	77.1633		15.6756
	24.183		16.7487
	24.183		21.0735
	4.40757		1.74406
	3.13987		1.74406
	3.13987		5.37364
	2.69683		5.37364
	2.69683		11.0089
	66.2191		4.10523
	2.18722		1.43361
	2.18722		1.43361
	19.2382		8.89877
	19.2382		8.89877
	6.14971		11.5626
	6.14971		25.6652
	48.5321		2.15041
	48.5321		2.15041
	19.6546		12.118
	13.2026		12.118
	13.2026		1.74994
	91.7587		1.74994
	91.7587		4.36015
	6.92936		1.14689
	5.17847		1.14689
	5.17847		6.08228
	6.38439		3.87339
	6.38439		3.87339
	4.44045		3.46743
	4.44045		3.46743
	2.33725		1.86369
	1.36923		1.86369
	1.36923		8.88837
	13.8729		2.54036
	31.217		2.54036
	8.60922		1.67799
	1.93638		1.67799
	1.93638		1.29819
	16.1949		1.14689
	15.4597		1.14689
	15.4597		18.8981
	15.4451		3.40765
	15.4451		5.31209
	33.4407		3.40765
	6.02761		3.15394
	6.02761		3.15394
	39.8616		6.37658
	16.412		6.37658
	16.412		4.8706
	12.395		4.8706
	9.89327		11.9446
	1.13708		1.33432
	1.13708		1.33432
	40.4076		15.5793
	0.968191		3.19771
	0.968191		1.33432
	49.6854		1.33432
	49.6854		17.6922
	10.7272		54.9235
	4.88416		14.452
	4.88416		14.452
	7.02096		11.4152
	40.4012		3.18262
	7.64894		3.18262
	7.64894		10.9867
	2.17239		1.396
	2.17239		1.396
	11.653		7.15029
	47.1995		7.15029
	4.37444		16.4111
	4.37444		16.4111
	1.62805		5.61838
	1.62805		3.19771
	4.91056		3.19771
	16.5415		7.2919
	16.5415		15.8381
	3.55963		1.91862
	3.55963		1.91862
	18.2731		18.8453
	18.2731		22.4735
	14.112		1.88701
	1.4495		1.88701
	1.4495		1.12923
	6.31567		1.12923
	6.31567		1.61941
	40.6847		1.08578
	15.593		1.08578
	5.11687		1.24089
	5.11687		30.1096
	8.64669		2.19361
	36.7626		2.19361
	11.3334		0.790917
	11.3334		0.790917
	34.3633		3.09058
	34.3633		3.3484
	1.14689		3.3484
	1.14689		24.3974
	1.29819		24.3974
	1.29819		4.23372
	15.2179		4.23372
	1.28226		2.76168
	1.28226		2.76168
	9.64361		3.19394
	1.29025		3.19394
	1.29025		3.38769
	13.2727		20.7299
	9.02889		14.2736
	9.02889		14.2736
	20.8694		33.6077
	9.33516		33.6077
	9.33516		36.093
	17.8208		20.7606
	8.79765		20.7606
	8.79765		22.8178
	15.4785		8.46318
	15.4785		8.46318
	16.4661		11.1043
	10.2037		3.9637
	10.2037		3.9637
	62.3258		5.69072
	6.8143		5.69072
	6.8143		7.47117
	9.73518		4.1068
	9.73518		4.1068
	20.4454		0.775558
	30.3928		0.775558
	30.3928		3.43354
	22.3437		1.11853
	4.24316		1.11853
	4.24316		1.55112
	10.5219		6.0573
	10.5219		6.0573
	11.321		7.86341
	7.03247		11.4163
	6.83433		20.7832
	6.83433		20.7832
	22.5274		36.474
	22.5274		2.25274
	3.97166		2.25274
	1.79788		24.0097
	1.25852		10.1097
	1.25852		10.1097
	8.85356		15.2407
	78.4861		2.94254
	78.4861		2.94254
	4.57667		0.93472
	1.65757		0.93472
	1.65757		3.92309
	14.2895		3.60154
	50.7949		1.56623
	16.9345		1.56623
	16.9345		7.38051
	16.9612		1.29622
	27.8817		1.29622
	3.21615		14.9436
	3.21615		14.9436
	3.05111		1.72257
	5.58214		1.72257
	3.05111		7.10234
	3.06169		7.10234
	1.60808		29.6473
	1.60808		29.6473
	2.67275		23.8716
	2.67275		1.97519
	10.8828		1.97519
	10.8828		5.98269
	9.17098		4.83451
	7.15775		4.83451
	7.15775		10.576
	59.7223		10.576
	22.2894		29.5794
	22.2894		20.6273
	26.1591		7.63957
	5.14836		7.63957
	5.14836		15.447
	9.16745		15.0652
	9.16745		15.0652
	6.56166		51.7802
	6.56166		6.15955
	12.0472		6.15955
	12.0472		14.0077
	57.1179		1.33777
	57.1179		1.33777
	23.3974		11.5653
	8.05043		11.5653
	8.05043		6.6459
	3.94307		6.6459
	3.94307		1.97519
	18.4237		1.37732
	15.1332		1.37732
	9.79641		22.7311
	9.79641		3.03293
	9.99242		3.03293
	17.3791		3.83079
	17.3791		9.91936
	7.03247		2.27027
	1.80685		2.27027
	1.80685		59.0573
	13.4841		4.84561
	12.4522		4.84561
	8.18778		21.307
	8.18778		2.92674
	25.5686		2.92674
	1.30888		8.27808
	1.30888		8.27808
	2.44539		9.16216
	1.5466		77.5908
	1.5466		12.77
	4.04024		12.77
	1.70562		21.8619
	1.70562		13.0888
	5.83413		11.8237
	7.74552		7.41287
	7.74552		7.41287
	11.5429		11.5793
	11.5429		1.13708
	2.36475		1.13708
	2.36475		21.87
	1.53611		23.9281
	1.53611		21.87
	1.60808		11.7566
	1.60808		2.72069
	1.20606		2.72069
	1.20606		33.0195
	35.1697		8.94075
	30.5968		7.91274
	15.2099		7.40633
	15.2099		6.35648
	23.199		6.35648
	6.88381		21.6651
	6.88381		15.5431
	36.3533		15.5431
	1.53611		5.46805
	1.53611		5.46805
	5.85625		39.9863
	3.54142		39.9863
	1.93638		8.30148
	1.93638		5.40563
	3.21615		5.40563
	3.21615		12.8709
	6.02761		53.4465
	11.7785		9.973
	11.7785		9.973
	2.0499		19.1363
	2.0499		19.1363
	42.9905		25.9171
	42.9905		25.9171
	42.6508		26.2922
	0.741287		26.2922
	0.741287		30.3858
	62.0153		3.24118
	10.3249		3.24118
	10.3249		1.4495
	4.71923		1.4495
	4.71923		2.75023
	7.50173		3.95943
	8.54137		7.44984
	3.07748		7.44984
	3.07748		19.0449
	32.5492		14.6866
	101.784		3.18586
	101.784		1.29647
	3.59577		1.29647
	3.59577		12.4613
	13.6852		33.8404
	13.6852		29.4464
	98.5439		14.6116
	54.1354		7.9839
	54.1354		7.9839
	8.00233		11.061
	12.6915		4.74655
	8.00233		4.74655
	34.3471		58.1885
	34.3471		16.7136
	25.2435		9.25518
	15.6983		9.25518
	8.957		3.39224
	8.957		3.39224
	5.97645		20.2084
	3.94717		3.58226
	3.94717		3.58226
	5.08519		17.0865
	5.08519		35.4202
	19.197		46.0037
	22.884		2.81413
	22.884		2.81413
	18.0953		28.1597
	11.6252		1.40419
	5.36361		1.40419
	5.36361		19.6562
	2.67275		3.66698
	2.67275		1.2713
	38.6896		1.2713
	17.6193		3.61817
	6.99329		3.61817
	6.99329		3.87276
	5.40563		50.588
	5.40563		1.80685
	29.9103		1.80685
	3.31514		7.08284
	0.916745		7.08284
	0.916745		8.2507
	3.77984		9.99242
	31.8829		8.76734
	31.8829		8.76734
	2.02344		36.3533
	2.02344		5.7448
	8.47716		5.7448
	1.56209		16.4406
	1.52489		1.79788
	1.52489		1.79788
	2.88533		13.3819
	8.50882		5.41782
	27.8457		5.41782
	8.19259		17.9568
	5.58583		32.6855
	1.35476		7.67763
	1.35476		1.52767
	1.8176		1.52767
	3.33545		3.10611
	3.33545		3.10611
	34.428		3.23883
	6.5254		4.66368
	6.5254		21.7803
	3.44784		21.7803
	3.44784		16.2327
	8.51869		16.2327
	8.51869		27.8312
	16.6773		47.0091
	16.6773		12.3643
	11.8821		1.396
	11.8821		1.396
	16.1849		7.50971
	17.025		7.50971
	2.31588		23.8796
	1.15794		23.8796
	1.15794		12.6594
	1.48679		12.6594
	1.48679		45.4374
	12.5698		42.674
	4.46038		2.15488
	4.46038		2.15488
	7.02029		2.63566
	7.02029		2.63566
	18.8066		1.15581
	9.09973		1.15581
	2.48205		18.3171
	2.48205		18.3171
	21.0695		1.32172
	53.3074		1.32172
	53.3074		9.31845
	9.33368		9.31845
	9.33368		11.6202
	14.7185		19.9024
	15.4805		11.6202
	5.72361		21.3376
	2.40794		21.3376
	1.71328		3.44663
	1.71328		3.44663
	9.24198		8.31616
	5.52056		8.31616
	5.52056		5.77194
	17.9761		5.77194
	88.0611		6.46555
	88.0611		9.02262
	1.80685		6.46555
	1.80685		17.3039
	1.09361		14.8356
	1.09361		8.65999
	17.5291		8.65999
	2.36475		1.0918
	2.36475		1.0918
	15.9364		2.47479
	15.9364		1.63456
	8.03435		1.63456
	2.0499		19.7094
	1.20606		13.9768
	1.20606		13.9768
	5.78964		6.16618
	3.0138		6.16618
	3.0138		9.97362
	14.4476		1.77327
	2.47474		1.77327
	2.47474		6.11262
	2.77175		2.58447
	45.4843		5.00701
	15.8357		5.00701
	10.6502		35.5869
	8.65896		28.0415
	8.65896		7.38705
	2.17049		4.3387
	2.17049		4.3387
	15.5027		7.46595
	18.5778		7.46595
	18.5778		2.8693
	10.7434		2.8693
	10.7434		18.616
	19.9737		4.92833
	1.70267		4.94021
	1.70267		4.92833
	21.8056		35.4316
	24.9148		35.4316
	11.3381		1.30358
	11.3381		1.30358
	16.0858		4.23619
	7.6193		4.23619
	7.6193		7.1574
	1.20606		4.34544
	1.20606		4.34544
	23.2651		1.84751
	4.35222		1.84751
	4.35222		14.5064
	1.4495		4.50273
	1.4495		4.36562
	1.65757		4.36562
	1.65757		2.02241
	6.89085		2.02241
	7.1238		1.70623
	1.80685		1.70623
	1.80685		6.52391
	1.77982		2.79631
	1.77982		2.79631
	1.4495		3.75165
	1.4495		33.6077
	2.81413		3.77403
	2.81413		3.77403
	3.30537		16.7183
	3.30537		2.42788
	7.31852		2.71335
	30.7475		2.42788
	39.8628		35.6153
	15.2481		7.4615
	15.2481		2.52503
	32.5278		0.904448
	7.04853		0.904448
	7.04853		4.62742
	24.1727		4.32647
	24.3506		4.32647
	15.8091		1.04052
	15.8091		1.04052
	2.55527		4.65335
	2.55527		5.60337
	1.2713		2.84747
	1.2713		2.84747
	2.50416		3.26104
	2.16494		3.26104
	2.16494		8.9509
	3.77984		8.9509
	3.77984		6.66258
	4.70551		6.66258
	4.70551		13.1553
	7.39103		13.8354
	7.39103		9.98153
	4.54833		7.56875
	4.54833		2.92664
	3.39224		0.943507
	1.65757		0.943507
	1.65757		2.52503
	8.60922		1.96202
	51.7682		1.96202
	3.14501		8.41186
	3.14501		8.41186
	21.8564		1.12923
	3.94127		1.12923
	3.94127		17.0883
	12.016		10.2791
	24.3109		8.5164
	6.65401		6.17617
	2.60893		6.17617
	2.60893		21.5676
	12.1054		21.5676
	5.71377		3.61826
	5.71377		3.61826
	3.95943		13.9149
	3.95943		13.9149
	7.04853		29.3021
	4.53766		15.142
	3.54598		15.142
	3.54598		1.462
	5.18589		1.462
	2.92674		5.16895
	2.92674		2.03754
	4.1972		2.03754
	2.0101		14.9267
	2.0101		6.47667
	3.86022		6.47667
	8.35775		15.2395
	0.898942		28.8921
	0.898942		3.98584
	4.3485		3.98584
	9.55758		3.25021
	23.9962		3.25021
	23.9962		19.268
	33.8084		19.268
	33.8084		21.4419
	63.9736		19.2989
	63.9736		19.2989
	11.6271		8.25539
	9.7099		1.99678
	1.92684		1.99678
	1.92684		3.97552
	19.0237		31.4562
	20.819		13.4561
	29.7756		13.4561
	30.599		42.3441
	1.15581		10.4368
	1.15581		8.35069
	1.14689		10.0168
	1.14689		8.35069
	7.19094		68.326
	2.46647		68.326
	2.46647		3.59261
	2.01216		3.59261
	2.01216		3.78483
	9.94267		2.58447
	2.41881		2.58447
	2.41881		2.66666
	23.1676		7.61028
	8.27222		2.58447
	7.57889		3.40765
	7.57889		2.58447
	1.2713		2.99346
	1.2713		3.93655
	11.9177		3.93655
	12.1793		5.1967
	3.81389		26.4841
	2.4977		8.64878
	2.4977		8.64878
	2.28833		1.59697
	2.28833		1.59697
	14.5587		6.98002
	14.5587		11.8638
	20.83		6.15189
	13.73		6.15189
	10.5357		6.60455
	10.5357		1.67779
	3.14501		1.67779
	3.14501		8.69317
	9.65683		3.88709
	2.41212		3.88709
	2.41212		28.0044
	12.2256		4.17651
	12.2256		4.17651
	6.03029		12.3282
	1.85104		12.2371
	1.85104		12.2371
	2.54259		12.2891
	2.54259		12.2891
	2.57418		35.393
	2.0499		6.9368
	2.0499		6.9368
	26.2085		14.8454
	54.1892		17.7567
	16.0294		2.83052
	15.2152		2.83052
	15.2152		23.7447
	22.5454		1.38736
	24.2848		1.38736
	24.2848		1.21146
	4.70551		0.993199
	4.70551		0.993199
	15.2152		0.877444
	33.8962		0.877444
	33.8962		4.99498
	22.9377		3.83725
	22.9377		3.83725
	5.59948		19.6405
	5.59948		4.71754
	3.636		0.981012
	3.636		0.981012
	18.0112		5.46425
	6.85322		5.30563
	6.85322		2.79631
	10.6136		2.79631
	3.49086		2.66864
	3.49086		1.38736
	36.0587		1.38736
	36.0587		2.67764
	72.3322		1.396
	72.3322		1.396
	10.1258		1.21146
	10.1258		1.21146
	68.6971		4.36798
	24.4618		2.08681
	8.82613		2.08681
	8.82613		34.28
	12.473		4.34589
	12.473		3.14077
	30.9424		3.14077
	16.8829		11.654
	16.8829		34.683
	25.0416		34.683
	25.0416		15.5808
	10.4246		11.9597
	10.4246		11.9597
	7.94738		41.525
	7.68057		5.00701
	7.68057		5.00701
	5.11371		24.0798
	5.11371		23.936
	16.3043		18.9826
	23.8469		18.9826
	23.8469		35.2513
	11.02		35.2513
	11.02		8.85356
	77.7437		8.85356
	39.0389		6.24102
	1.83349		6.24102
	1.83349		3.05111
	32.4701		3.05111
	25.4691		28.0113
	25.4691		27.3623
	46.5777		1.64982
	12.9448		0.755822
	12.9448		0.755822
	1.53611		108.585
	1.53611		9.59451
	1.87705		9.59451
	1.87705		14.2147
	12.0015		14.2147
	20.3693		28.7323
	10.0633		19.9449
	6.94691		7.49151
	6.94691		7.49151
	8.85538		8.49879
	8.35775		8.49879
	6.68852		33.6379
	6.68852		24.6164
	2.4977		24.6164
	2.4977		74.2868
	2.67275		74.2868
	2.67275		47.091
	31.5799		6.15955
	26.5455		6.15955
	26.5455		30.7472
	30.0037		46.395
	26.6384		24.5975
	26.6384		1.7027
	40.8262		1.7027
	15.2481		1.97519
	15.2481		27.128
	7.63837		36.4944
	7.63837		32.7297
	0.916745		32.7297
	0.916745		4.32988
	16.9059		4.32988
	1.40419		23.668
	1.40419		17.4098
	1.79788		13.7887
	1.79788		13.7887
	31.5937		9.57602
	31.5937		9.57602
	12.3322		27.5939
	43.3771		29.0885
	2.0499		28.7718
	1.98583		3.95943
	1.98583		3.95943
	3.61817		12.1114
	37.1449		12.1114
	37.1449		33.7792
	33.3191		22.9799
	33.3191		5.33642
	33.9819		5.33642
	33.9819		9.76998
	31.9133		2.899
	31.9133		1.15121
	5.39365		1.15121
	4.74996		1.01704
	2.34416		1.01704
	2.34416		11.9177
	41.81		11.9177
	13.6466		2.84271
	13.6466		2.84271
	19.4113		25.7198
	14.0339		20.784
	2.75023		19.0304
	2.75023		19.0304
	7.57035		49.3898
	19.25		2.33725
	3.70643		2.33725
	3.70643		47.645
	10.6804		2.28833
	7.89843		2.28833
	7.89843		1.40419
	21.3229		1.40419
	4.93682		11.2522
	4.93682		6.10487
	19.1422		2.34416
	12.6952		2.34416
	12.6952		7.38009
	30.8504		7.38009
	7.37133		7.25642
	7.37133		4.58372
	1.29647		4.58372
	1.01704		2.4977
	1.01704		2.4977
	3.89512		10.5034
	3.89512		10.5034
	1.40625		69.4738
	1.40625		1.62805
	3.14501		1.62805
	2.0499		7.23858
	2.0499		7.23858
	18.3005		3.39224
	12.3335		3.39224
	2.74435		31.3807
	2.74435		31.3807
	19.4255		2.54259
	18.2155		2.54259
	2.79685		28.6677
	2.79685		1.53611
	37.0787		1.53611
	24.2081		2.27416
	17.4654		3.43485
	1.60808		3.43485
	1.60808		6.2926
	2.0499		18.2306
	2.59295		38.9482
	3.45362		1.2713
	3.45362		1.2713
	19.8851		3.68895
	16.0526		3.68895
	16.0526		3.45362
	2.27416		1.6181
	2.27416		1.6181
	7.48231		22.5454
	7.48231		5.44139
	9.09843		5.44139
	11.961		6.13656
	11.961		6.13656
	13.632		25.2755
	13.632		3.4583
	1.2713		3.4583
	1.2713		4.20874
	38.4806		4.20874
	38.4806		5.57634
	41.1087		5.57634
	1.53611		12.9473
	1.53611		9.16745
	2.62483		9.16745
	2.62483		2.69683
	10.1715		2.69683
	10.1715		8.31898
	1.54923		1.07873
	1.54923		1.07873
	1.71449		10.7046
	1.71449		15.7692
	5.27906		17.9824
	3.36239		9.54404
	1.38635		9.54404
	1.38635		3.10363
	6.11272		3.10363
	31.2423		4.90727
	2.52056		26.6863
	1.21174		26.6863
	1.21174		47.1594
	5.41123		8.29195
	3.62743		8.29195
	3.62743		2.36475
	4.7439		2.36475
	4.7439		9.38523
	32.4352		2.80839
	4.67193		2.80839
	4.67193		3.97979
	11.5176		3.97979
	11.5176		4.52696
	37.1698		4.52696
	17.3348		16.0264
	9.92703		2.17239
	7.66554		2.17239
	7.66554		5.40862
	50.7206		5.40862
	50.7206		4.79092
	4.60036		1.47152
	4.60036		1.47152
	1.53477		2.02241
	1.53477		2.65508
	15.7738		2.65508
	1.07686		39.5474
	1.07686		12.1394
	2.74547		1.47152
	8.56851		1.47152
	5.29267		3.11771
	5.29267		12.3487
	7.94301		12.3487
	7.94301		7.02298
	3.19109		5.30563
	3.19109		2.6369
	11.4993		2.6369
	46.6326		10.1394
	46.6326		5.27608
	3.74006		5.27608
	3.74006		2.66864
	2.22816		1.32527
	2.22816		1.32527
	9.22629		23.5754
	9.22629		23.5754
	46.1895		37.1964
	9.38523		37.1964
	9.38523		1.75489
	13.0999		1.43006
	15.5712		1.43006
	15.5712		5.98739
	26.4784		5.98739
	26.4784		19.4138
	3.53228		12.4177
	3.53228		7.72761
	17.2335		7.72761
	3.88268		12.2656
	3.88268		73.114
	11.3917		73.114
	2.40794		7.75872
	2.40794		7.75872
	5.06884		17.6543
	5.06884		11.3337
	12.564		5.32176
	5.36409		5.32176
	5.36409		1.15581
	20.3832		1.15581
	1.48679		6.48137
	1.48679		6.48137
	6.67362		14.817
	6.67362		4.30976
	2.29341		4.30976
	2.29341		8.92937
	15.6221		4.79134
	4.04021		4.79134
	4.04021		8.21671
	5.24169		2.31162
	4.15074		2.31162
	3.81389		5.45901
	3.81389		7.56966
	19.149		4.27686
	15.5129		3.38344
	6.61563		1.35246
	1.83349		1.35246
	1.83349		7.34365
	13.2141		3.01399
	13.2141		2.02743
	54.0123		2.02743
	1.94471		2.72008
	1.94471		13.2824
	28.4782		13.2824
	28.4782		9.38876
	8.27808		9.38876
	8.27808		8.70614
	1.60808		5.59842
	1.60808		5.59842
	17.6339		7.38969
	2.51704		15.0699
	2.51704		15.1969
	15.9364		15.1969
	4.49831		12.427
	4.49831		12.427
	19.6768		29.0171
	9.76832		15.8008
	5.03729		15.8008
	5.03729		13.2173
	18.7403		9.49608
	3.34426		9.49608
	3.34426		2.86012
	41.5871		2.86012
	3.06169		0.877444
	3.06169		0.877444
	8.38092		30.6843
	1.4495		11.9285
	1.4495		11.9285
	10.7046		12.6109
	12.2309		12.6109
	12.2309		49.952
	2.96515		6.54417
	2.96515		6.54417
	5.33945		2.85651
	5.33945		2.85651
	1.6181		3.50999
	1.6181		18.1894
	14.7569		18.1894
	25.1993		45.0185
	2.44539		2.7064
	2.44539		2.7064
	22.4044		4.7079
	30.564		1.21034
	3.49086		1.21034
	3.49086		3.03552
	16.0173		3.03552
	16.0173		8.92785
	6.33356		8.92785
	6.33356		14.4886
	7.11245		10.2796
	10.6501		10.2796
	21.1058		10.7128
	6.674		13.9816
	6.674		6.24505
	2.41881		6.24505
	2.41881		6.59908
	2.79685		6.59908
	2.79685		2.25846
	10.1767		2.25846
	18.3155		1.81554
	18.3155		1.81554
	7.85873		1.86779
	5.5338		1.86779
	19.1809		1.88701
	1.54404		1.67779
	1.54404		1.67779
	7.13067		11.1691
	2.26673		11.1691
	2.26673		18.021
	11.6158		2.02241
	11.6158		2.02241
	2.61609		20.7792
	2.61609		26.5495
	1.32172		3.44404
	1.32172		3.44404
	7.84303		2.06945
	47.0514		2.06945
	47.0514		9.46689
	29.5204		3.04114
	0.741287		3.04114
	0.741287		9.56658
	3.84344		18.4094
	3.84344		2.18361
	9.87365		2.18361
	24.7521		3.44663
	24.7521		4.21637
	7.55326		29.2154
	2.90457		6.79717
	2.90457		2.26673
	34.8961		2.26673
	12.3802		18.5041
	2.1838		16.1139
	2.1838		1.63456
	6.03021		1.63456
	10.1927		5.07262
	9.58966		5.07262
	2.97603		47.5992
	2.97603		8.71676
	38.9971		8.71676
	1.30888		10.3468
	1.30888		10.3468
	1.5466		3.54945
	15.1193		3.54945
	3.25611		12.067
	3.25611		5.73443
	13.2715		5.73443
	13.2715		2.26673
	4.37814		2.26673
	4.37814		42.4819
	9.41961		1.55144
	6.82249		1.55144
	6.82249		36.0123
	34.7606		1.3115
	27.1004		1.3115
	14.9235		10.9699
	14.9235		7.39914
	1.80403		7.39914
	1.80403		2.66268
	6.96365		2.66268
	27.0629		50.7392
	40.0384		50.7392
	40.0384		18.7671
	11.0902		18.7671
	11.0902		4.8932
	20.8717		4.8932
	14.6337		1.29819
	14.6337		1.29819
	18.3745		9.56335
	1.53611		6.83196
	1.53611		5.82857
	11.2852		5.82857
	13.2727		15.5375
	39.4983		4.16786
	39.4983		4.16786
	27.1618		14.5185
	27.1618		15.9169
	57.4044		7.49688
	57.4044		7.49688
	1.2713		0.835302
	1.2713		0.835302
	2.75023		0.835302
	20.1371		0.835302
	8.2507		7.92437
	8.2507		7.92437
	37.2405		1.86134
	18.9768		1.86134
	18.9768		1.86134
	3.70643		1.81554
	3.70643		1.81554
	28.4873		2.02241
	28.4873		2.02241
	13.074		11.8739
	13.074		15.2373
	17.8435		3.43354
	28.8341		3.43354
	4.66412		16.7269
	4.66412		16.7269
	12.6262		1.47152
	12.6262		1.47152
	19.9184		1.89338
	7.15775		32.6033
	7.15775		32.6033
	36.501		35.0895
	11.0068		9.67429
	36.5754		9.67429
	11.0068		1.12923
	5.50341		1.12923
	5.50341		5.85328
	21.4544		5.85328
	2.36475		24.6476
	1.93638		1.94354
	1.93638		1.25055
	2.30242		1.25055
	14.544		1.0968
	14.544		1.0968
	63.1367		22.1848
	63.1367		22.1848
	13.0467		9.54283
	13.0467		9.54283
	52.2282		17.3683
	26.8439		5.20029
	22.3936		5.20029
	15.8091		44.0937
	15.8091		2.25665
	17.5144		2.25665
	1.79788		6.23927
	1.79788		6.23927
	18.3005		23.0162
	18.3005		25.0326
	21.1051		10.292
	74.7025		10.292
	74.7025		1.30888
	14.9495		1.30888
	14.0764		3.5687
	9.09843		3.5687
	5.58214		5.87829
	5.58214		5.87829
	38.4836		6.92367
	11.1773		5.71927
	11.1773		5.71927
	38.4836		5.75973
	1.85104		5.96826
	1.85104		1.86944
	3.31514		1.86944
	55.7057		45.6304
	1.60808		22.7308
	1.4495		4.75532
	1.4495		4.75532
	2.55527		22.9894
	1.93638		8.9234
	1.93638		8.9234
	2.81413		16.0692
	1.2713		1.67114
	1.2713		1.67114
	6.66189		4.3337
	4.37814		4.3337
	4.37814		6.22437
	3.35873		6.22437
	3.35873		3.80235
	23.2928		3.80235
	2.16494		12.6912
	2.16494		2.4228
	29.0457		2.4228
	14.9495		4.00885
	12.648		7.9482
	2.69683		1.90133
	2.69683		1.90133
	1.79788		8.68211
	1.79788		8.18776
	58.7963		8.18776
	58.7963		8.69653
	2.67275		9.7648
	2.67275		11.5514
	25.7697		21.5393
	2.87741		21.5393
	2.87741		16.2538
	5.3739		9.08502
	5.09553		9.08502
	5.09553		2.04639
	21.288		2.04639
	5.46805		36.7651
	5.46805		36.7651
	50.5666		20.2856
	21.151		10.0431
	21.151		10.0431
	78.4515		27.7445
	78.4515		8.04443
	23.5071		1.74424
	13.1674		1.74424
	2.34752		12.6247
	2.34752		8.68957
	2.70868		8.68957
	2.70868		11.9745
	10.4377		12.7865
	28.9067		4.44045
	2.34416		4.44045
	2.34416		27.7888
	3.84764		10.7619
	3.84764		10.7619
	8.2507		8.88272
	18.8435		8.88272
	1.36923		24.8551
	1.01704		14.9235
	1.01704		3.0564
	18.2332		3.0564
	6.68127		8.45006
	6.68127		12.4418
	17.9654		12.4418
	14.7952		26.2294
	14.7952		17.0496
	1.65757		12.9672
	1.65757		12.9672
	1.70562		6.49731
	1.70562		6.49731
	9.50841		11.4868
	9.50841		9.21317
	16.6049		8.57159
	16.6049		8.57159
	42.0663		36.1554
	5.58503		3.0564
	5.58503		3.0564
	33.1694		1.4495
	11.5653		1.4495
	11.5653		13.6568
	14.4928		1.98583
	43.4479		1.98583
	14.4246		1.15121
	4.62235		1.15121
	4.62235		19.1903
	22.7991		19.1903
	22.7991		37.3999
	7.68057		16.6845
	7.68057		16.6845
	45.5869		25.4748
	3.37792		2.98039
	3.37792		2.98039
	19.8159		9.39898
	22.0378		9.39898
	14.4067		2.16811
	14.4067		2.16811
	6.92837		3.07673
	2.97289		4.60834
	2.97289		0.916745
	13.9966		0.916745
	2.55947		10.0826
	2.55947		5.47691
	4.06081		5.47691
	4.06081		101.175
	10.467		13.5177
	8.53691		13.5177
	8.53691		25.3017
	3.95514		7.24751
	3.95514		3.0932
	33.5373		3.0932
	63.376		2.69683
	63.376		2.69683
	60.3994		4.57667
	60.3994		4.57667
	36.0568		2.99228
	27.1688		2.99228
	5.92886		10.4525
	5.92886		9.06997
	5.7897		9.06997
	5.7897		21.7908
	4.34097		23.8713
	4.34097		20.3407
	9.13947		20.3407
	9.13947		17.5503
	84.7277		6.02761
	27.9187		6.02761
	1.21893		1.43831
	1.21893		1.43831
	10.1538		36.5873
	10.1538		13.5081
	14.9398		13.5081
	7.91886		1.20606
	2.4977		1.20606
	2.4977		8.36548
	13.7629		3.77984
	33.4581		3.77984
	31.7697		8.86997
	31.7697		8.86997
	11.498		35.0993
	4.76015		7.24751
	4.76015		7.24751
	30.8748		1.48257
	17.3993		1.48257
	17.3993		9.31089
	1.277		24.7051
	1.277		11.2335
	8.37603		11.2335
	7.43396		7.73926
	5.28925		7.73926
	5.28925		2.72069
	15.0532		2.72069
	15.0532		5.88927
	1.94134		3.42071
	1.94134		3.42071
	8.94915		15.8642
	8.94915		10.4726
	6.86368		10.4726
	6.86368		5.28774
	17.0139		4.91056
	2.51704		4.91056
	2.51704		7.34497
	5.40862		8.01824
	5.40862		8.01824
	2.41881		12.1037
	2.41881		12.1037
	21.7841		1.21146
	21.7841		1.21146
	23.6516		13.4983
	14.9235		13.4983
	9.28134		25.3649
	3.34426		9.25095
	3.34426		9.25095
	18.9334		10.3507
	8.31898		10.3507
	8.31898		20.2062
	37.5625		20.2062
	22.8395		16.9952
	22.8395		4.37074
	27.7341		4.37074
	7.91274		8.86311
	7.91274		23.4957
	28.4952		20.1347
	98.8348		17.4237
	21.6292		17.4237
	21.6292		31.5228
	16.3617		4.5935
	1.40419		4.5935
	1.40419		4.65335
	3.45362		21.0678
	3.45362		21.0678
	57.1696		27.8623
	1.60808		15.1089
	1.60808		15.1089
	11.1701		19.9972
	23.5386		1.79631
	3.45362		1.43361
	3.45362		1.43361
	57.3669		6.12437
	5.07564		11.2152
	5.07564		11.2152
	20.336		12.6499
	4.37444		12.6499
	4.37444		22.9538
	14.1531		7.03053
	14.1531		7.03053
	32.0659		19.1498
	4.78724		13.3981
	4.78724		13.3981
	15.4252		12.0649
	6.63271		12.0649
	6.63271		13.1223
	15.1033		20.1216
	5.0469		20.1216
	1.77071		33.8768
	1.77071		21.8478
	21.9695		21.7606
	21.9695		21.7606
	23.5088		28.7923
	23.5088		28.7923
	8.84625		29.7642
	8.84625		29.7642
	25.5812		10.6497
	2.4977		10.6497
	2.4977		36.9195
	8.32869		44.2332
	6.63027		44.2332
	5.71094		41.2644
	5.71094		8.58035
	11.4631		8.58035
	11.4631		2.82557
	49.5661		2.82557
	24.157		9.74606
	4.94958		3.44043
	1.67186		3.44043
	1.67186		5.65114
	1.67799		5.65114
	1.67799		2.33756
	24.4458		2.33756
	24.4458		17.8089
	34.6426		7.55567
	7.45614		1.46669
	7.45614		1.46669
	19.5705		6.83071
	19.5705		1.02701
	14.77		1.02701
	14.77		1.53097
	4.69075		1.53097
	4.69075		0.774996
	9.87365		0.774996
	10.5479		4.21018
	9.87365		10.6949
	14.495		7.74713
	14.495		5.89474
	17.8072		2.05758
	17.8072		0.998073
			0.998073
			15.3236
			0.872789
			0.872789
			5.95532
			11.3835
			11.3835
			16.1324
			13.721
			13.721
			4.00296
			4.00296
			9.02451
			12.292
			15.8548
			21.6579
			19.1819
			2.86012
			2.86012
			14.0262
			6.45719
			6.45719
			3.51662
			3.51662
			6.09887
			6.09887
			6.20447
			6.20447
			48.8869
			7.74679
			7.74679
			1.23324
			1.23324
			15.121
			10.8624
			10.8624
			9.21644
			9.21644
			6.02968
			6.02968
			67.2417
			1.15581
			1.15581
			21.4146
			44.2541
			1.54404
			1.54404
			28.0815
			16.5406
			16.5406
			3.91299
			3.91299
			5.13304
			7.5261
			7.5261
			5.39654
			5.39654
			13.2172
			13.2172
			36.6477
			4.44649
			4.44649
			5.44959
			5.44959
			9.64361
			12.7873
			12.7873
			17.7804
			17.7804
			27.9722
			7.79426
			6.73442
			6.73442
			2.20455
			2.20455
			1.32527
			1.32527
			8.36165
			13.7429
			1.396
			1.396
			6.6986
			4.0329
			4.0329
			4.7884
			8.61533
			8.61533
			10.3936
			10.3936
			29.3177
			4.60397
			4.60397
			2.9634
			2.9634
			21.7178
			2.1771
			2.1771
			1.7342
			1.7342
			1.88701
			49.3374
			12.5794
			2.67764
			1.86134
			1.86134
			3.13694
			10.8234
			7.37066
			1.76854
			1.76854
			14.9528
			1.25055
			1.25055
			9.01784
			2.64146
			2.64146
			1.27908
			1.27908
			8.2136
			4.50091
			4.50091
			3.57094
			3.57094
			5.59263
			4.21379
			4.21379
			4.66626
			17.1073
			6.23927
			6.23927
			6.85657
			6.85657
			4.37899
			4.37899
			30.2976
			11.7885
			4.92708
			4.92708
			9.30799
			9.30799
			60.5488
			1.87422
			1.87422
			10.3507
			7.58145
			7.58145
			11.9798
			11.9798
			18.9414
			15.331
			2.33184
			2.33184
			2.0101
			1.6181
			1.6181
			1.62805
			1.62805
			4.20874
			4.20874
			1.79788
			1.79788
			1.70721
			1.70721
			9.84548
			6.46015
			6.46015
			7.62811
			33.3973
			8.06789
			8.06789
			26.1621
			16.2814
			1.17424
			1.17424
			1.94782
			1.94782
			8.83333
			8.83333
			8.5659
			4.96599
			4.96599
			15.2506
			8.18776
			8.18776
			7.48434
			7.48434
			6.51536
			2.67554
			2.67554
			3.71698
			3.41066
			1.92936
			1.92936
			1.90133
			1.90133
			12.1229
			26.2421
			26.2421
			5.75396
			5.75396
			29.7412
			2.4884
			2.4884
			1.19654
			1.19654
			1.69216
			1.69216
			12.4016
			12.4016
			25.7534
			25.7534
			17.7687
			9.49911
			9.49911
			38.8027
			38.5809
			28.5224
			28.5224
			4.52529
			4.52529
			27.0464
			3.18586
			3.18586
			14.8127
			15.4377
			15.4377
			30.7964
			3.30048
			3.30048
			14.2169
			9.16216
			9.09133
			9.09133
			13.8799
			25.6537
			44.6531
			6.69093
			6.674
			6.674
			12.6377
			12.6377
			2.75023
			2.75023
			5.42056
			5.42056
			18.5844
			4.6745
			4.6745
			5.01478
			2.899
			1.94471
			1.79788
			1.79788
			57.1706
			2.02874
			2.02874
			84.2616
			84.2616
			2.96515
			1.4495
			1.4495
			15.7076
			15.7076
			63.9463
			43.8864
			23.3039
			12.0472
			12.0472
			2.51704
			2.51704
			1.40419
			1.40419
			8.32869
			7.44984
			6.93993
			6.93993
			14.2317
			17.8054
			17.8054
			41.2516
			10.7768
			10.7768
			13.4949
			2.899
			2.899
			6.86971
			1.4495
			1.4495
			32.9371
			5.46805
			5.46805
			6.68852
			6.68852
			8.01824
			47.4996
			3.95535
			3.95535
			2.0101
			2.0101
			7.91274
			7.91274
			1.15121
			1.15121
			37.1919
			1.15121
			1.15121
			11.3281
			4.53766
			4.53766
			5.62827
			4.32988
			4.32988
			24.6199
			24.6199
			27.0431
			8.57796
			8.57796
			8.49211
			8.49211
			24.0366
			26.2085
			19.8143
			4.13904
			4.13904
			9.8096
			5.97645
			1.53611
			1.53611
			4.70551
			4.70551
			7.65527
			10.7903
			20.6882
			20.6882
			62.4076
			5.57634
			3.23619
			3.23619
			7.31852

## Sheet: ED Figure 13c
	control			training
Mouse1	15.7887		Mouse1	12.8012
Mouse2	17.6881		Mouse2	10.9612
Mouse3	12.8168		Mouse3	10.1453
Mouse4	16.926		Mouse4	9.91026
Mouse5	16.1928		Mouse5	9.02675
Mouse6	13.6822		Mouse6	12.2563
Mouse7	12.3319		Mouse7	13.6411
Mouse8	10.8		Mouse8	10.0299
Mouse9	10.9726

## Sheet: ED Figure 13d
	control			training
Mouse1	14.372		Mouse1	14.6761
Mouse2	15.56		Mouse2	10.7001
Mouse3	13.2414		Mouse3	11.4698
Mouse4	14.2665		Mouse4	10.8368
Mouse5	14.8322		Mouse5	10.6944
Mouse6	12.7734		Mouse6	14.0261
Mouse7	11.0088		Mouse7	11.4993
Mouse8	11.4928		Mouse8	9.85662
Mouse9	9.11898

## Sheet: ED Figure 13e
Shuffle_mean	Shuffle_lower bound	Shuffle_upper bound		Training
0.610862	0.479043	0.742681		3.07105
0.610862	0.479043	0.742681		3.07105
0.670488	0.563766	0.77721		8.79908
0.670488	0.563766	0.77721		10.1406
0.706701	0.605418	0.807983		54.9997
0.706701	0.605418	0.807983		21.3942
0.738603	0.63783	0.839375		4.6894
0.738603	0.63783	0.839375		4.6894
0.766056	0.663401	0.868711		10.2562
0.766092	0.6634	0.868785		18.7069
0.789828	0.685774	0.893882		18.7069
0.78988	0.685796	0.893963		21.0997
0.810747	0.703723	0.917771		9.61442
0.810823	0.703718	0.917928		9.61442
0.831791	0.726715	0.936867		38.3126
0.831934	0.726693	0.937175		17.7649
0.851681	0.750494	0.952868		17.7649
0.851848	0.750599	0.953096		5.06434
0.869688	0.771287	0.968089		5.06434
0.870197	0.771156	0.969239		9.67429
0.887355	0.788529	0.986181		9.67429
0.88798	0.788681	0.98728		17.1957
0.903077	0.805295	1.00086		17.1957
0.903831	0.805045	1.00262		19.0888
0.918631	0.818792	1.01847		8.72081
0.919628	0.81935	1.0199		8.72081
0.933891	0.833679	1.0341		23.7366
0.935291	0.834682	1.0359		7.76953
0.948898	0.848256	1.04954		7.76953
0.949979	0.848917	1.05104		10.3936
0.963147	0.863365	1.06293		7.97732
0.964977	0.865511	1.06444		7.97732
0.976633	0.879352	1.07391		39.1417
0.978181	0.880809	1.07555		19.1578
0.989006	0.893884	1.08413		19.1578
0.99048	0.894898	1.08606		3.88135
1.00155	0.909625	1.09348		3.88135
1.00294	0.910686	1.0952		35.6395
1.01302	0.9217	1.10433		1.0918
1.01459	0.922951	1.10623		1.0918
1.0244	0.934876	1.11393		7.82597
1.02583	0.935762	1.11591		4.97326
1.0353	0.946832	1.12377		4.97326
1.03731	0.948234	1.12639		23.6442
1.04578	0.957161	1.13441		1.21146
1.04764	0.957961	1.13732		1.21146
1.0563	0.967279	1.14532		4.18801
1.05844	0.968661	1.14821		4.18801
1.06631	0.978583	1.15403		21.5947
1.06906	0.979336	1.15878		21.5947
1.0773	0.988265	1.16633		5.53751
1.07958	0.988887	1.17028		5.53751
1.08679	0.996604	1.17697		18.0987
1.08999	0.997006	1.18297		5.80921
1.09694	1.0054	1.18848		4.36956
1.09961	1.00534	1.19388		4.36956
1.10714	1.01162	1.20267		8.17156
1.11059	1.01193	1.20925		1.00353
1.11763	1.01801	1.21726		1.00353
1.12103	1.01922	1.22283		5.70749
1.12764	1.02491	1.23036		6.69358
1.13159	1.02589	1.23729		1.92339
1.13827	1.0313	1.24523		1.92339
1.14257	1.03281	1.25234		8.92644
1.14906	1.03842	1.25969		19.7968
1.1534	1.04085	1.26595		5.08476
1.16002	1.04488	1.27517		5.08476
1.16423	1.04777	1.2807		26.1058
1.17063	1.05331	1.28794		1.462
1.17509	1.05568	1.29451		1.462
1.18188	1.06242	1.30135		3.4054
1.18663	1.06568	1.30757		3.4054
1.19345	1.07189	1.315		8.69179
1.19775	1.07526	1.32025		2.01645
1.20436	1.08073	1.32799		2.01645
1.20896	1.08583	1.33209		2.48663
1.21492	1.09137	1.33848		18.0577
1.21988	1.09698	1.34278		10.0068
1.22635	1.10405	1.34865		10.0068
1.23091	1.1093	1.35252		15.3686
1.23756	1.11487	1.36025		2.10975
1.24251	1.11947	1.36554		2.10975
1.24893	1.12425	1.3736		3.54389
1.25399	1.12803	1.37996		11.8638
1.26012	1.13522	1.38501		1.81554
1.26479	1.13976	1.38981		1.81554
1.27091	1.14546	1.39635		52.458
1.27628	1.14936	1.4032		15.5181
1.28227	1.15477	1.40978		13.1214
1.28705	1.15875	1.41536		13.1214
1.29238	1.16353	1.42122		15.8616
1.29753	1.16818	1.42689		15.687
1.30332	1.17353	1.43312		1.70623
1.30829	1.17742	1.43917		1.70623
1.31346	1.18114	1.44579		41.0343
1.31894	1.18622	1.45166		19.232
1.32476	1.1922	1.45733		19.232
1.32995	1.1975	1.46239		5.37206
1.33545	1.20157	1.46933		1.62384
1.34065	1.20604	1.47526		1.62384
1.34591	1.21074	1.48107		11.1588
1.35128	1.21482	1.48774		25.7621
1.35671	1.21955	1.49387		2.56467
1.36178	1.22454	1.49902		2.56467
1.36673	1.22819	1.50527		18.4453
1.37225	1.23144	1.51306		18.4453
1.3783	1.23713	1.51947		14.1506
1.38422	1.24314	1.52529		10.0466
1.3893	1.24772	1.53087		10.0466
1.39481	1.254	1.53562		45.254
1.39987	1.25855	1.54118		45.254
1.40538	1.26314	1.54762		2.00347
1.41064	1.26823	1.55305		2.00347
1.41627	1.27424	1.5583		4.26377
1.42166	1.27936	1.56395		28.6833
1.42698	1.28404	1.56991		4.63262
1.43205	1.2883	1.57581		1.3532
1.43723	1.29328	1.58118		1.3532
1.442	1.29797	1.58602		12.3834
1.44749	1.30315	1.59183		12.3834
1.45308	1.30838	1.59778		8.02575
1.45841	1.31378	1.60304		8.02575
1.46352	1.31752	1.60952		9.33219
1.46934	1.32289	1.6158		9.85146
1.47388	1.32705	1.62071		9.85146
1.48004	1.33223	1.62786		2.41297
1.48545	1.33653	1.63436		2.41297
1.49108	1.34133	1.64083		35.1005
1.49613	1.34696	1.64529		4.71754
1.50151	1.35232	1.6507		4.71754
1.50617	1.35743	1.65491		11.3613
1.5115	1.3635	1.65951		13.9428
1.51638	1.36762	1.66514		15.3341
1.52212	1.37238	1.67185		5.27608
1.52688	1.37635	1.6774		5.27608
1.53277	1.38096	1.68459		12.4563
1.53771	1.38567	1.68974		16.4338
1.54288	1.39149	1.69428		19.5638
1.54767	1.39556	1.69978		19.5638
1.55314	1.40112	1.70515		24.7285
1.55808	1.40517	1.71099		23.108
1.56372	1.41062	1.71683		5.55378
1.56906	1.41538	1.72275		5.55378
1.57482	1.42057	1.72907		13.0312
1.57961	1.42421	1.73501		1.88701
1.58545	1.42853	1.74237		1.88701
1.59004	1.43258	1.7475		2.9957
1.59597	1.43748	1.75446		2.9957
1.60117	1.44132	1.76101		27.3529
1.60662	1.44459	1.76866		11.4152
1.6117	1.4483	1.7751		11.4152
1.61716	1.45343	1.7809		43.2089
1.62274	1.45799	1.7875		43.2089
1.62827	1.46273	1.7938		9.73376
1.63367	1.46684	1.80051		2.78356
1.63952	1.47218	1.80687		2.78356
1.64444	1.47666	1.81222		34.0091
1.65009	1.48083	1.81935		18.6639
1.65539	1.48615	1.82463		18.6639
1.66124	1.49042	1.83207		14.4965
1.66702	1.49537	1.83867		7.40636
1.67258	1.50023	1.84492		7.40636
1.67761	1.50486	1.85036		10.753
1.68337	1.51013	1.85661		10.753
1.68838	1.51415	1.86262		20.1124
1.69403	1.51824	1.86983		4.03708
1.69947	1.52266	1.87627		4.03708
1.70566	1.52855	1.88277		7.47678
1.71129	1.53342	1.88916		7.47678
1.71701	1.53799	1.89602		1.32172
1.72295	1.54297	1.90293		1.32172
1.72794	1.54748	1.90839		53.3766
1.73446	1.55175	1.91716		16.4115
1.74051	1.55613	1.9249		15.6756
1.74609	1.56164	1.93054		15.6756
1.7521	1.56582	1.93837		16.7487
1.75785	1.57089	1.94482		21.0735
1.76404	1.57438	1.9537		1.74406
1.7697	1.57916	1.96024		1.74406
1.77603	1.58383	1.96824		5.37364
1.78149	1.58922	1.97376		5.37364
1.78713	1.59434	1.97991		11.0089
1.79262	1.59833	1.98692		4.10523
1.79903	1.60444	1.99363		1.43361
1.80447	1.61002	1.99893		1.43361
1.81066	1.61485	2.00647		8.89877
1.81648	1.61978	2.01317		8.89877
1.82234	1.62528	2.01939		11.5626
1.82823	1.62993	2.02654		25.6652
1.83441	1.63441	2.03442		2.15041
1.84034	1.63957	2.04112		2.15041
1.84607	1.64394	2.0482		12.118
1.85212	1.64965	2.05458		12.118
1.85831	1.65449	2.06213		1.74994
1.86426	1.65996	2.06856		1.74994
1.86993	1.66547	2.07438		4.36015
1.8767	1.67072	2.08267		1.14689
1.88283	1.67692	2.08874		1.14689
1.88938	1.6828	2.09597		6.08228
1.89545	1.68917	2.10172		3.87339
1.90192	1.69447	2.10937		3.87339
1.90742	1.69923	2.11562		3.46743
1.91357	1.70452	2.12261		3.46743
1.91934	1.71073	2.12795		1.86369
1.92516	1.71498	2.13535		1.86369
1.93094	1.71996	2.14192		8.88837
1.93741	1.72589	2.14892		2.54036
1.943	1.73082	2.15519		2.54036
1.94911	1.7355	2.16271		1.67799
1.95508	1.74153	2.16862		1.67799
1.9617	1.74656	2.17684		1.29819
1.96784	1.75257	2.18311		1.14689
1.97423	1.757	2.19147		1.14689
1.98036	1.76307	2.19764		18.8981
1.98658	1.76849	2.20467		3.40765
1.99255	1.77411	2.211		5.31209
1.99896	1.77887	2.21904		3.40765
2.0059	1.78492	2.22688		3.15394
2.0123	1.78959	2.23501		3.15394
2.0182	1.79523	2.24116		6.37658
2.0249	1.80151	2.24829		6.37658
2.03115	1.8076	2.25469		4.8706
2.0377	1.81196	2.26344		4.8706
2.04377	1.81688	2.27065		11.9446
2.05084	1.82349	2.27818		1.33432
2.05676	1.82917	2.28434		1.33432
2.06346	1.8358	2.29111		15.5793
2.06962	1.84114	2.29811		3.19771
2.07618	1.84664	2.30571		1.33432
2.08309	1.85268	2.31349		1.33432
2.08882	1.85819	2.31946		17.6922
2.09585	1.86439	2.32731		54.9235
2.10182	1.87079	2.33285		14.452
2.1077	1.87518	2.34021		14.452
2.11361	1.88148	2.34574		11.4152
2.12032	1.8868	2.35384		3.18262
2.12575	1.89286	2.35865		3.18262
2.13266	1.89939	2.36594		10.9867
2.1389	1.90616	2.37164		1.396
2.1458	1.91249	2.37911		1.396
2.15207	1.91896	2.38518		7.15029
2.15851	1.92546	2.39156		7.15029
2.16487	1.93222	2.39751		16.4111
2.1712	1.93914	2.40326		16.4111
2.17748	1.94615	2.4088		5.61838
2.18372	1.95275	2.41469		3.19771
2.1903	1.9593	2.4213		3.19771
2.19656	1.96554	2.42757		7.2919
2.20252	1.97243	2.43261		15.8381
2.20852	1.97825	2.43879		1.91862
2.21518	1.98529	2.44507		1.91862
2.22194	1.99114	2.45275		18.8453
2.22802	1.99766	2.45837		22.4735
2.23451	2.00438	2.46464		1.88701
2.24094	2.01022	2.47167		1.88701
2.24744	2.01729	2.47759		1.12923
2.2534	2.02496	2.48184		1.12923
2.25924	2.03156	2.48693		1.61941
2.26562	2.03784	2.4934		1.08578
2.27157	2.04383	2.49931		1.08578
2.27819	2.05007	2.5063		1.24089
2.28327	2.05473	2.5118		30.1096
2.28997	2.06167	2.51827		2.19361
2.29565	2.06801	2.52328		2.19361
2.30165	2.07388	2.52942		0.790917
2.30745	2.08086	2.53403		0.790917
2.31303	2.08581	2.54025		3.09058
2.31866	2.09062	2.54671		3.3484
2.32471	2.09547	2.55396		3.3484
2.33095	2.10194	2.55996		24.3974
2.33677	2.10731	2.56624		24.3974
2.34268	2.1134	2.57195		4.23372
2.34906	2.11981	2.57831		4.23372
2.35481	2.12547	2.58415		2.76168
2.36125	2.13154	2.59095		2.76168
2.36708	2.13702	2.59713		3.19394
2.37274	2.14219	2.6033		3.19394
2.37814	2.14827	2.60801		3.38769
2.38379	2.15466	2.61293		20.7299
2.38935	2.15913	2.61958		14.2736
2.39594	2.16584	2.62605		14.2736
2.40135	2.17141	2.63129		33.6077
2.40732	2.1776	2.63704		33.6077
2.41301	2.18187	2.64414		36.093
2.41873	2.18828	2.64917		20.7606
2.42495	2.19313	2.65677		20.7606
2.43077	2.19885	2.66268		22.8178
2.43692	2.20426	2.66957		8.46318
2.44348	2.21155	2.67541		8.46318
2.44985	2.218	2.6817		11.1043
2.45616	2.22497	2.68735		3.9637
2.46231	2.23035	2.69427		3.9637
2.46803	2.23567	2.70039		5.69072
2.47397	2.24163	2.70632		5.69072
2.48022	2.24735	2.71308		7.47117
2.48603	2.25263	2.71943		4.1068
2.49182	2.25738	2.72626		4.1068
2.49803	2.264	2.73206		0.775558
2.50383	2.2701	2.73757		0.775558
2.51073	2.27739	2.74406		3.43354
2.51697	2.2827	2.75124		1.11853
2.52312	2.28796	2.75828		1.11853
2.52893	2.29341	2.76446		1.55112
2.53532	2.30039	2.77024		6.0573
2.54134	2.30411	2.77857		6.0573
2.5476	2.31116	2.78404		7.86341
2.55331	2.3161	2.79052		11.4163
2.55917	2.32171	2.79662		20.7832
2.56574	2.3278	2.80368		20.7832
2.57207	2.33365	2.81048		36.474
2.57784	2.33987	2.8158		2.25274
2.58447	2.34571	2.82323		2.25274
2.58988	2.35013	2.82962		24.0097
2.5959	2.35633	2.83547		10.1097
2.60221	2.36168	2.84273		10.1097
2.60868	2.36746	2.8499		15.2407
2.61523	2.37348	2.85697		2.94254
2.62193	2.37935	2.86451		2.94254
2.62838	2.38556	2.87121		0.93472
2.63453	2.39096	2.8781		0.93472
2.64079	2.39654	2.88505		3.92309
2.64748	2.40275	2.89222		3.60154
2.65348	2.40943	2.89753		1.56623
2.66037	2.41638	2.90437		1.56623
2.66578	2.4214	2.91017		7.38051
2.67233	2.42738	2.91729		1.29622
2.67842	2.43369	2.92316		1.29622
2.68459	2.4394	2.92979		14.9436
2.69071	2.4453	2.93613		14.9436
2.69699	2.4511	2.94287		1.72257
2.70336	2.45665	2.95007		1.72257
2.70985	2.4631	2.9566		7.10234
2.71584	2.4688	2.96287		7.10234
2.72214	2.47614	2.96814		29.6473
2.72833	2.482	2.97466		29.6473
2.73446	2.48718	2.98174		23.8716
2.7408	2.49299	2.9886		1.97519
2.74683	2.4981	2.99557		1.97519
2.75324	2.50524	3.00123		5.98269
2.75961	2.51128	3.00794		4.83451
2.76567	2.51785	3.01349		4.83451
2.77177	2.52461	3.01893		10.576
2.77826	2.53066	3.02585		10.576
2.78426	2.53711	3.03141		29.5794
2.79067	2.54346	3.03788		20.6273
2.79652	2.54891	3.04412		7.63957
2.80321	2.5561	3.05031		7.63957
2.809	2.56048	3.05751		15.447
2.81556	2.56728	3.06383		15.0652
2.82145	2.57288	3.07002		15.0652
2.82759	2.57852	3.07666		51.7802
2.83346	2.58435	3.08257		6.15955
2.83919	2.58994	3.08845		6.15955
2.84563	2.59516	3.09609		14.0077
2.85154	2.60112	3.10195		1.33777
2.8581	2.60659	3.10961		1.33777
2.8642	2.61228	3.11612		11.5653
2.87087	2.61761	3.12412		11.5653
2.87708	2.62348	3.13068		6.6459
2.88353	2.63013	3.13692		6.6459
2.88948	2.63585	3.1431		1.97519
2.89551	2.64141	3.14962		1.37732
2.90124	2.647	3.15547		1.37732
2.90769	2.65266	3.16272		22.7311
2.91448	2.65849	3.17047		3.03293
2.92019	2.66279	3.17758		3.03293
2.92689	2.66935	3.18443		3.83079
2.93322	2.67356	3.19288		9.91936
2.93999	2.67984	3.20015		2.27027
2.94618	2.68522	3.20714		2.27027
2.9528	2.69158	3.21401		59.0573
2.95922	2.69641	3.22203		4.84561
2.9664	2.70233	3.23047		4.84561
2.97214	2.70697	3.2373		21.307
2.97953	2.71205	3.24702		2.92674
2.98551	2.7161	3.25491		2.92674
2.99284	2.72126	3.26443		8.27808
2.99934	2.72659	3.27208		8.27808
3.00601	2.73415	3.27787		9.16216
3.01251	2.73899	3.28603		77.5908
3.01861	2.74427	3.29295		12.77
3.02535	2.74878	3.30193		12.77
3.03201	2.75546	3.30856		21.8619
3.03875	2.761	3.3165		13.0888
3.04578	2.76631	3.32525		11.8237
3.05197	2.77259	3.33136		7.41287
3.05879	2.77834	3.33925		7.41287
3.06479	2.78263	3.34696		11.5793
3.0718	2.789	3.35461		1.13708
3.0779	2.79423	3.36157		1.13708
3.08524	2.80062	3.36986		21.87
3.09194	2.80571	3.37818		23.9281
3.0991	2.81278	3.38542		21.87
3.10521	2.81829	3.39212		11.7566
3.11183	2.82432	3.39933		2.72069
3.11865	2.83076	3.40653		2.72069
3.12589	2.83596	3.41583		33.0195
3.13298	2.84278	3.42319		8.94075
3.13951	2.8483	3.43071		7.91274
3.14662	2.8545	3.43873		7.40633
3.15331	2.86066	3.44596		6.35648
3.1606	2.86821	3.45299		6.35648
3.16726	2.87384	3.46067		21.6651
3.17424	2.87968	3.46879		15.5431
3.18057	2.88505	3.47608		15.5431
3.18764	2.89154	3.48374		5.46805
3.19447	2.89796	3.49098		5.46805
3.20161	2.90437	3.49885		39.9863
3.20803	2.91048	3.50558		39.9863
3.21555	2.91718	3.51391		8.30148
3.22272	2.92353	3.5219		5.40563
3.22988	2.9298	3.52995		5.40563
3.23689	2.93704	3.53674		12.8709
3.24406	2.94451	3.5436		53.4465
3.25068	2.95078	3.55059		9.973
3.25862	2.95812	3.55912		9.973
3.26529	2.9644	3.56618		19.1363
3.27285	2.97275	3.57295		19.1363
3.27977	2.979	3.58054		25.9171
3.28686	2.9867	3.58703		25.9171
3.29386	2.99275	3.59498		26.2922
3.30092	3.00001	3.60184		26.2922
3.30836	3.00718	3.60954		30.3858
3.31553	3.01454	3.61652		3.24118
3.32311	3.02257	3.62365		3.24118
3.32988	3.02949	3.63028		1.4495
3.33751	3.03629	3.63872		1.4495
3.34445	3.04351	3.64539		2.75023
3.35203	3.05013	3.65393		3.95943
3.35872	3.05719	3.66025		7.44984
3.36628	3.06284	3.66973		7.44984
3.37279	3.06946	3.67613		19.0449
3.38025	3.07693	3.68357		14.6866
3.38747	3.08414	3.69081		3.18586
3.39389	3.08852	3.69926		1.29647
3.40136	3.09642	3.7063		1.29647
3.40871	3.10253	3.71489		12.4613
3.41608	3.11017	3.72198		33.8404
3.423	3.11734	3.72866		29.4464
3.43024	3.12561	3.73487		14.6116
3.43756	3.13149	3.74362		7.9839
3.44467	3.13919	3.75015		7.9839
3.45194	3.1447	3.75917		11.061
3.45895	3.15159	3.76632		4.74655
3.46584	3.15778	3.77391		4.74655
3.47332	3.16365	3.78298		58.1885
3.48015	3.16955	3.79076		16.7136
3.48676	3.17524	3.79827		9.25518
3.49357	3.18133	3.8058		9.25518
3.50067	3.18817	3.81318		3.39224
3.50782	3.19436	3.82127		3.39224
3.51459	3.20029	3.82889		20.2084
3.52176	3.20609	3.83742		3.58226
3.52923	3.21261	3.84585		3.58226
3.53671	3.21846	3.85496		17.0865
3.5443	3.22593	3.86267		35.4202
3.55172	3.23254	3.8709		46.0037
3.55857	3.23631	3.88083		2.81413
3.56583	3.24391	3.88775		2.81413
3.57306	3.24844	3.89768		28.1597
3.58004	3.25356	3.90652		1.40419
3.5873	3.26039	3.91421		1.40419
3.59409	3.267	3.92118		19.6562
3.60193	3.27401	3.92985		3.66698
3.60952	3.28035	3.93869		1.2713
3.61739	3.28693	3.94786		1.2713
3.62418	3.29239	3.95597		3.61817
3.63157	3.29812	3.96502		3.61817
3.63858	3.30429	3.97287		3.87276
3.64626	3.3097	3.98281		50.588
3.65351	3.31577	3.99125		1.80685
3.66118	3.3211	4.00127		1.80685
3.66863	3.32731	4.00995		7.08284
3.67652	3.33442	4.01862		7.08284
3.68373	3.34071	4.02674		8.2507
3.69123	3.34654	4.03593		9.99242
3.69823	3.35182	4.04464		8.76734
3.70601	3.35937	4.05266		8.76734
3.71328	3.36649	4.06007		36.3533
3.72114	3.37335	4.06894		5.7448
3.72893	3.37906	4.07881		5.7448
3.7367	3.38476	4.08863		16.4406
3.74384	3.39166	4.09601		1.79788
3.75199	3.39811	4.10587		1.79788
3.76012	3.40611	4.11413		13.3819
3.76762	3.4122	4.12303		5.41782
3.77484	3.41834	4.13134		5.41782
3.78249	3.42555	4.13943		17.9568
3.7902	3.43196	4.14845		32.6855
3.79727	3.43809	4.15645		7.67763
3.80523	3.44545	4.16501		1.52767
3.81345	3.45298	4.17392		1.52767
3.82138	3.46035	4.18242		3.10611
3.82948	3.46756	4.1914		3.10611
3.83791	3.47597	4.19986		3.23883
3.84547	3.48309	4.20785		4.66368
3.8533	3.49041	4.2162		21.7803
3.86141	3.49854	4.22428		21.7803
3.87016	3.50651	4.23381		16.2327
3.8782	3.51392	4.24248		16.2327
3.8863	3.52141	4.25119		27.8312
3.89444	3.52856	4.26032		47.0091
3.90211	3.5375	4.26672		12.3643
3.90978	3.54452	4.27504		1.396
3.91761	3.55251	4.28271		1.396
3.92535	3.5606	4.2901		7.50971
3.93393	3.56979	4.29807		7.50971
3.94198	3.57716	4.30681		23.8796
3.94997	3.58558	4.31437		23.8796
3.95833	3.59332	4.32334		12.6594
3.96622	3.60121	4.33123		12.6594
3.97386	3.60896	4.33876		45.4374
3.98175	3.61802	4.34549		42.674
3.98965	3.62708	4.35222		2.15488
3.99765	3.63457	4.36072		2.15488
4.00568	3.64326	4.36811		2.63566
4.01368	3.65294	4.37441		2.63566
4.02168	3.66081	4.38255		1.15581
4.02948	3.66908	4.38988		1.15581
4.03699	3.67749	4.39649		18.3171
4.04462	3.68298	4.40625		18.3171
4.05314	3.69287	4.41341		1.32172
4.06106	3.6991	4.42303		1.32172
4.06879	3.70692	4.43067		9.31845
4.0762	3.71573	4.43667		9.31845
4.08374	3.7235	4.44397		11.6202
4.0917	3.73196	4.45144		19.9024
4.09929	3.73974	4.45883		11.6202
4.10749	3.74911	4.46587		21.3376
4.11441	3.75571	4.47312		21.3376
4.1218	3.76382	4.47977		3.44663
4.12857	3.77126	4.48588		3.44663
4.13665	3.77908	4.49422		8.31616
4.14476	3.78812	4.50139		8.31616
4.1528	3.79738	4.50821		5.77194
4.16092	3.80586	4.51598		5.77194
4.16861	3.81337	4.52385		6.46555
4.17552	3.8206	4.53043		9.02262
4.18341	3.82894	4.53788		6.46555
4.19073	3.8363	4.54516		17.3039
4.19831	3.8446	4.55202		14.8356
4.20588	3.85117	4.56058		8.65999
4.21378	3.86022	4.56733		8.65999
4.22127	3.86625	4.57628		1.0918
4.22844	3.87449	4.58239		1.0918
4.2366	3.88271	4.59048		2.47479
4.2447	3.89165	4.59776		1.63456
4.25235	3.89834	4.60636		1.63456
4.26021	3.90628	4.61413		19.7094
4.26746	3.91319	4.62174		13.9768
4.27574	3.92004	4.63144		13.9768
4.28339	3.92824	4.63854		6.16618
4.29113	3.93623	4.64604		6.16618
4.29833	3.94297	4.6537		9.97362
4.30641	3.9502	4.66262		1.77327
4.3135	3.95728	4.66972		1.77327
4.32152	3.96523	4.67782		6.11262
4.3297	3.97289	4.6865		2.58447
4.33765	3.98106	4.69424		5.00701
4.34465	3.98869	4.70061		5.00701
4.35227	3.99557	4.70897		35.5869
4.3604	4.00345	4.71736		28.0415
4.36788	4.00976	4.726		7.38705
4.37561	4.0182	4.73303		4.3387
4.3832	4.02559	4.74081		4.3387
4.39069	4.03314	4.74824		7.46595
4.39823	4.0401	4.75636		7.46595
4.40606	4.04782	4.76429		2.8693
4.41384	4.05542	4.77226		2.8693
4.42212	4.06285	4.78139		18.616
4.42934	4.06969	4.78899		4.92833
4.43728	4.07717	4.79738		4.94021
4.44526	4.086	4.80453		4.92833
4.45356	4.09483	4.81229		35.4316
4.46081	4.10295	4.81868		35.4316
4.46814	4.1115	4.82477		1.30358
4.47645	4.12002	4.83288		1.30358
4.48377	4.12767	4.83986		4.23619
4.49166	4.13406	4.84926		4.23619
4.4992	4.14091	4.8575		7.1574
4.50669	4.14863	4.86476		4.34544
4.51492	4.15599	4.87385		4.34544
4.52309	4.16387	4.8823		1.84751
4.5308	4.17269	4.88891		1.84751
4.53894	4.17867	4.89922		14.5064
4.54724	4.18567	4.90882		4.50273
4.55498	4.19443	4.91552		4.36562
4.56247	4.20173	4.92321		4.36562
4.57018	4.20959	4.93076		2.02241
4.57764	4.21707	4.93821		2.02241
4.58535	4.22399	4.9467		1.70623
4.59293	4.23148	4.95437		1.70623
4.60085	4.23931	4.96239		6.52391
4.60818	4.24644	4.96992		2.79631
4.61547	4.25324	4.97769		2.79631
4.62297	4.26055	4.98539		3.75165
4.63049	4.26852	4.99247		33.6077
4.63814	4.27666	4.99962		3.77403
4.6454	4.28345	5.00734		3.77403
4.65361	4.29169	5.01552		16.7183
4.66121	4.299	5.02341		2.42788
4.66858	4.30613	5.03102		2.71335
4.67593	4.31332	5.03853		2.42788
4.68386	4.32013	5.04758		35.6153
4.69154	4.32831	5.05477		7.4615
4.69907	4.33489	5.06325		2.52503
4.70642	4.34222	5.07062		0.904448
4.71415	4.3488	5.07951		0.904448
4.72181	4.35625	5.08736		4.62742
4.72919	4.3628	5.09558		4.32647
4.73671	4.37035	5.10306		4.32647
4.74486	4.37767	5.11205		1.04052
4.75263	4.38582	5.11945		1.04052
4.7609	4.39455	5.12724		4.65335
4.76894	4.40089	5.13698		5.60337
4.77734	4.40877	5.1459		2.84747
4.78547	4.41707	5.15388		2.84747
4.79241	4.42245	5.16238		3.26104
4.80119	4.43115	5.17122		3.26104
4.80914	4.43826	5.18003		8.9509
4.81695	4.44486	5.18904		8.9509
4.82495	4.45209	5.19781		6.66258
4.8321	4.45765	5.20656		6.66258
4.83923	4.46507	5.21339		13.1553
4.84725	4.47204	5.22246		13.8354
4.85559	4.48136	5.22981		9.98153
4.86291	4.48757	5.23824		7.56875
4.87099	4.49389	5.24808		2.92664
4.87843	4.50193	5.25493		0.943507
4.88661	4.50938	5.26384		0.943507
4.89465	4.51672	5.27258		2.52503
4.9025	4.52434	5.28065		1.96202
4.91014	4.53086	5.28941		1.96202
4.9186	4.5392	5.298		8.41186
4.92623	4.54599	5.30647		8.41186
4.93473	4.55401	5.31545		1.12923
4.94247	4.56132	5.32362		1.12923
4.95093	4.56881	5.33305		17.0883
4.95877	4.57569	5.34185		10.2791
4.96723	4.58452	5.34994		8.5164
4.97589	4.59129	5.36049		6.17617
4.98401	4.59798	5.37005		6.17617
4.99219	4.60512	5.37927		21.5676
5.00082	4.61333	5.38831		21.5676
5.00882	4.62086	5.39678		3.61826
5.01661	4.62792	5.4053		3.61826
5.02498	4.63549	5.41446		13.9149
5.03339	4.64313	5.42366		13.9149
5.04119	4.64929	5.43309		29.3021
5.04979	4.65753	5.44204		15.142
5.05724	4.66423	5.45025		15.142
5.06544	4.67012	5.46076		1.462
5.07343	4.67761	5.46925		1.462
5.08202	4.68511	5.47894		5.16895
5.0913	4.69329	5.48931		2.03754
5.09985	4.70036	5.49933		2.03754
5.10792	4.70803	5.50781		14.9267
5.11662	4.71503	5.51821		6.47667
5.1249	4.7224	5.5274		6.47667
5.13281	4.72892	5.53671		15.2395
5.14138	4.73813	5.54463		28.8921
5.15036	4.7445	5.55622		3.98584
5.1589	4.75242	5.56537		3.98584
5.16743	4.75896	5.57591		3.25021
5.17636	4.76704	5.58568		3.25021
5.18514	4.77455	5.59574		19.268
5.19313	4.7817	5.60456		19.268
5.20226	4.7904	5.61413		21.4419
5.21107	4.79885	5.62329		19.2989
5.21941	4.80491	5.63391		19.2989
5.22834	4.81288	5.6438		8.25539
5.23689	4.82088	5.6529		1.99678
5.24619	4.82922	5.66315		1.99678
5.25453	4.8371	5.67197		3.97552
5.26354	4.84659	5.68049		31.4562
5.27269	4.85475	5.69063		13.4561
5.28179	4.86339	5.70019		13.4561
5.29091	4.86986	5.71195		42.3441
5.29975	4.87819	5.72131		10.4368
5.3085	4.88515	5.73185		8.35069
5.31672	4.89258	5.74086		10.0168
5.32577	4.90006	5.75149		8.35069
5.33455	4.9084	5.76071		68.326
5.34377	4.91591	5.77163		68.326
5.35274	4.92427	5.78121		3.59261
5.36276	4.93385	5.79168		3.59261
5.37238	4.94142	5.80334		3.78483
5.38189	4.95002	5.81376		2.58447
5.39094	4.95857	5.8233		2.58447
5.39952	4.96635	5.83269		2.66666
5.40844	4.97578	5.84109		7.61028
5.41707	4.9835	5.85064		2.58447
5.42588	4.9929	5.85886		3.40765
5.43439	5.00038	5.8684		2.58447
5.44368	5.00817	5.87918		2.99346
5.45301	5.01776	5.88825		3.93655
5.4621	5.02577	5.89844		3.93655
5.47113	5.03563	5.90662		5.1967
5.4806	5.04427	5.91693		26.4841
5.48907	5.05225	5.92589		8.64878
5.49785	5.06084	5.93487		8.64878
5.50769	5.06869	5.94669		1.59697
5.51747	5.07809	5.95685		1.59697
5.52626	5.08757	5.96495		6.98002
5.53574	5.09581	5.97567		11.8638
5.54464	5.10537	5.98391		6.15189
5.55434	5.1146	5.99409		6.15189
5.56308	5.12334	6.00282		6.60455
5.57278	5.13247	6.01308		1.67779
5.58165	5.14225	6.02104		1.67779
5.59122	5.15209	6.03035		8.69317
5.60058	5.16196	6.0392		3.88709
5.60987	5.17211	6.04762		3.88709
5.61908	5.18179	6.05637		28.0044
5.62822	5.19076	6.06568		4.17651
5.6372	5.2012	6.0732		4.17651
5.64622	5.20928	6.08315		12.3282
5.65562	5.21855	6.0927		12.2371
5.66563	5.22865	6.10261		12.2371
5.67472	5.23689	6.11255		12.2891
5.68361	5.24503	6.12218		12.2891
5.69251	5.25465	6.13036		35.393
5.70226	5.26293	6.1416		6.9368
5.71214	5.27274	6.15154		6.9368
5.72152	5.28187	6.16117		14.8454
5.73164	5.29105	6.17224		17.7567
5.74166	5.30074	6.18258		2.83052
5.75058	5.30901	6.19216		2.83052
5.76007	5.31951	6.20063		23.7447
5.76989	5.33017	6.2096		1.38736
5.77917	5.3391	6.21923		1.38736
5.78871	5.34851	6.2289		1.21146
5.79793	5.35836	6.23749		0.993199
5.80739	5.36833	6.24645		0.993199
5.81678	5.37773	6.25584		0.877444
5.82655	5.38774	6.26536		0.877444
5.83546	5.39652	6.2744		4.99498
5.84534	5.40668	6.28399		3.83725
5.85492	5.41426	6.29559		3.83725
5.86445	5.42472	6.30417		19.6405
5.87422	5.43443	6.31401		4.71754
5.88377	5.44508	6.32246		0.981012
5.89374	5.45455	6.33293		0.981012
5.90323	5.46454	6.34192		5.46425
5.9119	5.47162	6.35218		5.30563
5.92026	5.4794	6.36111		2.79631
5.92984	5.48918	6.37051		2.79631
5.93966	5.49902	6.38031		2.66864
5.94893	5.50913	6.38873		1.38736
5.95907	5.51916	6.39898		1.38736
5.96852	5.52704	6.41		2.67764
5.97778	5.53496	6.4206		1.396
5.98655	5.54299	6.43012		1.396
5.99537	5.55138	6.43935		1.21146
6.00487	5.56023	6.44951		1.21146
6.01468	5.56851	6.46084		4.36798
6.02462	5.57728	6.47195		2.08681
6.03369	5.5859	6.48148		2.08681
6.04287	5.59416	6.49158		34.28
6.05228	5.60211	6.50244		4.34589
6.06169	5.6112	6.51217		3.14077
6.0717	5.61961	6.52378		3.14077
6.08108	5.62779	6.53438		11.654
6.09069	5.63679	6.54459		34.683
6.10061	5.64713	6.5541		34.683
6.11058	5.65573	6.56544		15.5808
6.11959	5.66392	6.57526		11.9597
6.12895	5.67144	6.58645		11.9597
6.13858	5.68	6.59716		41.525
6.14806	5.68844	6.60768		5.00701
6.15753	5.69569	6.61937		5.00701
6.1673	5.70505	6.62955		24.0798
6.17695	5.71326	6.64064		23.936
6.18676	5.72175	6.65176		18.9826
6.19621	5.73015	6.66228		18.9826
6.20712	5.7402	6.67403		35.2513
6.21748	5.74947	6.68548		35.2513
6.22694	5.75809	6.69579		8.85356
6.23679	5.76688	6.70671		8.85356
6.24684	5.7755	6.71819		6.24102
6.25642	5.78381	6.72903		6.24102
6.26643	5.79158	6.74127		3.05111
6.27548	5.80004	6.75093		3.05111
6.28577	5.80783	6.76372		28.0113
6.29605	5.81698	6.77511		27.3623
6.30607	5.82543	6.78671		1.64982
6.31608	5.83552	6.79664		0.755822
6.32559	5.84268	6.80849		0.755822
6.33617	5.85444	6.8179		108.585
6.34629	5.86426	6.82832		9.59451
6.35688	5.87337	6.84039		9.59451
6.36694	5.8812	6.85269		14.2147
6.3767	5.89035	6.86305		14.2147
6.387	5.89913	6.87488		28.7323
6.39712	5.90931	6.88493		19.9449
6.40844	5.91852	6.89836		7.49151
6.41857	5.92977	6.90737		7.49151
6.42906	5.93992	6.9182		8.49879
6.4401	5.94854	6.93167		8.49879
6.4503	5.95871	6.94189		33.6379
6.4612	5.96733	6.95506		24.6164
6.47123	5.97456	6.96791		24.6164
6.48148	5.98341	6.97956		74.2868
6.49269	5.99226	6.99311		74.2868
6.50294	6.00237	7.0035		47.091
6.51326	6.01159	7.01493		6.15955
6.52379	6.02002	7.02757		6.15955
6.53352	6.03008	7.03696		30.7472
6.5449	6.03925	7.05054		46.395
6.55511	6.04936	7.06086		24.5975
6.56601	6.05832	7.07369		1.7027
6.57611	6.06773	7.08448		1.7027
6.58686	6.07763	7.0961		1.97519
6.59775	6.08705	7.10844		27.128
6.60877	6.0953	7.12224		36.4944
6.61939	6.10504	7.13374		32.7297
6.63004	6.11441	7.14566		32.7297
6.64101	6.12411	7.1579		4.32988
6.65129	6.13476	7.16782		4.32988
6.66204	6.14546	7.17863		23.668
6.67329	6.15728	7.1893		17.4098
6.6839	6.1663	7.2015		13.7887
6.69488	6.17781	7.21195		13.7887
6.70675	6.19123	7.22226		9.57602
6.71828	6.20189	7.23466		9.57602
6.72908	6.21366	7.24449		27.5939
6.74005	6.22287	7.25722		29.0885
6.75162	6.23281	7.27043		28.7718
6.76275	6.24114	7.28436		3.95943
6.77407	6.2527	7.29544		3.95943
6.78509	6.26428	7.3059		12.1114
6.79637	6.27567	7.31706		12.1114
6.80804	6.28708	7.32901		33.7792
6.81765	6.29568	7.33962		22.9799
6.82779	6.30533	7.35025		5.33642
6.83935	6.31606	7.36263		5.33642
6.85057	6.32598	7.37516		9.76998
6.86174	6.33608	7.3874		2.899
6.87336	6.34706	7.39966		1.15121
6.88528	6.35875	7.41181		1.15121
6.89697	6.36929	7.42465		1.01704
6.90786	6.37867	7.43705		1.01704
6.91989	6.38995	7.44983		11.9177
6.93149	6.40189	7.46108		11.9177
6.94286	6.4124	7.47331		2.84271
6.95451	6.42395	7.48507		2.84271
6.96623	6.4337	7.49876		25.7198
6.97769	6.44396	7.51142		20.784
6.989	6.45307	7.52493		19.0304
7.00027	6.46344	7.53709		19.0304
7.01201	6.47343	7.55059		49.3898
7.02399	6.48602	7.56195		2.33725
7.03675	6.49961	7.57388		2.33725
7.04784	6.51055	7.58514		47.645
7.05848	6.51879	7.59816		2.28833
7.06992	6.52846	7.61139		2.28833
7.08108	6.54111	7.62104		1.40419
7.09272	6.55337	7.63208		1.40419
7.10518	6.56642	7.64394		11.2522
7.11622	6.57956	7.65287		6.10487
7.12749	6.58883	7.66615		2.34416
7.1391	6.59939	7.67881		2.34416
7.15053	6.61008	7.69097		7.38009
7.1613	6.62038	7.70221		7.38009
7.17311	6.63145	7.71478		7.25642
7.18423	6.64399	7.72447		4.58372
7.19561	6.65437	7.73686		4.58372
7.20713	6.66514	7.74912		2.4977
7.21926	6.6759	7.76263		2.4977
7.23101	6.68699	7.77502		10.5034
7.24205	6.69692	7.78717		10.5034
7.25515	6.71007	7.80024		69.4738
7.26661	6.7209	7.81233		1.62805
7.27873	6.73423	7.82324		1.62805
7.29031	6.74435	7.83626		7.23858
7.3019	6.75567	7.84814		7.23858
7.31398	6.76677	7.86119		3.39224
7.32607	6.77879	7.87335		3.39224
7.33761	6.79071	7.8845		31.3807
7.34954	6.80206	7.89703		31.3807
7.36096	6.81371	7.9082		2.54259
7.37257	6.82409	7.92104		2.54259
7.38457	6.83601	7.93313		28.6677
7.39627	6.84758	7.94496		1.53611
7.40812	6.85965	7.95659		1.53611
7.42015	6.8708	7.9695		2.27416
7.432	6.88152	7.98247		3.43485
7.44354	6.89455	7.99252		3.43485
7.45523	6.90443	8.00602		6.2926
7.4659	6.91498	8.01681		18.2306
7.47816	6.92638	8.02993		38.9482
7.48981	6.9362	8.04343		1.2713
7.50207	6.94857	8.05556		1.2713
7.51408	6.96107	8.06709		3.68895
7.52637	6.97281	8.07992		3.68895
7.53825	6.9849	8.09159		3.45362
7.55111	6.99715	8.10508		1.6181
7.56318	7.00874	8.11761		1.6181
7.57451	7.01976	8.12925		22.5454
7.58678	7.03093	8.14263		5.44139
7.59876	7.04143	8.15609		5.44139
7.61092	7.05584	8.16601		6.13656
7.62256	7.068	8.17712		6.13656
7.63443	7.07991	8.18895		25.2755
7.64618	7.09333	8.19902		3.4583
7.65845	7.10567	8.21123		3.4583
7.67068	7.11636	8.22499		4.20874
7.68322	7.13054	8.23591		4.20874
7.69539	7.14305	8.24773		5.57634
7.70672	7.15396	8.25949		5.57634
7.71871	7.16637	8.27106		12.9473
7.73009	7.17533	8.28486		9.16745
7.74225	7.18784	8.29666		9.16745
7.75364	7.20071	8.30657		2.69683
7.76578	7.21171	8.31985		2.69683
7.777	7.22159	8.3324		8.31898
7.7885	7.23428	8.34272		1.07873
7.80023	7.24524	8.35523		1.07873
7.81184	7.2581	8.36558		10.7046
7.82468	7.27051	8.37886		15.7692
7.83643	7.28156	8.3913		17.9824
7.84873	7.29448	8.40298		9.54404
7.86061	7.30782	8.41341		9.54404
7.87306	7.3184	8.42773		3.10363
7.88476	7.32941	8.44012		3.10363
7.89708	7.33976	8.4544		4.90727
7.9081	7.35054	8.46567		26.6863
7.92021	7.363	8.47742		26.6863
7.93175	7.37255	8.49095		47.1594
7.9432	7.38429	8.50211		8.29195
7.95578	7.39585	8.51572		8.29195
7.96834	7.40732	8.52936		2.36475
7.97939	7.41767	8.5411		2.36475
7.99056	7.42873	8.55239		9.38523
8.00218	7.44046	8.5639		2.80839
8.01395	7.45134	8.57656		2.80839
8.02553	7.4626	8.58845		3.97979
8.03668	7.47459	8.59877		3.97979
8.04885	7.48603	8.61166		4.52696
8.06053	7.49636	8.6247		4.52696
8.07315	7.51068	8.63562		16.0264
8.08459	7.52043	8.64875		2.17239
8.0968	7.53177	8.66183		2.17239
8.10963	7.54205	8.67721		5.40862
8.12123	7.55335	8.68911		5.40862
8.13409	7.56229	8.70589		4.79092
8.14662	7.57554	8.7177		1.47152
8.15773	7.58639	8.72907		1.47152
8.17028	7.59701	8.74355		2.02241
8.18307	7.60903	8.75711		2.65508
8.19452	7.61915	8.76988		2.65508
8.20766	7.63007	8.78524		39.5474
8.22123	7.64006	8.8024		12.1394
8.23421	7.65371	8.8147		1.47152
8.24658	7.66489	8.82828		1.47152
8.2607	7.68025	8.84114		3.11771
8.2745	7.69208	8.85691		12.3487
8.28687	7.7039	8.86983		12.3487
8.29925	7.71651	8.88198		7.02298
8.31206	7.72623	8.89788		5.30563
8.32459	7.73666	8.91253		2.6369
8.33843	7.74897	8.92789		2.6369
8.35072	7.76046	8.94098		10.1394
8.36386	7.77209	8.95562		5.27608
8.37603	7.78181	8.97025		5.27608
8.38896	7.79286	8.98506		2.66864
8.40182	7.80357	9.00006		1.32527
8.41438	7.81682	9.01193		1.32527
8.42775	7.82799	9.02752		23.5754
8.44012	7.8398	9.04044		23.5754
8.45338	7.85025	9.05651		37.1964
8.46769	7.86539	9.06999		37.1964
8.48065	7.87785	9.08345		1.75489
8.49398	7.88825	9.09971		1.43006
8.50738	7.90186	9.1129		1.43006
8.52077	7.9134	9.12813		5.98739
8.53409	7.92404	9.14414		5.98739
8.54733	7.93687	9.15778		19.4138
8.55963	7.94984	9.16942		12.4177
8.57309	7.96204	9.18413		7.72761
8.58536	7.97437	9.19636		7.72761
8.59897	7.9872	9.21074		12.2656
8.61269	8.00119	9.22419		73.114
8.6252	8.01259	9.23781		73.114
8.63931	8.02579	9.25283		7.75872
8.65348	8.03741	9.26956		7.75872
8.66621	8.04864	9.28379		17.6543
8.67825	8.06073	9.29577		11.3337
8.69045	8.0731	9.3078		5.32176
8.7044	8.08584	9.32296		5.32176
8.71847	8.09797	9.33897		1.15581
8.73233	8.11054	9.35412		1.15581
8.74597	8.12502	9.36693		6.48137
8.75922	8.13756	9.38088		6.48137
8.77313	8.15135	9.39491		14.817
8.787	8.16462	9.40938		4.30976
8.79995	8.17794	9.42196		4.30976
8.81345	8.19033	9.43657		8.92937
8.82728	8.20566	9.4489		4.79134
8.84132	8.2181	9.46454		4.79134
8.85488	8.23122	9.47853		8.21671
8.86822	8.24464	9.49179		2.31162
8.88272	8.25693	9.50851		2.31162
8.89702	8.27061	9.52342		5.45901
8.91107	8.28338	9.53876		7.56966
8.92506	8.29905	9.55106		4.27686
8.94036	8.31322	9.56749		3.38344
8.95381	8.32554	9.58207		1.35246
8.96814	8.33965	9.59662		1.35246
8.98142	8.35235	9.6105		7.34365
8.99474	8.36622	9.62327		3.01399
9.00929	8.38146	9.63713		2.02743
9.02402	8.39388	9.65416		2.02743
9.03764	8.40716	9.66811		2.72008
9.0518	8.42152	9.68209		13.2824
9.06594	8.43481	9.69708		13.2824
9.07908	8.44831	9.70986		9.38876
9.09309	8.46088	9.72531		9.38876
9.10667	8.47307	9.74027		8.70614
9.1214	8.48681	9.756		5.59842
9.13568	8.49991	9.77146		5.59842
9.14998	8.51406	9.7859		7.38969
9.16401	8.52777	9.80026		15.0699
9.17773	8.54192	9.81355		15.1969
9.19179	8.55542	9.82815		15.1969
9.20476	8.56786	9.84165		12.427
9.21894	8.58136	9.85652		12.427
9.23355	8.59566	9.87145		29.0171
9.24715	8.60935	9.88495		15.8008
9.26044	8.62362	9.89725		15.8008
9.27538	8.63708	9.91368		13.2173
9.28979	8.65168	9.9279		9.49608
9.30441	8.66747	9.94135		9.49608
9.31874	8.6811	9.95639		2.86012
9.33193	8.69306	9.9708		2.86012
9.34531	8.70785	9.98277		0.877444
9.3602	8.72207	9.99832		0.877444
9.37549	8.73785	10.0131		30.6843
9.38929	8.75296	10.0256		11.9285
9.40263	8.76592	10.0393		11.9285
9.41712	8.77939	10.0549		12.6109
9.43191	8.79528	10.0685		12.6109
9.44584	8.8086	10.0831		49.952
9.46067	8.82169	10.0997		6.54417
9.4752	8.834	10.1164		6.54417
9.48894	8.84765	10.1302		2.85651
9.50353	8.86143	10.1456		2.85651
9.5164	8.87392	10.1589		3.50999
9.53045	8.88816	10.1728		18.1894
9.54375	8.90232	10.1852		18.1894
9.55693	8.91801	10.1958		45.0185
9.57205	8.93085	10.2132		2.7064
9.58536	8.94341	10.2273		2.7064
9.59937	8.95659	10.2422		4.7079
9.61387	8.96974	10.258		1.21034
9.62875	8.98135	10.2762		1.21034
9.64306	8.99599	10.2901		3.03552
9.65784	9.00995	10.3057		3.03552
9.67254	9.02313	10.3219		8.92785
9.68639	9.03523	10.3376		8.92785
9.70003	9.04871	10.3514		14.4886
9.71454	9.06454	10.3645		10.2796
9.72938	9.07731	10.3814		10.2796
9.7437	9.09073	10.3967		10.7128
9.7573	9.10438	10.4102		13.9816
9.77282	9.11692	10.4287		6.24505
9.78673	9.13115	10.4423		6.24505
9.80107	9.14469	10.4574		6.59908
9.8149	9.15923	10.4706		6.59908
9.83065	9.17392	10.4874		2.25846
9.84582	9.1874	10.5042		2.25846
9.85997	9.20293	10.517		1.81554
9.87498	9.21711	10.5329		1.81554
9.88919	9.22765	10.5507		1.86779
9.90347	9.24269	10.5642		1.86779
9.91793	9.25757	10.5783		1.88701
9.93351	9.27214	10.5949		1.67779
9.94946	9.28594	10.613		1.67779
9.96544	9.2994	10.6315		11.1691
9.9803	9.31553	10.6451		11.1691
9.99595	9.32836	10.6635		18.021
10.0109	9.34151	10.6804		2.02241
10.025	9.35279	10.6972		2.02241
10.0406	9.36809	10.7131		20.7792
10.0567	9.38042	10.733		26.5495
10.0712	9.39381	10.7486		3.44404
10.0861	9.40843	10.7637		3.44404
10.1014	9.42057	10.7823		2.06945
10.1168	9.43495	10.7986		2.06945
10.132	9.45065	10.8134		9.46689
10.1481	9.46582	10.8303		3.04114
10.1634	9.48019	10.8467		3.04114
10.1783	9.49775	10.8589		9.56658
10.1944	9.51419	10.8747		18.4094
10.2104	9.52757	10.8933		2.18361
10.2269	9.54114	10.9127		2.18361
10.2426	9.55467	10.9305		3.44663
10.2577	9.56855	10.9468		4.21637
10.2731	9.58055	10.9657		29.2154
10.289	9.59387	10.9841		6.79717
10.3055	9.60942	11.0017		2.26673
10.3205	9.62351	11.0175		2.26673
10.3359	9.6375	11.0343		18.5041
10.3519	9.64991	11.0539		16.1139
10.3669	9.66358	11.0702		1.63456
10.3821	9.67762	11.0866		1.63456
10.3982	9.69131	11.1051		5.07262
10.4127	9.70434	11.121		5.07262
10.4294	9.7184	11.1403		47.5992
10.4461	9.73533	11.157		8.71676
10.4632	9.74817	11.1783		8.71676
10.4794	9.76272	11.1961		10.3468
10.4951	9.77966	11.2105		10.3468
10.5107	9.79473	11.2267		3.54945
10.5267	9.81046	11.243		3.54945
10.5422	9.82531	11.259		12.067
10.5594	9.84103	11.2777		5.73443
10.5767	9.85972	11.2938		5.73443
10.5931	9.87572	11.3106		2.26673
10.61	9.89158	11.3285		2.26673
10.6269	9.90597	11.3479		42.4819
10.6435	9.92212	11.365		1.55144
10.6609	9.93921	11.3826		1.55144
10.6772	9.95795	11.3965		36.0123
10.6922	9.97141	11.413		1.3115
10.7095	9.9874	11.4316		1.3115
10.7252	10.004	11.4464		10.9699
10.7422	10.0201	11.4643		7.39914
10.7584	10.0359	11.4809		7.39914
10.7761	10.056	11.4962		2.66268
10.7933	10.0731	11.5135		2.66268
10.8097	10.0894	11.53		50.7392
10.827	10.1075	11.5465		50.7392
10.8439	10.1256	11.5622		18.7671
10.8616	10.1423	11.5809		18.7671
10.8776	10.1573	11.598		4.8932
10.8946	10.174	11.6152		4.8932
10.9108	10.1896	11.6319		1.29819
10.9293	10.2122	11.6463		1.29819
10.9462	10.228	11.6644		9.56335
10.9619	10.2431	11.6808		6.83196
10.9782	10.2566	11.6999		5.82857
10.9952	10.2724	11.718		5.82857
11.0126	10.2893	11.736		15.5375
11.0298	10.3084	11.7513		4.16786
11.0465	10.3262	11.7667		4.16786
11.0651	10.3419	11.7883		14.5185
11.0827	10.3595	11.8058		15.9169
11.0997	10.3762	11.8232		7.49688
11.1156	10.3927	11.8385		7.49688
11.1332	10.4093	11.8571		0.835302
11.1511	10.427	11.8752		0.835302
11.1693	10.4434	11.8952		0.835302
11.186	10.4597	11.9123		0.835302
11.204	10.4756	11.9324		7.92437
11.2217	10.4913	11.9521		7.92437
11.2386	10.505	11.9723		1.86134
11.2562	10.5209	11.9915		1.86134
11.2729	10.5357	12.0101		1.86134
11.289	10.5523	12.0256		1.81554
11.3064	10.5668	12.046		1.81554
11.3235	10.5844	12.0626		2.02241
11.342	10.6007	12.0834		2.02241
11.3581	10.6173	12.099		11.8739
11.376	10.6319	12.12		15.2373
11.3935	10.6452	12.1417		3.43354
11.4094	10.6591	12.1598		3.43354
11.4277	10.6774	12.1779		16.7269
11.4462	10.6951	12.1973		16.7269
11.4644	10.7132	12.2155		1.47152
11.482	10.7283	12.2357		1.47152
11.4984	10.7418	12.255		1.89338
11.5151	10.7579	12.2723		32.6033
11.5339	10.7758	12.2919		32.6033
11.5527	10.7943	12.3111		35.0895
11.57	10.8118	12.3283		9.67429
11.5883	10.8291	12.3474		9.67429
11.6065	10.846	12.367		1.12923
11.6241	10.8612	12.387		1.12923
11.6419	10.8784	12.4055		5.85328
11.6596	10.896	12.4232		5.85328
11.6789	10.9139	12.4438		24.6476
11.6967	10.9337	12.4597		1.94354
11.7161	10.95	12.4822		1.25055
11.7342	10.9652	12.5033		1.25055
11.7516	10.9826	12.5205		1.0968
11.7683	10.9974	12.5393		1.0968
11.7877	11.0179	12.5576		22.1848
11.8065	11.0336	12.5793		22.1848
11.8262	11.054	12.5985		9.54283
11.8441	11.0701	12.618		9.54283
11.8628	11.087	12.6386		17.3683
11.8808	11.1035	12.658		5.20029
11.8992	11.123	12.6755		5.20029
11.9172	11.1429	12.6916		44.0937
11.935	11.1593	12.7108		2.25665
11.9523	11.1741	12.7305		2.25665
11.9713	11.1932	12.7494		6.23927
11.9902	11.2146	12.7657		6.23927
12.0075	11.2316	12.7835		23.0162
12.0262	11.2499	12.8024		25.0326
12.0437	11.269	12.8184		10.292
12.0622	11.2823	12.8421		10.292
12.0797	11.2965	12.8628		1.30888
12.0987	11.312	12.8855		1.30888
12.1167	11.331	12.9023		3.5687
12.136	11.3487	12.9233		3.5687
12.1539	11.3663	12.9416		5.87829
12.1739	11.3861	12.9617		5.87829
12.1921	11.4047	12.9795		6.92367
12.211	11.4219	13		5.71927
12.229	11.4381	13.02		5.71927
12.2465	11.4548	13.0382		5.75973
12.2665	11.4699	13.0631		5.96826
12.2857	11.4877	13.0837		1.86944
12.3054	11.5034	13.1073		1.86944
12.3228	11.5188	13.1268		45.6304
12.3417	11.5361	13.1473		22.7308
12.3602	11.5549	13.1655		4.75532
12.3795	11.5707	13.1883		4.75532
12.3995	11.5882	13.2108		22.9894
12.4199	11.6067	13.2331		8.9234
12.4399	11.625	13.2548		8.9234
12.4596	11.6437	13.2755		16.0692
12.4795	11.6617	13.2974		1.67114
12.499	11.6779	13.32		1.67114
12.5183	11.6952	13.3415		4.3337
12.5393	11.7136	13.365		4.3337
12.5585	11.731	13.386		6.22437
12.5788	11.7489	13.4087		6.22437
12.6006	11.7675	13.4338		3.80235
12.6219	11.7857	13.4581		3.80235
12.6429	11.803	13.4828		12.6912
12.6633	11.8187	13.5079		2.4228
12.6836	11.8364	13.5308		2.4228
12.7064	11.855	13.5579		4.00885
12.728	11.8753	13.5807		7.9482
12.7474	11.8901	13.6047		1.90133
12.7685	11.9095	13.6275		1.90133
12.7908	11.9246	13.657		8.68211
12.8119	11.9413	13.6826		8.18776
12.8322	11.9574	13.7071		8.18776
12.8531	11.976	13.7303		8.69653
12.8735	11.9968	13.7503		9.7648
12.8953	12.0192	13.7714		11.5514
12.9161	12.0376	13.7946		21.5393
12.9376	12.0592	13.8161		21.5393
12.9587	12.0776	13.8398		16.2538
12.9808	12.0979	13.8637		9.08502
13.0028	12.1189	13.8868		9.08502
13.0264	12.1392	13.9135		2.04639
13.0479	12.1588	13.9369		2.04639
13.0715	12.1805	13.9625		36.7651
13.0938	12.2025	13.9852		36.7651
13.1169	12.2239	14.0098		20.2856
13.1381	12.2434	14.0329		10.0431
13.1624	12.2662	14.0587		10.0431
13.1837	12.2876	14.0799		27.7445
13.2051	12.3063	14.1039		8.04443
13.2273	12.3284	14.1261		1.74424
13.2486	12.3503	14.1469		1.74424
13.2701	12.3708	14.1694		12.6247
13.2928	12.3935	14.192		8.68957
13.3146	12.4188	14.2105		8.68957
13.3398	12.4424	14.2372		11.9745
13.3618	12.4626	14.261		12.7865
13.3852	12.4867	14.2837		4.44045
13.408	12.5096	14.3064		4.44045
13.4294	12.5282	14.3307		27.7888
13.4507	12.5503	14.3511		10.7619
13.473	12.5699	14.3761		10.7619
13.4966	12.595	14.3981		8.88272
13.5188	12.6208	14.4168		8.88272
13.5433	12.648	14.4385		24.8551
13.5658	12.6715	14.46		14.9235
13.5893	12.6947	14.484		3.0564
13.6114	12.718	14.5048		3.0564
13.6337	12.7413	14.5261		8.45006
13.6576	12.7663	14.5489		12.4418
13.6813	12.7887	14.5738		12.4418
13.7036	12.8099	14.5973		26.2294
13.7259	12.8326	14.6192		17.0496
13.7494	12.8546	14.6442		12.9672
13.7726	12.8772	14.6681		12.9672
13.7971	12.8991	14.6951		6.49731
13.8202	12.9221	14.7183		6.49731
13.8439	12.9455	14.7423		11.4868
13.8649	12.9622	14.7676		9.21317
13.8873	12.9843	14.7903		8.57159
13.9094	13.0027	14.8162		8.57159
13.9318	13.0293	14.8343		36.1554
13.9561	13.051	14.8612		3.0564
13.9793	13.0699	14.8886		3.0564
14.0026	13.0957	14.9094		1.4495
14.0259	13.1154	14.9363		1.4495
14.0472	13.1346	14.9598		13.6568
14.0718	13.1585	14.9851		1.98583
14.094	13.1773	15.0108		1.98583
14.1158	13.1974	15.0341		1.15121
14.1407	13.2201	15.0614		1.15121
14.1664	13.246	15.0868		19.1903
14.1897	13.2611	15.1183		19.1903
14.2134	13.2816	15.1451		37.3999
14.2376	13.304	15.1712		16.6845
14.2616	13.3261	15.1971		16.6845
14.2856	13.3477	15.2234		25.4748
14.3081	13.3692	15.2471		2.98039
14.3321	13.3899	15.2742		2.98039
14.3585	13.4111	15.306		9.39898
14.3829	13.4312	15.3346		9.39898
14.4079	13.4504	15.3654		2.16811
14.4337	13.4701	15.3972		2.16811
14.4583	13.4936	15.423		3.07673
14.4851	13.5132	15.457		4.60834
14.5097	13.5398	15.4795		0.916745
14.5334	13.5606	15.5062		0.916745
14.5596	13.5847	15.5345		10.0826
14.5847	13.6096	15.5599		5.47691
14.6098	13.6309	15.5888		5.47691
14.6353	13.6526	15.618		101.175
14.6609	13.6775	15.6444		13.5177
14.6866	13.7003	15.6729		13.5177
14.7118	13.7263	15.6973		25.3017
14.7351	13.7481	15.722		7.24751
14.7593	13.7707	15.748		3.0932
14.7866	13.7968	15.7765		3.0932
14.8124	13.8194	15.8055		2.69683
14.8394	13.8465	15.8322		2.69683
14.8658	13.8684	15.8631		4.57667
14.8923	13.8983	15.8863		4.57667
14.9191	13.9251	15.9131		2.99228
14.9468	13.9527	15.9408		2.99228
14.9732	13.9783	15.968		10.4525
15.0004	14.0054	15.9953		9.06997
15.0281	14.0301	16.0261		9.06997
15.0558	14.0578	16.0538		21.7908
15.0842	14.0825	16.0859		23.8713
15.1102	14.1071	16.1133		20.3407
15.1385	14.1364	16.1406		20.3407
15.1654	14.1609	16.17		17.5503
15.1921	14.1858	16.1983		6.02761
15.2197	14.2084	16.2311		6.02761
15.2462	14.2329	16.2595		1.43831
15.2738	14.2591	16.2885		1.43831
15.3017	14.2842	16.3192		36.5873
15.3294	14.3145	16.3442		13.5081
15.3557	14.3404	16.3711		13.5081
15.3849	14.3726	16.3971		1.20606
15.4124	14.3988	16.426		1.20606
15.4399	14.4248	16.455		8.36548
15.468	14.4545	16.4815		3.77984
15.4946	14.4805	16.5086		3.77984
15.5212	14.5051	16.5373		8.86997
15.549	14.5339	16.5641		8.86997
15.5778	14.5581	16.5974		35.0993
15.6068	14.5879	16.6256		7.24751
15.6345	14.6157	16.6533		7.24751
15.6616	14.6401	16.683		1.48257
15.6897	14.6704	16.7091		1.48257
15.717	14.694	16.74		9.31089
15.7455	14.7223	16.7687		24.7051
15.7749	14.7517	16.7981		11.2335
15.8047	14.7808	16.8287		11.2335
15.8326	14.8085	16.8568		7.73926
15.8633	14.8339	16.8927		7.73926
15.8906	14.8596	16.9216		2.72069
15.9198	14.8825	16.9572		2.72069
15.9475	14.9125	16.9824		5.88927
15.9757	14.935	17.0163		3.42071
16.0075	14.9669	17.0482		3.42071
16.0364	14.9904	17.0823		15.8642
16.064	15.0169	17.1111		10.4726
16.0923	15.0452	17.1395		10.4726
16.1213	15.0706	17.172		5.28774
16.1502	15.0965	17.204		4.91056
16.1809	15.1284	17.2334		4.91056
16.2098	15.153	17.2665		7.34497
16.2422	15.1849	17.2995		8.01824
16.2716	15.212	17.3313		8.01824
16.2995	15.2374	17.3617		12.1037
16.3308	15.2687	17.3928		12.1037
16.3609	15.2977	17.4242		1.21146
16.3902	15.3271	17.4533		1.21146
16.4205	15.3574	17.4836		13.4983
16.4487	15.3835	17.514		13.4983
16.4769	15.4073	17.5466		25.3649
16.5061	15.4368	17.5755		9.25095
16.5371	15.464	17.6102		9.25095
16.5666	15.4967	17.6364		10.3507
16.5976	15.5296	17.6656		10.3507
16.6293	15.5558	17.7028		20.2062
16.6607	15.5858	17.7355		20.2062
16.6892	15.6136	17.7647		16.9952
16.7191	15.6428	17.7954		4.37074
16.7484	15.6745	17.8222		4.37074
16.7814	15.7039	17.8589		8.86311
16.8111	15.7336	17.8886		23.4957
16.8427	15.7665	17.919		20.1347
16.8755	15.7994	17.9515		17.4237
16.9061	15.8297	17.9825		17.4237
16.9362	15.8574	18.015		31.5228
16.9667	15.8876	18.0458		4.5935
16.9948	15.9152	18.0744		4.5935
17.0249	15.9436	18.1061		4.65335
17.0564	15.9731	18.1398		21.0678
17.0888	16.0072	18.1705		21.0678
17.1203	16.0391	18.2015		27.8623
17.1519	16.0633	18.2405		15.1089
17.1811	16.0923	18.2698		15.1089
17.21	16.1188	18.3011		19.9972
17.2416	16.1499	18.3333		1.79631
17.2752	16.1819	18.3686		1.43361
17.3056	16.2079	18.4032		1.43361
17.338	16.2376	18.4384		6.12437
17.3692	16.2687	18.4696		11.2152
17.4015	16.2983	18.5046		11.2152
17.4334	16.3292	18.5376		12.6499
17.4659	16.3572	18.5745		12.6499
17.4982	16.3876	18.6088		22.9538
17.5292	16.42	18.6385		7.03053
17.5637	16.4524	18.6749		7.03053
17.5954	16.4799	18.7108		19.1498
17.6265	16.5078	18.7452		13.3981
17.6587	16.5402	18.7772		13.3981
17.6901	16.5722	18.8079		12.0649
17.7216	16.6042	18.8391		12.0649
17.7533	16.6333	18.8734		13.1223
17.7861	16.6665	18.9057		20.1216
17.8199	16.7001	18.9398		20.1216
17.8521	16.7315	18.9728		33.8768
17.8837	16.7601	19.0073		21.8478
17.9168	16.7904	19.0431		21.7606
17.9495	16.8207	19.0783		21.7606
17.9828	16.8582	19.1074		28.7923
18.0143	16.8858	19.1427		28.7923
18.049	16.921	19.177		29.7642
18.0827	16.9545	19.2108		29.7642
18.1153	16.9873	19.2433		10.6497
18.1494	17.0228	19.276		10.6497
18.1827	17.0504	19.3151		36.9195
18.2144	17.0793	19.3495		44.2332
18.2498	17.1132	19.3863		44.2332
18.2833	17.1409	19.4257		41.2644
18.3161	17.1713	19.4609		8.58035
18.3498	17.2037	19.4959		8.58035
18.3827	17.2355	19.5299		2.82557
18.4187	17.2687	19.5688		2.82557
18.453	17.3021	19.6039		9.74606
18.4883	17.3348	19.6418		3.44043
18.5229	17.3698	19.676		3.44043
18.5571	17.4032	19.7109		5.65114
18.5912	17.4377	19.7447		5.65114
18.6244	17.4712	19.7775		2.33756
18.6583	17.5057	19.8108		2.33756
18.6949	17.5374	19.8523		17.8089
18.7319	17.5758	19.888		7.55567
18.7675	17.607	19.9279		1.46669
18.8052	17.6401	19.9703		1.46669
18.8415	17.6748	20.0083		6.83071
18.877	17.7063	20.0477		1.02701
18.9134	17.7381	20.0888		1.02701
18.9497	17.7721	20.1273		1.53097
18.9855	17.802	20.1691		1.53097
19.023	17.8411	20.2049		0.774996
19.0603	17.8746	20.246		0.774996
19.0945	17.905	20.2841		4.21018
19.1327	17.9441	20.3214		10.6949
19.1718	17.9811	20.3626		7.74713
19.2114	18.021	20.4017		5.89474
19.2479	18.0546	20.4413		2.05758
19.2867	18.0919	20.4814		0.998073
19.3273	18.1263	20.5283		0.998073
19.3663	18.1613	20.5713		15.3236
19.4059	18.1938	20.6181		0.872789
19.4422	18.2246	20.6599		0.872789
19.4804	18.2581	20.7028		5.95532
19.5211	18.2955	20.7467		11.3835
19.5619	18.328	20.7958		11.3835
19.5978	18.3677	20.8279		16.1324
19.6374	18.4059	20.869		13.721
19.6781	18.4419	20.9144		13.721
19.7188	18.4779	20.9597		4.00296
19.7572	18.5147	20.9997		4.00296
19.7961	18.5451	21.0471		9.02451
19.8375	18.5815	21.0935		12.292
19.8788	18.6237	21.1338		15.8548
19.9184	18.6547	21.1821		21.6579
19.9606	18.6902	21.2309		19.1819
19.9986	18.7285	21.2687		2.86012
20.0414	18.7659	21.3168		2.86012
20.0807	18.7979	21.3634		14.0262
20.1216	18.8311	21.412		6.45719
20.1629	18.8702	21.4556		6.45719
20.2019	18.9058	21.4981		3.51662
20.2437	18.9432	21.5443		3.51662
20.2864	18.9787	21.5942		6.09887
20.3263	19.0183	21.6342		6.09887
20.3669	19.0559	21.6779		6.20447
20.407	19.0896	21.7245		6.20447
20.4495	19.1305	21.7684		48.8869
20.4934	19.1764	21.8104		7.74679
20.5352	19.2121	21.8584		7.74679
20.5755	19.2502	21.9007		1.23324
20.6186	19.292	21.9451		1.23324
20.6616	19.3305	21.9926		15.121
20.7069	19.3714	22.0423		10.8624
20.7506	19.4157	22.0855		10.8624
20.7931	19.4571	22.1292		9.21644
20.8346	19.4927	22.1766		9.21644
20.8792	19.5298	22.2286		6.02968
20.924	19.5729	22.2752		6.02968
20.9703	19.6187	22.3218		67.2417
21.0176	19.6629	22.3722		1.15581
21.065	19.7088	22.4213		1.15581
21.1077	19.7413	22.474		21.4146
21.152	19.7853	22.5187		44.2541
21.1955	19.8187	22.5723		1.54404
21.2414	19.8657	22.6171		1.54404
21.2894	19.9089	22.67		28.0815
21.333	19.948	22.7179		16.5406
21.3825	19.9904	22.7746		16.5406
21.4281	20.0332	22.823		3.91299
21.4737	20.0695	22.8778		3.91299
21.5227	20.1132	22.9322		5.13304
21.5669	20.1601	22.9736		7.5261
21.6169	20.2034	23.0303		7.5261
21.6628	20.2478	23.0778		5.39654
21.709	20.3003	23.1177		5.39654
21.7549	20.3449	23.1649		13.2172
21.8007	20.3894	23.2119		13.2172
21.8487	20.4334	23.2639		36.6477
21.8954	20.4784	23.3124		4.44649
21.9422	20.5195	23.3649		4.44649
21.9876	20.5592	23.4161		5.44959
22.0383	20.602	23.4745		5.44959
22.0915	20.6447	23.5382		9.64361
22.144	20.6925	23.5955		12.7873
22.1951	20.739	23.6512		12.7873
22.2443	20.7923	23.6962		17.7804
22.2981	20.8349	23.7612		17.7804
22.3457	20.88	23.8113		27.9722
22.3964	20.9268	23.8661		7.79426
22.4438	20.9703	23.9174		6.73442
22.4958	21.0172	23.9744		6.73442
22.5488	21.0657	24.0318		2.20455
22.6015	21.1094	24.0936		2.20455
22.6499	21.1546	24.1453		1.32527
22.7018	21.2074	24.1961		1.32527
22.7566	21.2563	24.2569		8.36165
22.807	21.306	24.308		13.7429
22.8625	21.361	24.3641		1.396
22.9155	21.414	24.4169		1.396
22.9663	21.466	24.4665		6.6986
23.0182	21.5071	24.5293		4.0329
23.068	21.5571	24.5788		4.0329
23.1216	21.6079	24.6353		4.7884
23.175	21.6589	24.6911		8.61533
23.2289	21.7096	24.7481		8.61533
23.2826	21.7565	24.8087		10.3936
23.3393	21.8033	24.8752		10.3936
23.3953	21.8516	24.9389		29.3177
23.4487	21.8944	25.003		4.60397
23.4981	21.9328	25.0634		4.60397
23.5529	21.9877	25.118		2.9634
23.611	22.0396	25.1825		2.9634
23.6684	22.0986	25.2382		21.7178
23.7252	22.1421	25.3082		2.1771
23.7786	22.1927	25.3645		2.1771
23.8355	22.2437	25.4273		1.7342
23.8919	22.2939	25.4899		1.7342
23.9507	22.3466	25.5548		1.88701
24.0118	22.3978	25.6258		49.3374
24.0671	22.4517	25.6824		12.5794
24.1232	22.503	25.7434		2.67764
24.1813	22.5542	25.8084		1.86134
24.2356	22.6034	25.8678		1.86134
24.2947	22.6582	25.9312		3.13694
24.3493	22.7052	25.9933		10.8234
24.404	22.7661	26.0418		7.37066
24.4622	22.8221	26.1023		1.76854
24.5221	22.8721	26.1721		1.76854
24.5811	22.9243	26.2379		14.9528
24.6423	22.9751	26.3095		1.25055
24.6999	23.0304	26.3695		1.25055
24.7582	23.0849	26.4316		9.01784
24.8188	23.1396	26.4981		2.64146
24.879	23.1965	26.5615		2.64146
24.9383	23.251	26.6255		1.27908
24.9998	23.308	26.6916		1.27908
25.0663	23.3718	26.7608		8.2136
25.1273	23.4248	26.8299		4.50091
25.1876	23.4861	26.8891		4.50091
25.2503	23.5385	26.962		3.57094
25.3185	23.6069	27.03		3.57094
25.3817	23.6679	27.0956		5.59263
25.4436	23.7212	27.166		4.21379
25.5095	23.7751	27.2439		4.21379
25.5705	23.8298	27.3113		4.66626
25.6396	23.8917	27.3875		17.1073
25.7098	23.959	27.4606		6.23927
25.7792	24.0083	27.5502		6.23927
25.8465	24.0712	27.6219		6.85657
25.9119	24.1287	27.6951		6.85657
25.9776	24.1899	27.7654		4.37899
26.0487	24.2535	27.844		4.37899
26.1178	24.3107	27.925		30.2976
26.1897	24.3833	27.9961		11.7885
26.2589	24.4423	28.0755		4.92708
26.3258	24.4978	28.1538		4.92708
26.3926	24.5631	28.2221		9.30799
26.4688	24.6368	28.3008		9.30799
26.5453	24.694	28.3966		60.5488
26.6216	24.7636	28.4795		1.87422
26.6935	24.8258	28.5613		1.87422
26.7622	24.8863	28.6382		10.3507
26.8362	24.9472	28.7253		7.58145
26.9132	25.0104	28.816		7.58145
26.9888	25.0741	28.9035		11.9798
27.0631	25.1408	28.9853		11.9798
27.1427	25.2037	29.0818		18.9414
27.2204	25.2764	29.1644		15.331
27.2959	25.3422	29.2497		2.33184
27.3778	25.4148	29.3408		2.33184
27.4564	25.4889	29.4239		2.0101
27.5432	25.5623	29.524		1.6181
27.6272	25.6412	29.6132		1.6181
27.7057	25.7073	29.7042		1.62805
27.7918	25.8016	29.782		1.62805
27.8667	25.8713	29.8621		4.20874
27.9513	25.9538	29.9489		4.20874
28.0355	26.0294	30.0416		1.79788
28.1166	26.1117	30.1215		1.79788
28.199	26.195	30.2029		1.70721
28.2818	26.2701	30.2936		1.70721
28.3659	26.3455	30.3863		9.84548
28.4486	26.4215	30.4757		6.46015
28.5315	26.5006	30.5623		6.46015
28.6164	26.5752	30.6577		7.62811
28.6971	26.6573	30.7368		33.3973
28.7855	26.7299	30.8411		8.06789
28.8709	26.8141	30.9277		8.06789
28.9578	26.8952	31.0204		26.1621
29.0481	26.983	31.1132		16.2814
29.1391	27.0653	31.2128		1.17424
29.231	27.1552	31.3067		1.17424
29.3111	27.2285	31.3938		1.94782
29.4055	27.3257	31.4853		1.94782
29.4992	27.4093	31.589		8.83333
29.5907	27.4938	31.6875		8.83333
29.6808	27.5933	31.7682		8.5659
29.7726	27.6718	31.8733		4.96599
29.866	27.7565	31.9754		4.96599
29.9594	27.846	32.0727		15.2506
30.0526	27.9262	32.179		8.18776
30.143	28.0141	32.2719		8.18776
30.2384	28.1088	32.368		7.48434
30.3273	28.1956	32.4591		7.48434
30.4272	28.2906	32.5639		6.51536
30.5166	28.3776	32.6555		2.67554
30.6045	28.4459	32.7631		2.67554
30.7045	28.5261	32.883		3.71698
30.7985	28.608	32.9891		3.41066
30.8925	28.6885	33.0965		1.92936
30.9969	28.7819	33.2118		1.92936
31.0964	28.8862	33.3065		1.90133
31.202	28.9852	33.4188		1.90133
31.3047	29.0833	33.526		12.1229
31.3986	29.1748	33.6223		26.2421
31.5028	29.251	33.7546		26.2421
31.608	29.3526	33.8634		5.75396
31.7085	29.4489	33.9682		5.75396
31.8152	29.5511	34.0792		29.7412
31.9244	29.6526	34.1963		2.4884
32.0266	29.765	34.2882		2.4884
32.1378	29.8688	34.4068		1.19654
32.2481	29.9705	34.5256		1.19654
32.3571	30.06	34.6542		1.69216
32.4649	30.1557	34.7742		1.69216
32.5763	30.2546	34.8981		12.4016
32.6989	30.371	35.0269		12.4016
32.8137	30.4742	35.1533		25.7534
32.9255	30.5725	35.2784		25.7534
33.0425	30.6854	35.3996		17.7687
33.1571	30.8056	35.5085		9.49911
33.2734	30.9117	35.635		9.49911
33.3883	31.0076	35.769		38.8027
33.5101	31.1234	35.8968		38.5809
33.6274	31.2372	36.0176		28.5224
33.7426	31.3319	36.1534		28.5224
33.8598	31.4535	36.2661		4.52529
33.9782	31.5646	36.3918		4.52529
34.0986	31.677	36.5201		27.0464
34.2271	31.8024	36.6519		3.18586
34.3528	31.9128	36.7928		3.18586
34.4799	32.0332	36.9267		14.8127
34.6101	32.166	37.0542		15.4377
34.7393	32.3002	37.1784		15.4377
34.8628	32.4307	37.2949		30.7964
34.9916	32.5481	37.4352		3.30048
35.1176	32.662	37.5733		3.30048
35.2545	32.799	37.71		14.2169
35.3838	32.9051	37.8625		9.16216
35.5147	33.0294	37.9999		9.09133
35.6531	33.1528	38.1534		9.09133
35.7939	33.2894	38.2984		13.8799
35.9353	33.4036	38.4669		25.6537
36.0645	33.52	38.6089		44.6531
36.2	33.6532	38.7467		6.69093
36.3355	33.7694	38.9015		6.674
36.4793	33.9044	39.0542		6.674
36.6147	34.0297	39.1997		12.6377
36.7574	34.1389	39.3759		12.6377
36.899	34.2638	39.5342		2.75023
37.0449	34.4022	39.6875		2.75023
37.1867	34.5404	39.8331		5.42056
37.3289	34.6811	39.9767		5.42056
37.4914	34.8333	40.1495		18.5844
37.6445	34.9534	40.3357		4.6745
37.8043	35.0927	40.516		4.6745
37.9504	35.2301	40.6707		5.01478
38.1073	35.3787	40.8359		2.899
38.2732	35.5167	41.0297		1.94471
38.427	35.6438	41.2103		1.79788
38.5796	35.7951	41.364		1.79788
38.7399	35.9444	41.5353		57.1706
38.9012	36.086	41.7164		2.02874
39.0717	36.2432	41.9002		2.02874
39.2516	36.4235	42.0796		84.2616
39.4189	36.5673	42.2704		84.2616
39.6027	36.7235	42.4819		2.96515
39.7814	36.8616	42.7011		1.4495
39.9609	37.0048	42.9171		1.4495
40.1536	37.1805	43.1266		15.7076
40.3414	37.3314	43.3514		15.7076
40.5342	37.51	43.5585		63.9463
40.734	37.6501	43.8179		43.8864
40.9331	37.8403	44.0259		23.3039
41.1213	38.0032	44.2394		12.0472
41.3236	38.171	44.4761		12.0472
41.5254	38.3466	44.7043		2.51704
41.7182	38.5146	44.9218		2.51704
41.9317	38.6779	45.1854		1.40419
42.131	38.8442	45.4178		1.40419
42.3502	39.043	45.6574		8.32869
42.5664	39.2481	45.8846		7.44984
42.789	39.4565	46.1214		6.93993
43.0219	39.6377	46.4061		6.93993
43.2511	39.8174	46.6848		14.2317
43.4704	39.999	46.9418		17.8054
43.6947	40.1826	47.2067		17.8054
43.9321	40.4304	47.4337		41.2516
44.1801	40.6663	47.6938		10.7768
44.4288	40.9139	47.9437		10.7768
44.6811	41.1019	48.2603		13.4949
44.9446	41.3196	48.5697		2.899
45.1926	41.5137	48.8715		2.899
45.4568	41.773	49.1405		6.86971
45.7436	42.0455	49.4417		1.4495
46.0154	42.2941	49.7367		1.4495
46.2987	42.5319	50.0654		32.9371
46.5876	42.7992	50.3761		5.46805
46.8677	43.0305	50.7048		5.46805
47.1599	43.2725	51.0473		6.68852
47.4614	43.5461	51.3767		6.68852
47.7532	43.7761	51.7303		8.01824
48.0517	44.0418	52.0617		47.4996
48.3777	44.3543	52.4012		3.95535
48.7121	44.6288	52.7955		3.95535
49.0638	44.8799	53.2478		2.0101
49.4148	45.1488	53.6808		2.0101
49.7696	45.4435	54.0957		7.91274
50.1329	45.722	54.5439		7.91274
50.5059	46.0072	55.0047		1.15121
50.9089	46.329	55.4887		1.15121
51.3054	46.6686	55.9422		37.1919
51.7292	47.0254	56.4331		1.15121
52.1508	47.3658	56.9357		1.15121
52.6045	47.7337	57.4752		11.3281
53.0384	48.0877	57.9891		4.53766
53.4908	48.4119	58.5696		4.53766
53.9608	48.8054	59.1161		5.62827
54.4646	49.2161	59.7131		4.32988
54.9823	49.598	60.3665		4.32988
55.5248	50.0134	61.0362		24.6199
56.0783	50.3896	61.7669		24.6199
56.6315	50.7458	62.5173		27.0431
57.2252	51.1603	63.2902		8.57796
57.8546	51.6789	64.0303		8.57796
58.5098	52.0996	64.9199		8.49211
59.2115	52.6446	65.7785		8.49211
59.9648	53.1434	66.7862		24.0366
60.7378	53.6681	67.8075		26.2085
61.5801	54.27	68.8902		19.8143
62.5227	54.8479	70.1974		4.13904
63.4731	55.5264	71.4199		4.13904
64.4556	56.1704	72.7408		9.8096
65.5431	56.8947	74.1915		5.97645
66.7043	57.7356	75.6731		1.53611
67.9511	58.6527	77.2496		1.53611
69.2566	59.6198	78.8933		4.70551
70.7489	60.7115	80.7863		4.70551
72.3494	62.1092	82.5897		7.65527
74.0949	63.4211	84.7687		10.7903
76.02	64.9131	87.1268		20.6882
78.0607	66.6051	89.5163		20.6882
80.5109	67.9935	93.0283		62.4076
83.4214	69.7424	97.1004		5.57634
87.327	71.5045	103.149		3.23619
92.7965	73.4951	112.098		3.23619
101.969	78.5586	125.379		7.31852

## Sheet: ED Figure 13f
	Shuffled	Training
Mouse_1	13.1158	12.432
Mouse_2	10.8837	9.19433
Mouse_3	10.9111	10.6144
Mouse_4	10.9686	9.41145
Mouse_5	10.4555	9.306
Mouse_6	14.2616	13.6984
Mouse_7	14.6444	12.9072
Mouse_8	11.9463	9.65681
