# Supplementary material for: Remodelling of corticostriatal axonal boutons during motor learning
Source: Nature. 2025 Jul 30;646(8083):143–51. doi: 10.1038/s41586-025-09336-w (PMC12488484; doi:10.1038/s41586-025-09336-w)
Supplement: Supplementary file 24 — Source Data Extended Data Fig. 14 [file 41586_2025_9336_MOESM24_ESM.xlsx]

## Sheet: ED Figure 14a
	Day2	Day4
	0.823529	1
	1	1.27273
	1.2	1
	1.35294	0.882353
	0.8	0.8
	0.875	0.875
	1.42857	1.28571
	1.11111	1.44444
	1	1
	1	1.33333
	1	0.933333
	0.842105	1.05263
	0.75	0.875
	0.9	0.8
	0.888889	1.11111
	1	1
	1.25	1
	1.28571	0.857143
	0.727273	0.909091
	1.6	1.8
	1.125	1.125
	1.16667	1.11111
	1	1.18182
	1.25	1.5
	0.75	1.25
	1.16667	1.08333
	1.27273	1.18182
	1	0.904762
	1	1
	0.923077	1
	1.18182	1.36364
	1	0.888889
	1	0.857143
	1.2	1.06667
	0.875	0.875
	1	1.09091
	1.09091	0.909091
	1.2	1.8
	0.9375	1.125
	1	1.27273
	1	1.3
	1.16667	1.33333
	0.933333	0.866667
	1.05263	1
	0.8125	0.875
	1	1.4
	1.14286	1.14286
	0.857143	0.857143
	1.10714	1.17857
	0.842105	0.789474
	1.75	1.25
	1	0.857143
	1.2	1.2
	0.75	1.5
	1.33333	1.33333
	0.8	1.1
	1.16667	1.33333
	0.636364	0.909091
	1.025	1.1
	1	0.928571
	0.75	0.625
	1	0.764706
	1.21875	1.3125
	1	0.85
	1.18182	0.818182
	0.666667	0.916667
	1.14286	1.14286
	1.07692	1.07692
	1.11111	1.22222
	1	1.14286
	0.947368	1.05263
	1.14286	1.07143
	1.08696	1.13043
	1.04762	1.09524
	0.846154	1.07692
	0.97619	1.02381
	0.75	1.3125
	0.909091	1.27273
	1.33333	1.33333
	1.02778	1.13889
	0.878049	0.95122
	0.909091	0.954545
	1	1.23529
	0.857143	1.14286
	1.04545	1.09091
	1.06667	1.2
	0.809524	0.952381
	0.85	0.6
	1	1.10526
	0.875	1
	0.888889	1.11111
	1.3	1.9
	1.25	1.5
	0.888889	1.11111
	1.06452	0.935484
	0.933333	1.4
	1.17647	1.64706
	0.833333	0.666667
	0.958333	1.08333
	0.758621	0.724138
	1	1.11111
	1	1.2
	0.764706	1.29412
	0.916667	1.08333
	1.5	1.6
	0.882353	0.882353
	1.06667	1.13333
	0.846154	1
	0.92	0.96
	1.2	1
	0.823529	0.852941
	0.974359	1.02564
	0.777778	0.944444
	1	0.961538
	1.05882	1.05882
	1	1.10345
	1.26667	0.933333
	0.966667	0.933333
	1.09434	1.01887
	1	1.03448
	1.21739	1.21739
	1.13043	1.17391
	1.20833	1.16667
	1.125	1.1875
	1.125	1.1875
	1.22222	1.2963
	0.957447	0.957447
	1.18182	1
	1.02941	1.23529
	1.03846	1.03846
	1.33333	1.14815
	1.08163	0.897959
	1.14815	1.07407
	0.973684	0.947368
	0.857143	0.885714
	1.09091	1.04545
	1	1.05556
	0.935484	1
	0.772727	0.681818
	1.10526	1
	1.02439	1
	0.880952	0.809524
	1.21429	1.14286

## Sheet: ED Figure 14b
	Day4	Day6
	1	0.823529
	1.27273	1.18182
	1	0.8
	0.882353	1.23529
	0.8	0.9
	0.875	0.9375
	1.28571	1
	1.44444	1.88889
	1	1.16667
	1.33333	1.16667
	0.933333	1
	1.05263	0.947368
	0.875	0.75
	0.8	1
	1.11111	1
	1	1.28571
	1	1.125
	0.857143	1.14286
	0.909091	1.09091
	1.8	1.4
	1.125	1
	1.11111	1.11111
	1.18182	1
	1.5	1.25
	1.25	1.25
	1.08333	0.916667
	1.18182	1.45455
	0.904762	1
	1	1.125
	1	1.07692
	1.36364	1.45455
	0.888889	1.22222
	0.857143	0.857143
	1.06667	1
	0.875	1.25
	1.09091	1.27273
	0.909091	1.36364
	1.8	1.4
	1.125	0.75
	1.27273	0.909091
	1.3	1.1
	1.33333	1
	0.866667	0.866667
	1	0.947368
	0.875	0.625
	1.4	1.4
	1.14286	0.857143
	0.857143	0.857143
	1.17857	1.14286
	0.789474	0.789474
	1.25	1.25
	0.857143	0.857143
	1.2	1.1
	1.5	2
	1.33333	2.16667
	1.1	1.3
	1.33333	1.16667
	0.909091	1
	1.1	0.95
	0.928571	1.07143
	0.625	0.8125
	0.764706	1.41176
	1.3125	1.21875
	0.85	0.95
	0.818182	1.36364
	0.916667	1.16667
	1.14286	1.28571
	1.07692	0.846154
	1.22222	0.833333
	1.14286	1.09524
	1.05263	0.947368
	1.07143	1.28571
	1.13043	1.17391
	1.09524	1
	1.07692	1.30769
	1.02381	0.952381
	1.3125	1.125
	1.27273	1.18182
	1.33333	1.16667
	1.13889	1.33333
	0.95122	1.02439
	0.954545	1.13636
	1.23529	1.41176
	1.14286	1
	1.09091	0.863636
	1.2	1.33333
	0.952381	1
	0.6	1.05
	1.10526	1.68421
	1	1.375
	1.11111	1.22222
	1.9	1.5
	1.5	1.375
	1.11111	0.888889
	0.935484	0.903226
	1.4	1.13333
	1.64706	1.29412
	0.666667	0.666667
	1.08333	0.791667
	0.724138	0.724138
	1.11111	1
	1.2	0.8
	1.29412	1.05882
	1.08333	0.916667
	1.6	1.3
	0.882353	0.852941
	1.13333	1.26667
	1	0.730769
	0.96	0.88
	1	1
	0.852941	0.794118
	1.02564	0.974359
	0.944444	0.888889
	0.961538	0.961538
	1.05882	1
	1.10345	1.13793
	0.933333	0.933333
	0.933333	1
	1.01887	1.07547
	1.03448	1.13793
	1.21739	1.17391
	1.17391	1.13043
	1.16667	1.25
	1.1875	1
	1.1875	1.0625
	1.2963	1.22222
	0.957447	0.914894
	1	0.863636
	1.23529	1.05882
	1.03846	1
	1.14815	1.18519
	0.897959	1.06122
	1.07407	1.25926
	0.947368	1
	0.885714	0.742857
	1.04545	1.09091
	1.05556	1.11111
	1	0.806452
	0.681818	0.772727
	1	0.947368
	1	0.926829
	0.809524	0.785714
	1.14286	1.21429

## Sheet: ED Figure 14c
	Day6	Day8
	0.823529	1.17647
	1.18182	1.54545
	0.8	0.8
	1.23529	1.41176
	0.9	1.1
	0.9375	0.875
	1	1.14286
	1.88889	1.55556
	1.16667	1.16667
	1.16667	1.66667
	1	1
	0.947368	1.21053
	0.75	0.8125
	1	1
	1	1
	1.28571	0.928571
	1.125	1.125
	1.14286	1
	1.09091	1.18182
	1.4	1.8
	1	1.375
	1.11111	1.05556
	1	1
	1.25	2
	1.25	1.375
	0.916667	1
	1.45455	1.45455
	1	1.42857
	1.125	1
	1.07692	1
	1.45455	1.36364
	1.22222	1
	0.857143	0.857143
	1	1.13333
	1.25	1.125
	1.27273	1.36364
	1.36364	1.27273
	1.4	1.5
	0.75	0.9375
	0.909091	1.09091
	1.1	1.4
	1	1
	0.866667	0.933333
	0.947368	0.894737
	0.625	0.75
	1.4	1.3
	0.857143	0.857143
	0.857143	0.714286
	1.14286	1.14286
	0.789474	1
	1.25	1
	0.857143	0.857143
	1.1	0.95
	2	1.5
	2.16667	1.33333
	1.3	0.9
	1.16667	1.16667
	1	0.909091
	0.95	0.875
	1.07143	1.14286
	0.8125	0.75
	1.41176	1.35294
	1.21875	0.9375
	0.95	1.05
	1.36364	1
	1.16667	1.33333
	1.28571	1.35714
	0.846154	0.769231
	0.833333	1.22222
	1.09524	0.809524
	0.947368	0.842105
	1.28571	1.35714
	1.17391	0.913043
	1	0.904762
	1.30769	1.23077
	0.952381	1.04762
	1.125	1
	1.18182	1.72727
	1.16667	1.25
	1.33333	1.13889
	1.02439	1.09756
	1.13636	1.36364
	1.41176	1.41176
	1	1.28571
	0.863636	0.954545
	1.33333	1.4
	1	0.809524
	1.05	1.05
	1.68421	1.21053
	1.375	1
	1.22222	1.22222
	1.5	1.5
	1.375	1.125
	0.888889	0.888889
	0.903226	0.967742
	1.13333	0.8
	1.29412	1.05882
	0.666667	1
	0.791667	0.833333
	0.724138	0.793103
	1	1.11111
	0.8	1.6
	1.05882	0.882353
	0.916667	0.75
	1.3	1.7
	0.852941	0.941176
	1.26667	1.26667
	0.730769	1.19231
	0.88	0.8
	1	1.1
	0.794118	0.852941
	0.974359	1.02564
	0.888889	0.666667
	0.961538	0.807692
	1	1.23529
	1.13793	1.17241
	0.933333	1.06667
	1	1
	1.07547	0.924528
	1.13793	0.965517
	1.17391	1.08696
	1.13043	1.08696
	1.25	1.125
	1	0.875
	1.0625	1.25
	1.22222	1.07407
	0.914894	0.978723
	0.863636	1.13636
	1.05882	1.11765
	1	1
	1.18519	1.22222
	1.06122	1
	1.25926	1.07407
	1	0.973684
	0.742857	0.771429
	1.09091	1.13636
	1.11111	0.972222
	0.806452	0.935484
	0.772727	0.590909
	0.947368	1.05263
	0.926829	0.97561
	0.785714	0.666667
	1.21429	1.42857

## Sheet: ED Figure 14d
	Day8	Day10
	1.17647	1.11765
	1.54545	1.45455
	0.8	0.8
	1.41176	1.11765
	1.1	1
	0.875	1.0625
	1.14286	0.857143
	1.55556	1.77778
	1.16667	1.16667
	1.66667	0.833333
	1	0.933333
	1.21053	1.10526
	0.8125	0.6875
	1	1
	1	1.22222
	0.928571	1.14286
	1.125	0.75
	1	1
	1.18182	1.09091
	1.8	1.4
	1.375	1.25
	1.05556	1.22222
	1	1
	2	1.5
	1.375	1.625
	1	1.16667
	1.45455	1.45455
	1.42857	1
	1	0.875
	1	0.923077
	1.36364	1.18182
	1	1
	0.857143	0.904762
	1.13333	1
	1.125	0.75
	1.36364	1.18182
	1.27273	1.45455
	1.5	1.4
	0.9375	0.8125
	1.09091	0.909091
	1.4	1.4
	1	0.75
	0.933333	0.933333
	0.894737	1
	0.75	0.6875
	1.3	1
	0.857143	1
	0.714286	0.714286
	1.14286	1.35714
	1	1.05263
	1	0.75
	0.857143	1.14286
	0.95	1
	1.5	2
	1.33333	1.83333
	0.9	1.2
	1.16667	1.33333
	0.909091	0.818182
	0.875	0.9
	1.14286	1
	0.75	0.8125
	1.35294	1.05882
	0.9375	1.03125
	1.05	0.8
	1	0.818182
	1.33333	1
	1.35714	1.42857
	0.769231	0.923077
	1.22222	1.38889
	0.809524	0.761905
	0.842105	0.947368
	1.35714	1.35714
	0.913043	1
	0.904762	0.952381
	1.23077	1.23077
	1.04762	0.880952
	1	1.0625
	1.72727	1.54545
	1.25	1.25
	1.13889	0.944444
	1.09756	1.14634
	1.36364	1.18182
	1.41176	1.35294
	1.28571	1.42857
	0.954545	1.13636
	1.4	1.46667
	0.809524	1.14286
	1.05	1.25
	1.21053	1.42105
	1	1.125
	1.22222	1.33333
	1.5	1.5
	1.125	1
	0.888889	1
	0.967742	0.967742
	0.8	0.933333
	1.05882	1.23529
	1	0.833333
	0.833333	1
	0.793103	0.827586
	1.11111	1.33333
	1.6	1.8
	0.882353	0.882353
	0.75	0.75
	1.7	2
	0.941176	0.852941
	1.26667	1.06667
	1.19231	1.15385
	0.8	0.88
	1.1	1.1
	0.852941	1.02941
	1.02564	0.871795
	0.666667	0.888889
	0.807692	0.923077
	1.23529	1.35294
	1.17241	0.965517
	1.06667	1.06667
	1	1.03333
	0.924528	0.943396
	0.965517	1.06897
	1.08696	1.08696
	1.08696	0.956522
	1.125	1.125
	0.875	0.875
	1.25	1.25
	1.07407	0.888889
	0.978723	0.957447
	1.13636	1
	1.11765	1.26471
	1	1.11538
	1.22222	1.14815
	1	1.06122
	1.07407	1
	0.973684	0.789474
	0.771429	0.742857
	1.13636	1.13636
	0.972222	1.08333
	0.935484	0.774194
	0.590909	0.772727
	1.05263	1.15789
	0.97561	1.07317
	0.666667	0.714286
	1.42857	1.28571

## Sheet: ED Figure 14e
	Day2	Day10
	0.823529	1.11765
	1	1.45455
	1.2	0.8
	1.35294	1.11765
	0.8	1
	0.875	1.0625
	1.42857	0.857143
	1.11111	1.77778
	1	1.16667
	1	0.833333
	1	0.933333
	0.842105	1.10526
	0.75	0.6875
	0.9	1
	0.888889	1.22222
	1	1.14286
	1.25	0.75
	1.28571	1
	0.727273	1.09091
	1.6	1.4
	1.125	1.25
	1.16667	1.22222
	1	1
	1.25	1.5
	0.75	1.625
	1.16667	1.16667
	1.27273	1.45455
	1	1
	1	0.875
	0.923077	0.923077
	1.18182	1.18182
	1	1
	1	0.904762
	1.2	1
	0.875	0.75
	1	1.18182
	1.09091	1.45455
	1.2	1.4
	0.9375	0.8125
	1	0.909091
	1	1.4
	1.16667	0.75
	0.933333	0.933333
	1.05263	1
	0.8125	0.6875
	1	1
	1.14286	1
	0.857143	0.714286
	1.10714	1.35714
	0.842105	1.05263
	1.75	0.75
	1	1.14286
	1.2	1
	0.75	2
	1.33333	1.83333
	0.8	1.2
	1.16667	1.33333
	0.636364	0.818182
	1.025	0.9
	1	1
	0.75	0.8125
	1	1.05882
	1.21875	1.03125
	1	0.8
	1.18182	0.818182
	0.666667	1
	1.14286	1.42857
	1.07692	0.923077
	1.11111	1.38889
	1	0.761905
	0.947368	0.947368
	1.14286	1.35714
	1.08696	1
	1.04762	0.952381
	0.846154	1.23077
	0.97619	0.880952
	0.75	1.0625
	0.909091	1.54545
	1.33333	1.25
	1.02778	0.944444
	0.878049	1.14634
	0.909091	1.18182
	1	1.35294
	0.857143	1.42857
	1.04545	1.13636
	1.06667	1.46667
	0.809524	1.14286
	0.85	1.25
	1	1.42105
	0.875	1.125
	0.888889	1.33333
	1.3	1.5
	1.25	1
	0.888889	1
	1.06452	0.967742
	0.933333	0.933333
	1.17647	1.23529
	0.833333	0.833333
	0.958333	1
	0.758621	0.827586
	1	1.33333
	1	1.8
	0.764706	0.882353
	0.916667	0.75
	1.5	2
	0.882353	0.852941
	1.06667	1.06667
	0.846154	1.15385
	0.92	0.88
	1.2	1.1
	0.823529	1.02941
	0.974359	0.871795
	0.777778	0.888889
	1	0.923077
	1.05882	1.35294
	1	0.965517
	1.26667	1.06667
	0.966667	1.03333
	1.09434	0.943396
	1	1.06897
	1.21739	1.08696
	1.13043	0.956522
	1.20833	1.125
	1.125	0.875
	1.125	1.25
	1.22222	0.888889
	0.957447	0.957447
	1.18182	1
	1.02941	1.26471
	1.03846	1.11538
	1.33333	1.14815
	1.08163	1.06122
	1.14815	1
	0.973684	0.789474
	0.857143	0.742857
	1.09091	1.13636
	1	1.08333
	0.935484	0.774194
	0.772727	0.772727
	1.10526	1.15789
	1.02439	1.07317
	0.880952	0.714286
	1.21429	1.28571

## Sheet: ED Figure 14f
	Day4	Day10
	1	1.11765
	1.27273	1.45455
	1	0.8
	0.882353	1.11765
	0.8	1
	0.875	1.0625
	1.28571	0.857143
	1.44444	1.77778
	1	1.16667
	1.33333	0.833333
	0.933333	0.933333
	1.05263	1.10526
	0.875	0.6875
	0.8	1
	1.11111	1.22222
	1	1.14286
	1	0.75
	0.857143	1
	0.909091	1.09091
	1.8	1.4
	1.125	1.25
	1.11111	1.22222
	1.18182	1
	1.5	1.5
	1.25	1.625
	1.08333	1.16667
	1.18182	1.45455
	0.904762	1
	1	0.875
	1	0.923077
	1.36364	1.18182
	0.888889	1
	0.857143	0.904762
	1.06667	1
	0.875	0.75
	1.09091	1.18182
	0.909091	1.45455
	1.8	1.4
	1.125	0.8125
	1.27273	0.909091
	1.3	1.4
	1.33333	0.75
	0.866667	0.933333
	1	1
	0.875	0.6875
	1.4	1
	1.14286	1
	0.857143	0.714286
	1.17857	1.35714
	0.789474	1.05263
	1.25	0.75
	0.857143	1.14286
	1.2	1
	1.5	2
	1.33333	1.83333
	1.1	1.2
	1.33333	1.33333
	0.909091	0.818182
	1.1	0.9
	0.928571	1
	0.625	0.8125
	0.764706	1.05882
	1.3125	1.03125
	0.85	0.8
	0.818182	0.818182
	0.916667	1
	1.14286	1.42857
	1.07692	0.923077
	1.22222	1.38889
	1.14286	0.761905
	1.05263	0.947368
	1.07143	1.35714
	1.13043	1
	1.09524	0.952381
	1.07692	1.23077
	1.02381	0.880952
	1.3125	1.0625
	1.27273	1.54545
	1.33333	1.25
	1.13889	0.944444
	0.95122	1.14634
	0.954545	1.18182
	1.23529	1.35294
	1.14286	1.42857
	1.09091	1.13636
	1.2	1.46667
	0.952381	1.14286
	0.6	1.25
	1.10526	1.42105
	1	1.125
	1.11111	1.33333
	1.9	1.5
	1.5	1
	1.11111	1
	0.935484	0.967742
	1.4	0.933333
	1.64706	1.23529
	0.666667	0.833333
	1.08333	1
	0.724138	0.827586
	1.11111	1.33333
	1.2	1.8
	1.29412	0.882353
	1.08333	0.75
	1.6	2
	0.882353	0.852941
	1.13333	1.06667
	1	1.15385
	0.96	0.88
	1	1.1
	0.852941	1.02941
	1.02564	0.871795
	0.944444	0.888889
	0.961538	0.923077
	1.05882	1.35294
	1.10345	0.965517
	0.933333	1.06667
	0.933333	1.03333
	1.01887	0.943396
	1.03448	1.06897
	1.21739	1.08696
	1.17391	0.956522
	1.16667	1.125
	1.1875	0.875
	1.1875	1.25
	1.2963	0.888889
	0.957447	0.957447
	1	1
	1.23529	1.26471
	1.03846	1.11538
	1.14815	1.14815
	0.897959	1.06122
	1.07407	1
	0.947368	0.789474
	0.885714	0.742857
	1.04545	1.13636
	1.05556	1.08333
	1	0.774194
	0.681818	0.772727
	1	1.15789
	1	1.07317
	0.809524	0.714286
	1.14286	1.28571

## Sheet: ED Figure 14g
	Day6	Day10
	0.823529	1.11765
	1.18182	1.45455
	0.8	0.8
	1.23529	1.11765
	0.9	1
	0.9375	1.0625
	1	0.857143
	1.88889	1.77778
	1.16667	1.16667
	1.16667	0.833333
	1	0.933333
	0.947368	1.10526
	0.75	0.6875
	1	1
	1	1.22222
	1.28571	1.14286
	1.125	0.75
	1.14286	1
	1.09091	1.09091
	1.4	1.4
	1	1.25
	1.11111	1.22222
	1	1
	1.25	1.5
	1.25	1.625
	0.916667	1.16667
	1.45455	1.45455
	1	1
	1.125	0.875
	1.07692	0.923077
	1.45455	1.18182
	1.22222	1
	0.857143	0.904762
	1	1
	1.25	0.75
	1.27273	1.18182
	1.36364	1.45455
	1.4	1.4
	0.75	0.8125
	0.909091	0.909091
	1.1	1.4
	1	0.75
	0.866667	0.933333
	0.947368	1
	0.625	0.6875
	1.4	1
	0.857143	1
	0.857143	0.714286
	1.14286	1.35714
	0.789474	1.05263
	1.25	0.75
	0.857143	1.14286
	1.1	1
	2	2
	2.16667	1.83333
	1.3	1.2
	1.16667	1.33333
	1	0.818182
	0.95	0.9
	1.07143	1
	0.8125	0.8125
	1.41176	1.05882
	1.21875	1.03125
	0.95	0.8
	1.36364	0.818182
	1.16667	1
	1.28571	1.42857
	0.846154	0.923077
	0.833333	1.38889
	1.09524	0.761905
	0.947368	0.947368
	1.28571	1.35714
	1.17391	1
	1	0.952381
	1.30769	1.23077
	0.952381	0.880952
	1.125	1.0625
	1.18182	1.54545
	1.16667	1.25
	1.33333	0.944444
	1.02439	1.14634
	1.13636	1.18182
	1.41176	1.35294
	1	1.42857
	0.863636	1.13636
	1.33333	1.46667
	1	1.14286
	1.05	1.25
	1.68421	1.42105
	1.375	1.125
	1.22222	1.33333
	1.5	1.5
	1.375	1
	0.888889	1
	0.903226	0.967742
	1.13333	0.933333
	1.29412	1.23529
	0.666667	0.833333
	0.791667	1
	0.724138	0.827586
	1	1.33333
	0.8	1.8
	1.05882	0.882353
	0.916667	0.75
	1.3	2
	0.852941	0.852941
	1.26667	1.06667
	0.730769	1.15385
	0.88	0.88
	1	1.1
	0.794118	1.02941
	0.974359	0.871795
	0.888889	0.888889
	0.961538	0.923077
	1	1.35294
	1.13793	0.965517
	0.933333	1.06667
	1	1.03333
	1.07547	0.943396
	1.13793	1.06897
	1.17391	1.08696
	1.13043	0.956522
	1.25	1.125
	1	0.875
	1.0625	1.25
	1.22222	0.888889
	0.914894	0.957447
	0.863636	1
	1.05882	1.26471
	1	1.11538
	1.18519	1.14815
	1.06122	1.06122
	1.25926	1
	1	0.789474
	0.742857	0.742857
	1.09091	1.13636
	1.11111	1.08333
	0.806452	0.774194
	0.772727	0.772727
	0.947368	1.15789
	0.926829	1.07317
	0.785714	0.714286
	1.21429	1.28571

## Sheet: ED Figure 14h
	Day8	Day10
	1.17647	1.11765
	1.54545	1.45455
	0.8	0.8
	1.41176	1.11765
	1.1	1
	0.875	1.0625
	1.14286	0.857143
	1.55556	1.77778
	1.16667	1.16667
	1.66667	0.833333
	1	0.933333
	1.21053	1.10526
	0.8125	0.6875
	1	1
	1	1.22222
	0.928571	1.14286
	1.125	0.75
	1	1
	1.18182	1.09091
	1.8	1.4
	1.375	1.25
	1.05556	1.22222
	1	1
	2	1.5
	1.375	1.625
	1	1.16667
	1.45455	1.45455
	1.42857	1
	1	0.875
	1	0.923077
	1.36364	1.18182
	1	1
	0.857143	0.904762
	1.13333	1
	1.125	0.75
	1.36364	1.18182
	1.27273	1.45455
	1.5	1.4
	0.9375	0.8125
	1.09091	0.909091
	1.4	1.4
	1	0.75
	0.933333	0.933333
	0.894737	1
	0.75	0.6875
	1.3	1
	0.857143	1
	0.714286	0.714286
	1.14286	1.35714
	1	1.05263
	1	0.75
	0.857143	1.14286
	0.95	1
	1.5	2
	1.33333	1.83333
	0.9	1.2
	1.16667	1.33333
	0.909091	0.818182
	0.875	0.9
	1.14286	1
	0.75	0.8125
	1.35294	1.05882
	0.9375	1.03125
	1.05	0.8
	1	0.818182
	1.33333	1
	1.35714	1.42857
	0.769231	0.923077
	1.22222	1.38889
	0.809524	0.761905
	0.842105	0.947368
	1.35714	1.35714
	0.913043	1
	0.904762	0.952381
	1.23077	1.23077
	1.04762	0.880952
	1	1.0625
	1.72727	1.54545
	1.25	1.25
	1.13889	0.944444
	1.09756	1.14634
	1.36364	1.18182
	1.41176	1.35294
	1.28571	1.42857
	0.954545	1.13636
	1.4	1.46667
	0.809524	1.14286
	1.05	1.25
	1.21053	1.42105
	1	1.125
	1.22222	1.33333
	1.5	1.5
	1.125	1
	0.888889	1
	0.967742	0.967742
	0.8	0.933333
	1.05882	1.23529
	1	0.833333
	0.833333	1
	0.793103	0.827586
	1.11111	1.33333
	1.6	1.8
	0.882353	0.882353
	0.75	0.75
	1.7	2
	0.941176	0.852941
	1.26667	1.06667
	1.19231	1.15385
	0.8	0.88
	1.1	1.1
	0.852941	1.02941
	1.02564	0.871795
	0.666667	0.888889
	0.807692	0.923077
	1.23529	1.35294
	1.17241	0.965517
	1.06667	1.06667
	1	1.03333
	0.924528	0.943396
	0.965517	1.06897
	1.08696	1.08696
	1.08696	0.956522
	1.125	1.125
	0.875	0.875
	1.25	1.25
	1.07407	0.888889
	0.978723	0.957447
	1.13636	1
	1.11765	1.26471
	1	1.11538
	1.22222	1.14815
	1	1.06122
	1.07407	1
	0.973684	0.789474
	0.771429	0.742857
	1.13636	1.13636
	0.972222	1.08333
	0.935484	0.774194
	0.590909	0.772727
	1.05263	1.15789
	0.97561	1.07317
	0.666667	0.714286
	1.42857	1.28571
