# Supplementary material for: Remodelling of corticostriatal axonal boutons during motor learning
Source: Nature. 2025 Jul 30;646(8083):143–51. doi: 10.1038/s41586-025-09336-w (PMC12488484; doi:10.1038/s41586-025-09336-w)
Supplement: Supplementary file 25 — Source Data Extended Data Fig. 15 [file 41586_2025_9336_MOESM25_ESM.xlsx]

## Sheet: ED Figure 15a_top
		Trial 1	Trial 2	Trial 3	Trial 4	Trial 5	Trial 6	Trial 7	Trial 8	Trial 9	Trial 10	Trial 11	Trial 12	Trial 13	Trial 14	Trial 15	Trial 16	Trial 17	Trial 18	Trial 19	Trial 20	Trial 21	Trial 22	Trial 23	Trial 24	Trial 25	Trial 26	Trial 27	Trial 28	Trial 29	Trial 30	Trial 31	Trial 32	Trial 33	Trial 34	Trial 35	Trial 36	Trial 37	Trial 38	Trial 39	Trial 40	Trial 41	Trial 42	Trial 43	Trial 44	Trial 45	Trial 46	Trial 47	Trial 48
		-0.00827525	-0.00827525	0.0190581	0.0464747	0.0190581	-0.00827525	0.0190581	-0.00827525	0.0464747	-0.0356919	0.0190581	0.0190581	-0.00827525	0.0190581	-0.00827525	0.0190581	-0.00827525	0.0190581	0.0464747	-0.0356919	-0.00827525	0.0190581	-0.00827525	-0.00827525	-0.0356919	-0.00827525	0.0464747	0.0190581	-0.00827525	-0.00827525	0.0190581	0.0190581	-0.00827525	0.0190581	0.0190581	0.0190581	0.0190581	-0.00827525	0.0190581	-0.00827525	0.0190581	-0.00827525	0.0190581	0.0464747	0.0190581	0.0190581	0.0190581	0.0190581
		0.00994697	-0.00827525	0.0190581	0.0373359	0.0190859	0.0190859	0.0190581	-0.00827525	0.028197	-0.026553	0.000835859	0.000835859	-0.0174141	0.00994697	0.0190859	0.00994697	0.000835859	0.0190581	0.0373359	-0.0174141	0.00994697	0.000835859	0.0282247	0.00997475	-0.026553	0.00994697	0.028197	0.0190859	0.000835859	0.000835859	0.028197	0.000835859	0.000835859	0.0190581	0.0190581	0.0190581	0.0190581	0.000835859	0.0190581	0.00994697	0.028197	0.00994697	-0.00830303	0.00994697	0.028197	0.0190581	0.0190581	0.028197
		0.0135914	-0.00827525	0.0190581	0.0300247	0.0190914	0.0136081	0.0190581	-0.00829192	0.0245414	-0.0192419	0.00265808	-0.00280859	-0.00829192	0.00812475	0.0245581	0.00812475	0.00265808	0.0245414	0.0245581	-0.00829192	0.0135914	-0.00280859	0.0190914	0.00265808	-0.00830859	0.0190747	0.0190747	0.0136081	0.00812475	0.0136081	0.0135914	-0.00280859	-0.00282525	0.0190581	0.0245414	0.00264141	0.0190581	0.0136081	0.00812475	0.00265808	0.0190747	0.0245581	-0.00282525	0.00812475	0.0136081	0.0135914	0.0135914	0.0190747
		0.0151652	-0.00827525	0.0112486	0.0269033	0.0229986	0.0190819	0.01907	-0.000477633	0.0269033	-0.0200253	-0.000465729	0.0073557	0.00343903	0.0151652	0.0190819	0.0151652	0.0112605	0.01907	0.0229986	-0.00828716	0.0151533	-0.000465729	0.0229986	0.00343903	-0.0043943	0.0229867	0.0151652	0.0151652	0.0151652	0.0151652	0.0073438	-0.000465729	-0.00829906	0.0112486	0.0229747	-0.000477633	0.0190581	0.0151652	0.0112486	0.00343903	0.01907	0.0190819	-0.00831097	0.00343903	0.0190819	0.0112486	0.0151533	0.01907
		0.0160396	-0.00827525	0.012984	0.0251692	0.0251692	0.0160396	0.0190673	-0.00221044	0.0282155	-0.0143771	-0.00221044	0.00691919	0.0038729	0.0129933	0.0190766	0.0160303	0.0129933	0.0190673	0.0190859	-0.00829377	0.012984	-0.00220118	0.0221229	0.0038729	-0.00525673	0.0221136	0.00994697	0.0160303	0.0190766	0.00995623	0.00690993	-0.00220118	-0.00525673	0.012984	0.0160303	-0.00525673	0.012984	0.0129933	0.00994697	0.000835859	0.0160303	0.0130025	-0.00526599	0.00995623	0.0190766	0.00994697	0.016021	0.0190673
		0.016596	-0.00827525	0.0116035	0.0240581	0.0240657	0.0165884	0.0165808	0.00165657	0.0290429	-0.0182525	0.00414899	0.00166414	0.00166414	0.0116111	0.0190732	0.0165808	0.014096	0.0190657	0.0190808	-0.00829798	0.0140884	-0.00330556	0.0215657	0.00663384	-0.00580556	0.0215657	0.014096	0.0165884	0.0190732	0.00912626	0.00911869	-0.00330556	-0.00581313	0.0116035	0.0190732	-0.00580556	0.00911869	0.0116111	0.00911869	0.00166414	0.014096	0.0116187	-0.00332828	0.00912626	0.0215657	0.00663384	0.0165808	0.014096
		0.0190837	-0.00828166	0.0127504	0.0190773	0.0254042	0.0127632	0.0148594	0.00223116	0.0275068	-0.0209355	0.00223757	0.00223757	0.00434013	0.0148658	0.0190709	0.0169619	0.0127568	0.0190645	0.0169747	-0.00619192	0.0127504	-0.00407012	0.0190773	0.00855167	-0.00618551	0.0232889	0.0127568	0.0148658	0.0190709	0.0127632	0.00854526	0.000141414	-0.0104099	0.00854526	0.0190709	-0.00408294	0.00854526	0.00855167	0.00854526	0.000135004	0.0127568	0.0148722	-0.00198679	0.00855167	0.0232889	0.00434013	0.0148594	0.0106542
		0.0172581	-0.00645859	0.0117692	0.0172525	0.0245581	0.00995808	0.017247	0.000830303	0.0263803	-0.015603	0.000835859	0.00630808	0.00630253	0.0136025	0.0209025	0.013597	0.0117747	0.0190692	0.0190803	-0.0064697	0.0154192	-0.000986364	0.0190747	0.00630808	-0.0064697	0.0245525	0.013597	0.0154247	0.0190692	0.0117803	0.00812475	0.000841414	-0.011953	0.00994697	0.0190692	-0.000991919	0.0117747	0.00995253	0.00812475	-0.00281414	0.0154247	0.0154303	-0.00100303	0.00630808	0.0245525	0.00265253	0.013597	0.00995253
		0.0190826	-0.00506447	0.0142395	0.0158571	0.023911	0.0110287	0.01746	-0.000245841	0.0287444	-0.0147458	-0.000236037	0.00620024	0.00619534	0.00941592	0.0190777	0.0142395	0.0142444	0.0158522	0.0190777	-0.00668212	0.0158473	-0.00184388	0.0190777	0.00458749	-0.00346153	0.023911	0.0126316	0.0158522	0.0190728	0.0142493	0.00941102	-0.000236037	-0.0115204	0.00941102	0.0142395	-0.000240939	0.00941592	0.00941592	0.00780318	-0.00346153	0.0158522	0.0142493	-0.00186349	0.00942083	0.0222983	0.00619534	0.0110189	0.0110238
		0.0176414	-0.00396385	0.0147467	0.0147554	0.0219616	0.0118783	0.0176283	0.000347554	0.0306107	-0.0126261	-0.00108666	0.0061151	0.00611071	0.00899229	0.0190756	0.0147511	0.0147511	0.0133081	0.017637	-0.00684981	0.0176283	-0.00108227	0.017637	0.00467212	-0.00252964	0.0219616	0.0118695	0.0133081	0.0176326	0.0161984	0.00754931	0.00323791	-0.00974016	0.0118695	0.0147467	0.00035194	0.0104309	0.00899229	0.0118739	-0.00396823	0.0133125	0.0147554	-0.00109981	0.0104353	0.0219572	0.00611071	0.0133081	0.0118695
		0.0164747	-0.00437446	0.0164628	0.0151692	0.0216851	0.012562	0.01907	-0.000473665	0.0295105	-0.0135173	-0.00177525	0.00865332	0.00474062	0.00864935	0.019074	0.0138597	0.0151613	0.0151613	0.0177724	-0.00829113	0.01907	-0.000465729	0.0177724	0.00474062	-0.00307684	0.0216851	0.0112525	0.0125541	0.0177684	0.0164747	0.00604221	0.000835859	-0.00829906	0.0125541	0.0151573	0.00343903	0.0125581	0.00864935	0.0138636	-0.00437843	0.0138636	0.0151652	0.000819986	0.0112565	0.0203795	0.00604221	0.0138557	0.0112525
		0.0178914	-0.00471366	0.0166885	0.0166994	0.0202682	0.0119385	0.020261	0.00122475	0.0286016	-0.0106847	-0.00234409	0.0095617	0.00598562	0.00836605	0.0190726	0.0143117	0.0155037	0.0143117	0.0166958	-0.00828975	0.0190726	-0.00114844	0.0178878	0.00479721	-0.00352888	0.0202682	0.0107429	0.0119313	0.0190726	0.0166994	0.00598562	0.00123199	-0.00710859	0.0131233	0.0143081	0.00360881	0.0131233	0.00955446	0.0131269	-0.00352888	0.0131269	0.0155074	0.0012175	0.0107465	0.0214566	0.00598562	0.0131197	0.0107429
		0.0179847	-0.00390525	0.0168781	0.0157947	0.0212681	0.0125114	0.0201647	0.00374808	0.0267447	-0.0115886	-0.00282192	0.00922808	0.00593808	0.00812808	0.0190714	0.0135981	0.0168847	0.0146947	0.0168847	-0.00609859	0.0179781	-0.00172192	0.0179814	0.00593808	-0.00171859	0.0190781	0.00922141	0.0114081	0.0201681	0.0168881	0.00703141	0.00156475	-0.00610859	0.0135981	0.0157847	0.00265808	0.0114114	0.00922141	0.0146981	-0.00281525	0.0136014	0.0146981	0.00155141	0.00922475	0.0201714	0.00703141	0.0135947	0.0103147
		0.0170519	-0.00423204	0.0170426	0.0160365	0.0211044	0.0129964	0.0200828	0.00386981	0.0271908	-0.0123586	-0.0042413	0.00792845	0.00589759	0.0089408	0.0190735	0.0140056	0.0180612	0.0129933	0.0170457	-0.00625982	0.0170457	-0.00119501	0.0180612	0.00690993	-0.0032197	0.0190766	0.00690993	0.0119747	0.0190735	0.0170488	0.00690993	0.000835859	-0.00728451	0.0129902	0.0140025	0.0038729	0.0119778	0.00690993	0.0160365	-0.00220735	0.0119778	0.0140087	0.00183586	0.0089408	0.0190766	0.00589759	0.0129871	0.00893771
		0.0153052	-0.00545629	0.0171816	0.0162449	0.0190753	0.0134144	0.0200121	0.00492015	0.0256874	-0.0111344	-0.00451951	0.00775348	0.00586268	0.0105839	0.0190724	0.0134115	0.0171874	0.0143569	0.0181299	-0.00545629	0.0171845	0.000201759	0.0200207	0.00774774	-0.00451376	0.0190753	0.00680521	0.0124633	0.0200179	0.0181328	0.00680521	-0.000737896	-0.00735284	0.0134087	0.0134087	0.00303509	0.0134115	0.00680521	0.0134144	-0.0016833	0.0124661	0.012469	0.003969	0.00963854	0.0190753	0.00680521	0.0134058	0.00963567
		0.0164344	-0.00652256	0.0155393	0.0155446	0.0199586	0.0137785	0.0190688	0.00495055	0.0252597	-0.00918654	-0.00388009	0.00671937	0.00583227	0.00936722	0.0208403	0.0146602	0.0181925	0.0155446	0.0181925	-0.00563816	0.0164237	-0.00122955	0.020843	0.00759572	-0.00475644	0.0181925	0.00583227	0.012007	0.0190742	0.0199613	0.00848012	-0.000342457	-0.00918117	0.0137731	0.0137731	0.00318711	0.0137758	0.00759572	0.0146629	-0.00210859	0.0128941	0.0120124	0.00494249	0.0102463	0.0190769	0.00759572	0.0137731	0.011128
		0.0174242	-0.0074596	0.0149242	0.0165884	0.0215657	0.0149293	0.0182399	0.00497727	0.0257146	-0.00913131	-0.00331818	0.00829798	0.00497727	0.0107854	0.0215631	0.0157576	0.0182449	0.0157576	0.0174167	-0.0049697	0.0157551	-0.00331818	0.0207348	0.00912121	-0.00663131	0.0182449	0.00497727	0.0116061	0.019904	0.0199066	0.00663384	-0.000825758	-0.00829798	0.0124343	0.0132652	0.00414899	0.0149268	0.00829293	0.014101	-0.00165404	0.0149293	0.0116111	0.0049697	0.0107803	0.0190758	0.0082904	0.0140934	0.00912121
		0.0183009	-0.00828954	0.0159438	0.0175128	0.0222057	0.0136009	0.0182867	0.00578427	0.0245533	-0.00830144	-0.00360382	0.00813189	0.00421999	0.0096938	0.0222033	0.0175128	0.0190747	0.0167295	0.0175128	-0.00516097	0.0159438	-0.00360144	0.0214224	0.00968903	-0.00750859	0.0182914	0.00500094	0.0128152	0.020639	0.0214247	0.00656284	-0.00125144	-0.00908001	0.0112486	0.0128152	0.00343665	0.0159462	0.00890808	0.0136033	-0.00125144	0.0136033	0.01282	0.00577475	0.0120367	0.0198581	0.00812475	0.0135962	0.00890808
		0.0183441	-0.00755003	0.0161121	0.0175964	0.0220378	0.0138959	0.0168509	0.00576304	0.0257383	-0.00830003	-0.00385633	0.00798376	0.00576304	0.0102022	0.0220356	0.0190784	0.0190738	0.0175964	0.0161189	-0.00385183	0.0153734	-0.00311534	0.0227765	0.0101955	-0.00829102	0.0183329	0.00576078	0.0124139	0.0205536	0.0212968	0.00649952	-0.000153631	-0.00829778	0.0116707	0.0124139	0.00428105	0.0161144	0.00797925	0.0131594	-0.000153631	0.0138982	0.0138982	0.00649502	0.0124162	0.0190761	0.007977	0.0124139	0.00945673
		0.016979	-0.00688636	0.0155624	0.0169705	0.0211841	0.0134598	0.0169641	0.00644697	0.0268017	-0.0075979	-0.00478594	0.00785082	0.00644483	0.0106564	0.021885	0.0176756	0.019073	0.0176713	0.0162696	-0.00337782	0.0155645	-0.0026791	0.0225859	0.01065	-0.00829021	0.019073	0.00644483	0.0120538	0.0204769	0.0211841	0.00714355	0.00013073	-0.00899961	0.0106478	0.0120538	0.00504099	0.0155645	0.00854953	0.0141649	-0.00127312	0.0155688	0.0148658	0.00503244	0.0113551	0.0190752	0.00784441	0.0120538	0.00994911
		0.0164138	-0.00695615	0.0137288	0.0170723	0.0217491	0.0137329	0.0170662	0.00706418	0.0264239	-0.00829964	-0.00562485	0.00706418	0.00505808	0.0110682	0.0224158	0.0177451	0.0190723	0.0184077	0.0170743	-0.00295005	0.0157369	-0.00228542	0.0217471	0.0110601	-0.00695615	0.0190723	0.00639345	0.0130642	0.019741	0.0210804	0.00705808	-0.000279318	-0.00829761	0.0103914	0.0117288	0.00572475	0.0150682	0.00973085	0.0130682	-0.000948017	0.0150723	0.0130682	0.00571865	0.0103975	0.019743	0.00772475	0.0123975	0.00839141
		0.0152654	-0.0070175	0.0139767	0.0178023	0.0222616	0.0133449	0.018434	0.00762397	0.0267189	-0.00893611	-0.00638572	0.00825963	0.00380033	0.0108042	0.0222596	0.0178061	0.0178003	0.0184379	0.0165309	-0.00319773	0.0158934	-0.00192835	0.0209864	0.011434	-0.0070175	0.0190736	0.00825769	0.013343	0.0190736	0.0209864	0.0063449	-0.000651222	-0.00829657	0.0088856	0.0101608	0.00570924	0.0152538	0.00952901	0.0133468	-0.00192642	0.0139864	0.0127112	0.00570343	0.0101647	0.0197112	0.00825382	0.0127073	0.00888754
		0.0148266	-0.0070734	0.0142025	0.0178599	0.0227285	0.0135988	0.019071	0.00813401	0.0263785	-0.00890859	-0.00647155	0.00813215	0.00326178	0.0105636	0.0215099	0.018471	0.0178581	0.0178581	0.0166433	-0.00281599	0.0166433	-0.00221044	0.0209007	0.0111655	-0.00524933	0.0184655	0.0081303	0.0129896	0.0196822	0.0202933	0.00630253	-0.00038266	-0.00829562	0.00994697	0.00994882	0.00508771	0.0160322	0.00934512	0.0129933	-0.00221044	0.0136044	0.0129933	0.00629697	0.0105618	0.0196822	0.0081266	0.0142081	0.00933956
		0.0144251	-0.00829121	0.0144091	0.0179127	0.0225723	0.0138311	0.0190705	0.00743574	0.0266503	-0.00946497	-0.00713164	0.00743397	0.00335241	0.00976198	0.0214056	0.0196627	0.0179091	0.016746	0.0173294	-0.00246674	0.0161645	-0.00188695	0.0202407	0.0109198	-0.00537809	0.019074	0.00859709	0.0126662	0.0208223	0.0196591	0.00626375	-0.000136955	-0.00887809	0.00917156	0.0103364	0.00568219	0.0167443	0.00859354	0.0132513	-0.00188695	0.0138382	0.0132513	0.00567688	0.0115067	0.0202389	0.00742865	0.0144145	0.00917156
		0.0146142	-0.00829056	0.0145989	0.0179594	0.0213132	0.0134867	0.0196295	0.0073523	0.0252247	-0.00830076	-0.00718001	0.00679107	0.00287781	0.0101414	0.020752	0.0190802	0.017956	0.0168404	0.0168421	-0.002146	0.0151652	-0.00103206	0.020752	0.011252	-0.00493852	0.0185156	0.00846624	0.0129271	0.020752	0.0201941	0.00567033	0.000646516	-0.00885348	0.00845944	0.011252	0.00567033	0.0168387	0.00790502	0.0134884	-0.00158988	0.0134935	0.0134901	0.00566522	0.0123744	0.0201907	0.00790332	0.0140462	0.00957509
		0.0137149	-0.00882754	0.0153113	0.0185401	0.0217623	0.0142427	0.0201447	0.00781135	0.024447	-0.00829976	-0.00776055	0.00780971	0.00351233	0.00888161	0.0212231	0.0185434	0.0163898	0.0169274	0.0174666	-0.002388	0.0153179	-0.0013161	0.0212231	0.0115581	-0.00506937	0.0185368	0.00888161	0.0131676	0.0201496	0.0201496	0.00565939	0.000295009	-0.00829486	0.00780318	0.0110221	0.00565939	0.0169257	0.00887998	0.0147819	-0.00238963	0.0131757	0.014246	0.00565449	0.0126365	0.0201463	0.00780481	0.0137068	0.00994697
		0.0144339	-0.0088067	0.014937	0.0180439	0.0216603	0.0149417	0.020621	0.00720431	0.0237279	-0.00829884	-0.00726425	0.00771846	0.00306751	0.00978292	0.0211414	0.0185628	0.0164905	0.0180424	0.0175266	-0.00209443	0.0149433	-0.00106299	0.0206257	0.0118411	-0.00674223	0.0180408	0.0087499	0.0123568	0.0201084	0.0201084	0.006165	-2.83972e-05	-0.0077784	0.00822789	0.0113254	0.00513355	0.0170062	0.00874833	0.0144276	-0.00158028	0.013915	0.0144276	0.00564456	0.0133961	0.0195895	0.00822946	0.0139103	0.0102908
		0.0141051	-0.00978434	0.0155854	0.0180823	0.0225626	0.0140975	0.0210626	0.00813384	0.0235596	-0.00879646	-0.00680404	0.00763384	0.00315202	0.00962323	0.0215641	0.0180838	0.0170823	0.0185778	0.0170854	-0.00232071	0.0150929	-0.000828283	0.0205687	0.0121051	-0.00679798	0.0165854	0.00812929	0.0116066	0.0205687	0.0190747	0.0056399	0.000665657	-0.00729949	0.00812475	0.0121051	0.00514293	0.0175793	0.00912323	0.0131035	-0.00182374	0.014102	0.014596	0.00613384	0.0126081	0.0190732	0.00762929	0.0140975	0.0106096
		0.0142788	-0.00973139	0.0152277	0.0171575	0.0229207	0.0147525	0.0214733	0.00851715	0.0234016	-0.00877818	-0.00685712	0.00803469	0.0032306	0.00899522	0.0209967	0.018118	0.0176326	0.0190756	0.0171546	-0.00301063	0.016194	-0.000610048	0.0205157	0.0118695	-0.00733081	0.0157131	0.00755369	0.011868	0.0205171	0.0200362	0.00467065	0.000831473	-0.00637321	0.00706831	0.01139	0.00563118	0.0171516	0.00947182	0.0133125	-0.00157057	0.0137964	0.0152335	0.00658732	0.0118753	0.0195537	0.0085113	0.0133125	0.010906
		0.0139776	-0.00921876	0.0153575	0.0172219	0.0227897	0.0144352	0.0218561	0.00794791	0.0232544	-0.00736989	-0.0069052	0.00748181	0.00330384	0.00840978	0.0204677	0.0181499	0.0181457	0.0186118	0.0172191	-0.00319051	0.0153646	5.66684e-05	0.0204663	0.0121132	-0.00689955	0.0144352	0.00701571	0.0116485	0.0204677	0.0190764	0.00515836	0.00052277	-0.00597441	0.00701147	0.0111866	0.00608633	0.016753	0.00886882	0.012116	-0.00179785	0.0135115	0.0148999	0.00654678	0.0121188	0.0200016	0.00840554	0.0139719	0.0102558
		0.0145936	-0.00918782	0.0154788	0.0177316	0.0231168	0.0145868	0.0213163	0.00786409	0.0231168	-0.00695148	-0.00739957	0.00741327	0.0029242	0.00831081	0.0204215	0.0181797	0.018625	0.0186264	0.0163832	-0.00290913	0.0154857	0.000679666	0.0204215	0.0123409	-0.00694465	0.0141387	0.00606491	0.0105458	0.0195253	0.0190758	0.005166	0.00023431	-0.00604984	0.00695835	0.0105485	0.00561409	0.0163805	0.00920289	0.0123436	-0.00156214	0.0136933	0.0145881	0.0065089	0.0118982	0.0204201	0.00830671	0.0141387	0.0105444
		0.0143015	-0.00959404	0.0147247	0.0173398	0.022988	0.0151639	0.0216798	0.00735173	0.0225541	-0.00612578	-0.00699351	0.00734909	0.00300253	0.00734909	0.0199443	0.0173385	0.0182049	0.0190753	0.0164695	-0.00221176	0.0155991	0.00169829	0.0199443	0.0121203	-0.00742208	0.0142962	0.00517448	0.0103822	0.0190766	0.0186414	0.00560835	0.00083189	-0.00568663	0.00690861	0.0108187	0.00560702	0.0169007	0.00951575	0.0129919	-0.00134139	0.0134298	0.01473	0.00690729	0.0116917	0.020812	0.00821417	0.0142949	0.0112499
		0.0140273	-0.00955346	0.0152799	0.0178145	0.0232889	0.0152837	0.0207581	0.0068709	0.0228683	-0.00619192	-0.00703294	0.00771064	0.00349654	0.00728885	0.0203389	0.0169709	0.0182324	0.019076	0.0165491	-0.00239833	0.0161273	0.00181193	0.0199171	0.0123337	-0.00702782	0.014444	0.00518116	0.0102286	0.0194978	0.0182337	0.00560167	0.0013927	-0.00534577	0.00770423	0.0106517	0.00560039	0.0165465	0.00980936	0.0131786	-0.00155474	0.0131824	0.0144427	0.00644013	0.0114978	0.0199171	0.00812731	0.0140209	0.0106491
		0.0141775	-0.00910734	0.0153927	0.0174437	0.0231626	0.0153964	0.0211165	0.00682674	0.0227546	-0.00584615	-0.00788844	0.00804937	0.00355311	0.00682425	0.0207098	0.0166252	0.0178491	0.0190755	0.0166252	-0.0021658	0.0158068	0.00151082	0.0198927	0.0121265	-0.00706505	0.0145817	0.00518743	0.0100842	0.0198939	0.0182583	0.00559539	0.00151206	-0.00461729	0.0080444	0.0109026	0.00559415	0.0162136	0.00926828	0.0129461	-0.000939432	0.0129499	0.0145805	0.00640883	0.0121327	0.0198914	0.00763768	0.0141713	0.0104922
		0.0147163	-0.00908443	0.0154989	0.0174904	0.0226475	0.0155025	0.0206607	0.00678513	0.0230448	-0.00552042	-0.00869433	0.00836847	0.00321025	0.00678272	0.0206619	0.0166958	0.0178842	0.0194723	0.0162996	-0.00155061	0.0162984	0.00202064	0.0194723	0.0115351	-0.006704	0.0143153	0.00439987	0.00955204	0.0206644	0.0186789	0.00558948	0.00122716	-0.00472453	0.00836364	0.0107429	0.00598441	0.0158999	0.00955204	0.013918	-0.00154941	0.0135243	0.0147115	0.00637934	0.0123347	0.019075	0.00717523	0.0147103	0.0111378
		0.0152247	-0.00906164	0.0152142	0.0171496	0.0225463	0.0156027	0.0206156	0.00674587	0.0229325	-0.00521305	-0.00829755	0.00866958	0.00365667	0.0071285	0.0210029	0.0163773	0.0175323	0.0194607	0.0171496	-0.00174004	0.0159912	0.00250057	0.0198468	0.0113621	-0.0059783	0.0140639	0.00365667	0.00943484	0.0202341	0.0179196	0.00481278	0.000573339	-0.00482455	0.00827991	0.0109783	0.00558273	0.0159888	0.00904869	0.0140628	-0.00135389	0.0132952	0.0140639	0.00635151	0.0121391	0.0186895	0.00751113	0.0148327	0.0109759
		0.0153298	-0.00904009	0.0153195	0.0172019	0.0224508	0.0156974	0.0201985	0.00708319	0.0228263	-0.00567251	-0.00867251	0.0089542	0.0037042	0.00708091	0.0213252	0.0157008	0.0179496	0.0194508	0.0175775	-0.00229466	0.0160752	0.0029542	0.0202008	0.0115729	-0.00604123	0.0138263	0.0044542	0.00969849	0.0198275	0.0187019	0.00557863	0.000705341	-0.00491909	0.0085752	0.0108252	0.00557749	0.0164485	0.00894849	0.0141996	-0.00154352	0.0130786	0.0138263	0.0063252	0.0119542	0.0183252	0.00745306	0.0141996	0.0111974
		0.0147003	-0.0090197	0.0150547	0.0172514	0.0223603	0.0154225	0.0201681	0.00740253	0.0227259	-0.00537747	-0.00866192	0.00922364	0.00411475	0.00813141	0.0216303	0.0154259	0.0179792	0.0190759	0.0179825	-0.00245414	0.0161547	0.00265364	0.0205359	0.0114081	-0.00573636	0.0143314	0.00447919	0.00921808	0.0201725	0.0187125	0.00593808	0.000465859	-0.00464414	0.0092203	0.0103147	0.00557253	0.0161536	0.00885364	0.0143292	-0.00208859	0.0132381	0.0136014	0.00593586	0.0114136	0.0190759	0.00703364	0.0136003	0.0110425
		0.0151696	-0.00864538	0.0148038	0.0169434	0.0226306	0.015162	0.0204953	0.00735029	0.0229867	-0.00509776	-0.0082969	0.0091241	0.00379185	0.00841522	0.0212085	0.0151652	0.0183633	0.0190754	0.0169444	-0.00225036	0.0162312	0.00236977	0.0204975	0.0119628	-0.00615837	0.0148102	0.00450289	0.00947367	0.0194336	0.0190776	0.00627886	0.000238817	-0.00509452	0.00876587	0.0105418	0.00556782	0.0162291	0.00876371	0.014452	-0.00224928	0.0126782	0.0137431	0.00627778	0.0112572	0.0194315	0.00699098	0.0133871	0.0105408
		0.015268	-0.00863601	0.0149115	0.0173439	0.0221942	0.0149146	0.0204589	0.0073007	0.0228872	-0.00517821	-0.0086434	0.00937559	0.00383234	0.00799163	0.0208081	0.0149178	0.0180349	0.018729	0.016999	-0.0020569	0.0159568	0.00244627	0.020461	0.0117965	-0.00621196	0.0145718	0.00487137	0.00937032	0.0194241	0.0190771	0.00556336	2.32707e-05	-0.00586913	0.00902644	0.0107585	0.00521736	0.0159547	0.00833234	0.0149157	-0.00205584	0.0124937	0.0138777	0.00625534	0.0114547	0.019422	0.00764352	0.0138777	0.0104104
		0.0153616	-0.00828966	0.0143379	0.0177247	0.0217793	0.014341	0.0204243	0.00691508	0.0227937	-0.00491723	-0.00863431	0.00927722	0.00387084	0.00826487	0.0204274	0.01502	0.0177227	0.0190756	0.0170499	-0.00221044	0.0153585	0.00251899	0.0200889	0.0116383	-0.00592546	0.0143451	0.00454574	0.00927207	0.0197536	0.0180632	0.00555911	0.000155817	-0.00592957	0.00927413	0.0113019	0.00522166	0.0153564	0.00859718	0.0146805	-0.00220941	0.0126558	0.0133297	0.00623401	0.0119809	0.0190756	0.00758792	0.0136682	0.010625
		0.015781	-0.00795999	0.0141223	0.0177569	0.0217147	0.0144547	0.0203914	0.00687836	0.0223743	-0.00466883	-0.00862565	0.0095129	0.00357816	0.00786631	0.0207247	0.0151173	0.0177559	0.0190751	0.0167689	-0.00169794	0.0151183	0.00291752	0.0200641	0.0114878	-0.00499312	0.0141294	0.00456611	0.00950788	0.0194075	0.0180882	0.00588539	0.000281976	-0.00565678	0.00950989	0.0114888	0.00522575	0.0154456	0.00818961	0.0144567	-0.00235557	0.0131404	0.0134687	0.0062137	0.0124818	0.0190751	0.00753499	0.0141284	0.0108282
		0.0158581	-0.00796839	0.0142385	0.0174659	0.0222973	0.0148855	0.02036	0.00652181	0.0226189	-0.00475368	-0.00893996	0.00877181	0.00297671	0.00812965	0.0206855	0.0148885	0.0174649	0.0193973	0.0165012	-0.0018527	0.0148895	0.00297573	0.0197189	0.0110228	-0.00507133	0.0139238	0.00522965	0.00941102	0.0190777	0.0177895	0.00651788	0.000402198	-0.00539682	0.00909043	0.0113453	0.0049071	0.0152091	0.00812377	0.0142434	-0.00281741	0.0132796	0.0136012	0.00619436	0.0126365	0.0187532	0.00716298	0.0139228	0.0107002
		0.0159326	-0.00766127	0.0143493	0.0175035	0.0215945	0.0152966	0.0203301	0.00712513	0.022537	-0.00514977	-0.00892468	0.0086941	0.00303222	0.0080667	0.0203339	0.014356	0.0175025	0.0197046	0.0159307	-0.00168617	0.0149862	0.00303126	0.0200188	0.0108933	-0.00546012	0.0140428	0.00523337	0.00931862	0.0187631	0.0175044	0.00680617	0.000516893	-0.00483368	0.00869026	0.0108933	0.00523241	0.0152975	0.00837513	0.014355	-0.00294288	0.0134134	0.0130983	0.00649007	0.0127841	0.0190753	0.00712226	0.0140408	0.0105782
		0.0156957	-0.00736795	0.014148	0.0175384	0.0212304	0.0153811	0.0203025	0.00708617	0.0224588	-0.00460484	-0.00921814	0.00831276	0.00308523	0.00800658	0.0199982	0.0141545	0.0181536	0.0199982	0.016001	-0.00183518	0.0147706	0.00339141	0.0199972	0.0107697	-0.00490915	0.0141555	0.00585209	0.00923037	0.0187697	0.0172322	0.00646726	1.12643e-05	-0.00552713	0.00830902	0.0104626	0.00492887	0.0150749	0.00830808	0.0144607	-0.00275559	0.0138483	0.0132322	0.00646538	0.0129251	0.0187678	0.00677625	0.0138465	0.0104616
		0.0157696	-0.00768917	0.0142568	0.0175718	0.0205819	0.0154619	0.0205764	0.00674856	0.0226854	-0.00528807	-0.00859577	0.00824856	0.00343629	0.00794911	0.0202788	0.0136616	0.0184747	0.0196771	0.0160682	-0.00137599	0.0145645	0.00283372	0.0202779	0.0109519	-0.00528441	0.0142632	0.00584196	0.00914599	0.018776	0.0172724	0.00674489	0.000429876	-0.00558752	0.00824489	0.0109528	0.00493903	0.0151634	0.00824398	0.0145617	-0.00287782	0.0136625	0.0133603	0.00614141	0.0130599	0.0184738	0.00614416	0.0136606	0.0100498
		0.0158403	-0.00799658	0.0143601	0.0178986	0.0208439	0.0152454	0.0205437	0.00642546	0.0229022	-0.00505841	-0.00829497	0.00848192	0.00318442	0.0078941	0.0199586	0.0137776	0.0187821	0.0193699	0.0158385	-0.000936543	0.0137785	0.00259482	0.0202516	0.0105384	-0.00564353	0.0140724	0.00524356	0.00906525	0.0187821	0.016723	0.00642098	0.000830482	-0.00594013	0.00818353	0.0108332	0.00465486	0.0152471	0.00877134	0.0143645	-0.00240608	0.0137785	0.0134837	0.00583138	0.0131889	0.0187812	0.00612797	0.0131889	0.0105384
		0.0161967	-0.00771473	0.0147476	0.0185002	0.0208072	0.0153256	0.019937	0.00669229	0.0228212	-0.00426209	-0.00800683	0.00870457	0.00323089	0.00812913	0.0193642	0.0138888	0.0193651	0.018787	0.0161949	-0.000515603	0.0138897	0.00236598	0.0199388	0.01043	-0.00569981	0.0141774	0.0055344	0.00870019	0.0190765	0.0170607	0.00697562	0.000926502	-0.00541385	0.00841247	0.0107186	0.00438264	0.0150397	0.00841247	0.0138879	-0.00224192	0.0141783	0.0133133	0.00582212	0.0130247	0.0190756	0.00582475	0.0130247	0.01043
		0.0165383	-0.0074445	0.0145546	0.0185117	0.0213364	0.0151208	0.0199189	0.00666547	0.0227436	-0.00462749	-0.00801237	0.00863626	0.00327543	0.00807269	0.0193579	0.0137136	0.0196414	0.0190753	0.016254	0.000170624	0.0139962	0.00271014	0.0199206	0.0106079	-0.00518934	0.014278	0.00553145	0.00863196	0.0187943	0.0165375	0.00666117	0.00101856	-0.00490927	0.00835018	0.0106088	0.00412165	0.0154052	0.00863282	0.0137127	-0.00236632	0.0139971	0.01315	0.00609502	0.0137144	0.0193579	0.00638025	0.0131491	0.0103261
		0.0163131	-0.00746212	0.0146456	0.0182466	0.0210143	0.0152003	0.0196254	0.00663973	0.0229461	-0.00414815	-0.00829461	0.00857071	0.00331818	0.00801852	0.0193519	0.0140985	0.0193535	0.0190749	0.0154815	0.000276094	0.0132694	0.00248737	0.0201801	0.0107795	-0.00497559	0.0140985	0.00525253	0.0085665	0.0185236	0.0165884	0.00691246	0.001383	-0.00497811	0.00856734	0.0105034	0.00359428	0.015479	0.00829125	0.0135446	-0.00276263	0.0141002	0.0129933	0.0063569	0.0138232	0.0193519	0.00636027	0.0129924	0.00994949
		0.0165892	-0.00718603	0.0146456	0.0176936	0.0207382	0.0154764	0.0196254	0.00691582	0.0226692	-0.00359512	-0.00884764	0.00829461	0.00331818	0.00774242	0.0201818	0.0140985	0.0196296	0.0187988	0.0152045	0.00055303	0.0135455	0.00193434	0.0204562	0.0110556	-0.00469865	0.0143746	0.00497559	0.00801347	0.0187997	0.0168645	0.00663636	0.0011069	-0.00525505	0.00856734	0.0102273	0.00359428	0.015479	0.00856734	0.0132685	-0.00276263	0.0141002	0.0135463	0.00608081	0.0135463	0.0193519	0.00608418	0.0127163	0.0096734
		0.0163131	-0.006633	0.0146456	0.0179705	0.0204613	0.0151995	0.0196254	0.00691582	0.0226692	-0.00387205	-0.00884764	0.00829461	0.00387121	0.00774242	0.0201818	0.0143754	0.0199057	0.0187988	0.0146515	0.00055303	0.0132694	0.00221044	0.0201793	0.0105025	-0.00442256	0.0146515	0.00497559	0.00828956	0.0187997	0.0168645	0.00635943	0.001383	-0.00553114	0.00856734	0.00995118	0.00331818	0.015479	0.00829125	0.0132685	-0.00303872	0.0141002	0.0135463	0.00663384	0.0140993	0.0190749	0.00580808	0.0127163	0.0096734
		0.0165901	-0.0063569	0.0143695	0.0179705	0.0207374	0.0149234	0.0196254	0.00719192	0.0226692	-0.00359512	-0.00884764	0.00857071	0.00414731	0.00774242	0.0201818	0.0146515	0.0199057	0.0187988	0.0146515	0.000829125	0.0129933	0.00221044	0.0199024	0.0107786	-0.00442256	0.0146515	0.00469949	0.00773653	0.0187997	0.0168645	0.00635943	0.00165909	-0.00580808	0.00856734	0.00995118	0.00331818	0.015479	0.00829125	0.0129924	-0.00331481	0.0135471	0.0135463	0.00663384	0.0140993	0.0187988	0.00580808	0.0129933	0.00912037
		0.016314	-0.00608081	0.0143695	0.0179705	0.0207374	0.0151995	0.0196254	0.00691582	0.0226692	-0.00359512	-0.00912374	0.0088468	0.00414731	0.00774242	0.0201818	0.0149285	0.0199057	0.0182458	0.0149276	0.00055303	0.0129933	0.00248653	0.0199024	0.0113316	-0.00442256	0.0146515	0.0044234	0.00746044	0.0185236	0.0171414	0.00608333	0.00221212	-0.00553114	0.00856734	0.00939815	0.00359428	0.0157559	0.00801431	0.0132685	-0.00359175	0.0135471	0.0132694	0.00608081	0.0138232	0.0190749	0.00636111	0.0129933	0.00884428
		0.0160379	-0.00580471	0.0146465	0.0176944	0.0204604	0.0149234	0.0199024	0.00774579	0.0229461	-0.00359512	-0.00912374	0.0091229	0.00414731	0.00774242	0.0199049	0.0149285	0.0199057	0.0182458	0.0149276	0.00055303	0.0127172	0.00276263	0.0201785	0.0113316	-0.00469865	0.0143746	0.00469949	0.00773653	0.0185236	0.0168645	0.00636027	0.00248822	-0.00553114	0.00856734	0.00939815	0.00414731	0.0160328	0.00773822	0.0132685	-0.00359175	0.0138232	0.0129924	0.0063569	0.0140993	0.0196279	0.00608502	0.0129933	0.00912037
		0.0157609	-0.00580471	0.0146465	0.0174175	0.0204604	0.0146465	0.0196254	0.00774579	0.0232222	-0.00304209	-0.00940067	0.00856987	0.00359428	0.00718939	0.0204579	0.0149285	0.0193527	0.0179697	0.0146507	0.000829125	0.0127172	0.00276263	0.0201785	0.0113316	-0.00442256	0.0140976	0.00469949	0.00773653	0.0182466	0.0168645	0.00636027	0.00193519	-0.00525505	0.00856734	0.00939815	0.00470034	0.0160328	0.00773822	0.0132685	-0.00331481	0.0138232	0.0129924	0.00608081	0.0143754	0.019351	0.00608502	0.0132702	0.00884428
		0.015484	-0.00608165	0.0151995	0.0176936	0.0201835	0.0143704	0.0199015	0.0074697	0.0229453	-0.00304209	-0.00940067	0.00856987	0.00331818	0.00718939	0.0201818	0.0143754	0.0196296	0.0182458	0.0149268	0.000829125	0.0129941	0.00248569	0.0201785	0.0116077	-0.00497559	0.0138215	0.00469949	0.00746044	0.0182466	0.0165884	0.00663636	0.00193519	-0.00442508	0.00884343	0.00912205	0.00497643	0.0160328	0.00773822	0.0132685	-0.00331481	0.0138232	0.0135455	0.00663468	0.0146515	0.019351	0.00580892	0.0132702	0.00884428
		0.015484	-0.00608165	0.0151995	0.0179697	0.0201835	0.0146465	0.0196254	0.00774579	0.0223914	-0.00331818	-0.00967677	0.00829377	0.00304209	0.00718939	0.0201818	0.0140993	0.0196296	0.0179697	0.0146507	0.00055303	0.0132702	0.00276178	0.0201785	0.0113316	-0.00469949	0.0138215	0.00497643	0.00746044	0.0179697	0.0168645	0.00636027	0.00193519	-0.00442508	0.00856734	0.00939815	0.00552946	0.0163089	0.00773822	0.0135446	-0.00303872	0.0138232	0.0138215	0.00691077	0.0146515	0.019351	0.00553199	0.0132702	0.00856818
		0.0152071	-0.00608165	0.0151995	0.0176928	0.0199066	0.0143704	0.0199024	0.00802189	0.0226675	-0.00331818	-0.00912374	0.00856987	0.00304209	0.00718939	0.0201818	0.0135463	0.0190766	0.0179697	0.0146507	0.00110606	0.0129941	0.00276178	0.0204554	0.0116077	-0.0044234	0.0135455	0.00552946	0.00746044	0.0179697	0.0171406	0.0069133	0.00221128	-0.00470118	0.00829125	0.00967424	0.00525253	0.016862	0.00773822	0.0135446	-0.00331566	0.0138232	0.0140976	0.00691077	0.0143746	0.019351	0.00525589	0.0132702	0.00829209
		0.0149301	-0.00580556	0.0151995	0.0179697	0.0196296	0.0146473	0.0199024	0.00802189	0.0223906	-0.00331818	-0.00967677	0.00884596	0.00304209	0.00718939	0.0204588	0.0135463	0.0190766	0.0182466	0.0149276	0.000829966	0.012718	0.00303788	0.0207323	0.0116077	-0.0044234	0.0135455	0.00552946	0.00773653	0.0176936	0.0174167	0.0069133	0.00248737	-0.00497727	0.00829125	0.00967424	0.00552862	0.017138	0.00773822	0.0132685	-0.00303956	0.0135471	0.0140976	0.00718687	0.0143746	0.0190741	0.00553199	0.0135463	0.00829209
		0.0152062	-0.00580556	0.0151995	0.0182466	0.0201827	0.0146473	0.0201785	0.00774579	0.0223906	-0.00276431	-0.00967677	0.00939899	0.00304209	0.00718939	0.0201827	0.0135463	0.0193535	0.0185236	0.0143746	0.000829966	0.012718	0.00276094	0.0207323	0.0116077	-0.00414731	0.0138215	0.00497643	0.0071835	0.0174175	0.0174167	0.00719024	0.00276347	-0.00470034	0.00856734	0.00939731	0.00580471	0.0174141	0.00773822	0.0135446	-0.00303956	0.0135471	0.0138207	0.00691077	0.0143746	0.0190741	0.00608502	0.0129933	0.00856818
		0.0152062	-0.00608249	0.0151995	0.0182466	0.0196296	0.0149234	0.0207315	0.00774579	0.0226675	-0.00248737	-0.00967677	0.00967508	0.00276599	0.00663636	0.0204596	0.0135463	0.0193535	0.0179705	0.0146507	0.000829966	0.0129941	0.00303704	0.0204562	0.0116077	-0.00387121	0.0138215	0.00525253	0.00746044	0.0171414	0.0168636	0.00691414	0.00221044	-0.0044234	0.00884343	0.00939731	0.00580471	0.0174141	0.00801431	0.0138215	-0.00303956	0.0132702	0.0138207	0.00691077	0.0146507	0.0190741	0.00663805	0.0127172	0.00884428
		0.0149301	-0.00635859	0.0149234	0.0185236	0.0196296	0.0149234	0.0207315	0.00802189	0.0229444	-0.00248737	-0.00967677	0.00967508	0.00276599	0.00636027	0.0201835	0.0138232	0.0190774	0.0182475	0.0146507	0.000829966	0.012718	0.00303704	0.0212862	0.0110547	-0.00359512	0.0135446	0.00525253	0.00773653	0.0168653	0.0168636	0.00663721	0.00221044	-0.00387037	0.00911953	0.00912121	0.00552862	0.0176902	0.0082904	0.0140976	-0.00276347	0.0132702	0.0135446	0.00691077	0.0149276	0.0187971	0.00691414	0.0129933	0.00884428
		0.0152062	-0.00663552	0.0149234	0.0187997	0.0193535	0.0149234	0.0207315	0.00802189	0.0229444	-0.00248737	-0.00967677	0.00939899	0.00276599	0.00608418	0.0204596	0.0138232	0.0193535	0.0188005	0.0143737	0.00110606	0.012165	0.00331397	0.0210101	0.0113308	-0.00387121	0.0132685	0.00497643	0.00773653	0.0168653	0.0168636	0.0069133	0.00193434	-0.00387037	0.00884343	0.00912121	0.00525168	0.0174133	0.0082904	0.0143737	-0.00276347	0.0129933	0.0135446	0.00691077	0.0152037	0.0187971	0.00746717	0.0132694	0.00884428
		0.0152062	-0.00691162	0.0151995	0.0187997	0.0190774	0.0151995	0.0201785	0.00802189	0.0229444	-0.00276347	-0.00967677	0.00912205	0.00276599	0.00636027	0.0199057	0.0140993	0.0193535	0.0188005	0.0143737	0.00110606	0.012165	0.00331397	0.0210101	0.0113308	-0.00359428	0.0132685	0.00497643	0.00773653	0.0168653	0.0165875	0.0069133	0.00221044	-0.00331734	0.00884343	0.00912121	0.00525168	0.0171372	0.0082904	0.0143737	-0.0019335	0.0129933	0.0135446	0.00691077	0.0154798	0.0185202	0.00719108	0.0132694	0.00884428
		0.0143763	-0.00718771	0.0146465	0.0187997	0.0190774	0.0154764	0.0201785	0.00829882	0.0229444	-0.00248653	-0.00967677	0.00939815	0.00304209	0.0069133	0.0201818	0.0140993	0.0193535	0.0193535	0.0143737	0.00138215	0.0124419	0.00359007	0.0207332	0.0118838	-0.00442424	0.0135446	0.00497643	0.00773653	0.0171414	0.0168645	0.00719024	0.00276347	-0.00331734	0.00884343	0.00967424	0.00552778	0.0174133	0.0085665	0.0140968	-0.00165657	0.0132702	0.0138207	0.00663468	0.0154798	0.0187963	0.00691414	0.0138224	0.00912121
		0.0141002	-0.00718771	0.0146465	0.0193527	0.0190774	0.0152003	0.0204554	0.00829882	0.0226675	-0.00276263	-0.0099537	0.00967508	0.00276599	0.00718939	0.0201818	0.0140993	0.0190766	0.0196296	0.0143737	0.00138215	0.0127189	0.00386616	0.0210093	0.0116077	-0.00442424	0.0135446	0.00497643	0.00773653	0.0168645	0.0165875	0.00691414	0.00248737	-0.00331734	0.00884343	0.00995034	0.00525168	0.0174133	0.0085665	0.0143737	-0.00193266	0.0132702	0.0135446	0.00691162	0.0152029	0.0187963	0.00691414	0.0140993	0.00884512
		0.0138241	-0.00801768	0.0143704	0.0193527	0.0188005	0.0149234	0.0207323	0.00829882	0.0229444	-0.00276263	-0.0099537	0.00967508	0.00304293	0.00718939	0.0204588	0.0138224	0.0190766	0.0201827	0.0140968	0.00165825	0.0127189	0.00386616	0.0215623	0.0113316	-0.00414815	0.0132677	0.00497643	0.00746044	0.0168645	0.0165875	0.00691414	0.00276431	-0.00331734	0.00884343	0.00995034	0.00525168	0.0171372	0.00911953	0.0138207	-0.00193266	0.0135463	0.0132685	0.00691162	0.0154798	0.0187963	0.00691414	0.0138224	0.00884512
		0.0141002	-0.00774074	0.0143704	0.0196288	0.0196305	0.0149234	0.0207323	0.00829882	0.0223906	-0.00303872	-0.0099537	0.00995118	0.00304293	0.00691246	0.0207357	0.0140985	0.0190766	0.0201827	0.0138207	0.00138131	0.0124428	0.00359007	0.0215623	0.0113316	-0.00414815	0.0132677	0.00497643	0.00801347	0.0168645	0.0165875	0.00691414	0.00221128	-0.00359343	0.00884343	0.00967424	0.00525168	0.0171372	0.00911953	0.0132677	-0.00193266	0.0138224	0.0132685	0.00691162	0.0152037	0.0187963	0.00719024	0.0138224	0.00856902
		0.0143763	-0.00801768	0.0138173	0.0190758	0.0196305	0.0149234	0.0207323	0.00829882	0.0223906	-0.00303872	-0.00967677	0.00967424	0.00359596	0.00718855	0.0207357	0.0140985	0.0190766	0.0196296	0.0132677	0.00193434	0.0121658	0.00359007	0.0215623	0.0113316	-0.00387205	0.0132677	0.00552946	0.00828956	0.0168645	0.0171406	0.00691414	0.00248822	-0.00386953	0.00856734	0.00939815	0.00469865	0.0165842	0.00911953	0.0129907	-0.00193266	0.0132694	0.0129924	0.00663552	0.0154806	0.0190732	0.00719024	0.0135463	0.00856902
		0.0141002	-0.00801768	0.0135412	0.0196288	0.0199074	0.0149234	0.0207323	0.00829882	0.0226675	-0.00276178	-0.00995286	0.00967424	0.00359596	0.00691246	0.0210126	0.0138215	0.0193535	0.0199066	0.0132677	0.00193434	0.0121658	0.00386616	0.0215623	0.0110556	-0.00414899	0.0132677	0.00497643	0.00801347	0.0168645	0.0168636	0.00691414	0.00276431	-0.00386953	0.00856734	0.00939815	0.00442256	0.0165842	0.00939562	0.0124377	-0.00165657	0.0132694	0.0129924	0.00635943	0.0154806	0.0193493	0.00719024	0.0135463	0.00856902
		0.0138232	-0.00801768	0.0135412	0.0196288	0.0199074	0.0149234	0.0204554	0.00829882	0.0223914	-0.00331481	-0.010229	0.00995034	0.00359596	0.00663636	0.0210126	0.0138215	0.0196296	0.0199066	0.0135438	0.00221044	0.0121658	0.00386616	0.0221153	0.0110556	-0.00359596	0.0132677	0.00497643	0.00828956	0.0165875	0.0168636	0.00719024	0.0030404	-0.00386953	0.00884343	0.00967424	0.00414646	0.0165842	0.00967256	0.0127138	-0.00165657	0.0138224	0.0121625	0.00663552	0.0157567	0.0193493	0.00719024	0.0135463	0.00856902
		0.0138232	-0.00774158	0.0135412	0.0193527	0.0201835	0.0151995	0.0204554	0.00829882	0.0223914	-0.00359091	-0.00967593	0.00939731	0.00331987	0.00663636	0.0210126	0.0138215	0.0193527	0.0201827	0.0132677	0.00221044	0.0121658	0.0041431	0.0218384	0.0110556	-0.00359596	0.0135438	0.0044234	0.00828956	0.0163114	0.0168636	0.00719024	0.00331734	-0.00386953	0.00912037	0.00967424	0.00414646	0.0163081	0.00967256	0.0127138	-0.00165657	0.0140993	0.0124386	0.00608249	0.0157567	0.0190724	0.00691414	0.0132702	0.00856902
		0.0135471	-0.00801768	0.0132652	0.0193527	0.0199074	0.0151995	0.0201793	0.00829882	0.0226675	-0.00331397	-0.0091229	0.00912121	0.0038729	0.00636027	0.0207365	0.0140985	0.0190766	0.0199057	0.0135446	0.0019335	0.0118897	0.00469613	0.0215623	0.0110556	-0.00331987	0.0140968	0.0044234	0.00828956	0.0163114	0.0168636	0.00719024	0.00331734	-0.00414646	0.00884428	0.00939731	0.00414646	0.0165842	0.00967256	0.0124369	-0.00138047	0.0138232	0.0129916	0.0058064	0.0160328	0.0193485	0.00663805	0.0132702	0.00884512
		0.0135471	-0.00801768	0.0135421	0.0199057	0.0196305	0.0149226	0.0201793	0.00829882	0.0226675	-0.00331397	-0.00939899	0.00939731	0.0038729	0.00608333	0.0207365	0.0143746	0.0187997	0.0201818	0.0138215	0.0019335	0.0121658	0.00442003	0.0212862	0.0107795	-0.00414983	0.0140968	0.0044234	0.00828956	0.0157584	0.0168636	0.00719024	0.00359343	-0.00442256	0.00884428	0.00912121	0.00414646	0.0168603	0.00967256	0.0121608	-0.00165657	0.0135471	0.0129916	0.0058064	0.0163089	0.0193485	0.00663805	0.0132702	0.00856902
		0.0138232	-0.00746465	0.0140951	0.0199057	0.0196305	0.0149226	0.0204562	0.00829882	0.0229444	-0.00276094	-0.0091229	0.00939731	0.00414899	0.0055303	0.0201835	0.0143746	0.0182466	0.0201818	0.0138215	0.0019335	0.0124419	0.00442003	0.0218401	0.0105034	-0.00414983	0.0140968	0.00470034	0.00828956	0.0157584	0.0168636	0.00663721	0.00386953	-0.00442256	0.00884428	0.00967424	0.00387037	0.0168603	0.0102256	0.0116077	-0.00138047	0.0138241	0.0132677	0.00552946	0.0163089	0.0196254	0.00691414	0.0132702	0.00884512
		0.0135471	-0.00774074	0.0138182	0.0196296	0.0193544	0.0149226	0.0207332	0.00802189	0.0223914	-0.00276094	-0.00884596	0.00995034	0.0038729	0.0055303	0.0204596	0.0140976	0.0179705	0.0204579	0.0138215	0.00165657	0.0124419	0.00414394	0.0218401	0.0105034	-0.00414983	0.0140968	0.00525337	0.00801347	0.0157584	0.0168636	0.00663721	0.00414562	-0.00414562	0.00884428	0.0102273	0.00387037	0.0168603	0.0105025	0.0113316	-0.00138047	0.013548	0.0129916	0.00497643	0.016585	0.0201785	0.00719024	0.0132702	0.00884512
		0.0138232	-0.0074638	0.0138182	0.0199066	0.0201843	0.0146465	0.0207332	0.00829798	0.0223914	-0.00276094	-0.0091229	0.00995034	0.0038729	0.00525337	0.0207365	0.0140976	0.0182475	0.020181	0.0135446	0.00165657	0.0124419	0.00414394	0.0218401	0.0105034	-0.00387374	0.0140968	0.00552946	0.00773737	0.0154815	0.0163106	0.0069133	0.00469865	-0.00386953	0.00884428	0.0105034	0.00387037	0.0168603	0.0102264	0.0118847	-0.00138047	0.013548	0.0124386	0.00497643	0.016585	0.0201785	0.00719024	0.0132702	0.00856902
		0.0140993	-0.00774074	0.0143721	0.0196305	0.0201843	0.0146465	0.0210101	0.00802104	0.0226675	-0.00331397	-0.00939983	0.00995034	0.0035968	0.00525337	0.0207365	0.0140976	0.0182475	0.0199049	0.0138215	0.00138047	0.0124419	0.00386785	0.021287	0.0102273	-0.00332071	0.0140968	0.00552946	0.00773737	0.0154815	0.0163106	0.0069133	0.00469865	-0.00386953	0.00829125	0.0105034	0.00387037	0.0163072	0.0102264	0.0118847	-0.00165657	0.013548	0.0129916	0.00414646	0.0163089	0.0204554	0.00691414	0.0132702	0.00856902
		0.0132694	-0.00801768	0.0143721	0.0193544	0.0193544	0.0146465	0.0210101	0.00802104	0.0229444	-0.00331397	-0.00967593	0.0102264	0.00332071	0.00525337	0.0204596	0.0135446	0.0176944	0.0193519	0.0143746	0.00165657	0.0127189	0.00442088	0.0210101	0.0107803	-0.00332071	0.0149268	0.00552946	0.00801347	0.0154815	0.0157576	0.0069133	0.00525168	-0.00359259	0.00801515	0.0102273	0.00359428	0.0163072	0.00995034	0.0118847	-0.00165657	0.013271	0.0132677	0.00387037	0.0165859	0.0204554	0.00691414	0.0135463	0.00801599
		0.0132694	-0.00746465	0.0146481	0.0196305	0.0196313	0.0146465	0.0210101	0.00774495	0.0229444	-0.00359007	-0.00939983	0.0105025	0.00332071	0.00525337	0.0204596	0.0135446	0.0179714	0.0196288	0.0140976	0.00165657	0.0129949	0.00469781	0.0210101	0.0102273	-0.00332071	0.0149268	0.00580556	0.00773737	0.0154815	0.0154806	0.00663636	0.00525168	-0.00331566	0.00829209	0.00995118	0.00387037	0.0163072	0.00995034	0.0116086	-0.00165657	0.0135471	0.0129916	0.00359428	0.0163098	0.0210084	0.00691414	0.0132694	0.0077399
		0.0127163	-0.00718771	0.0140951	0.0196305	0.0188013	0.0146465	0.0210101	0.00719192	0.0232214	-0.00359007	-0.00967593	0.0102256	0.0035968	0.00470034	0.0204596	0.0132685	0.0179714	0.0196288	0.0143737	0.00138047	0.0129949	0.00469781	0.0210101	0.00939731	-0.00304377	0.0149268	0.00608165	0.00746128	0.0152045	0.0154806	0.00746633	0.00497559	-0.00303956	0.00829209	0.00995118	0.00387037	0.0157542	0.00939731	0.0121616	-0.00138047	0.0132702	0.0132677	0.00359428	0.0163098	0.0210084	0.00663805	0.0135463	0.00829293
		0.0127163	-0.00691162	0.0146481	0.0196305	0.0185244	0.0140934	0.0210101	0.00746801	0.0229444	-0.003867	-0.00967593	0.0102256	0.0038729	0.00442424	0.0204596	0.0129916	0.0174184	0.0196288	0.0143737	0.00138047	0.0129949	0.00525168	0.0210101	0.00939731	-0.00249074	0.0146507	0.00635774	0.00746128	0.0152045	0.0152045	0.00774242	0.00580556	-0.00331566	0.00829209	0.00995118	0.00414731	0.0157542	0.00939731	0.0118847	-0.00165657	0.0129933	0.0135446	0.00387037	0.0165867	0.0210084	0.00691498	0.0135463	0.00856902
		0.0124394	-0.00663468	0.0146481	0.0190774	0.0179714	0.0140934	0.0210101	0.00691498	0.0229444	-0.0041431	-0.00995202	0.0107786	0.00414899	0.00470118	0.0204596	0.0127146	0.0174184	0.0193527	0.0143737	0.00138047	0.0124419	0.00552778	0.0204571	0.00939731	-0.00193771	0.0146507	0.00663384	0.00773822	0.0152045	0.0152045	0.00746549	0.00608165	-0.00331566	0.00829209	0.00995118	0.00387121	0.0154781	0.00912121	0.0118847	-0.00165657	0.0132694	0.0132685	0.00359428	0.0160337	0.0210084	0.00663889	0.0138232	0.00884512
		0.0124394	-0.00691162	0.0146481	0.0185244	0.0176953	0.0143704	0.0210101	0.00719108	0.0226684	-0.0041431	-0.00967508	0.0107786	0.00442508	0.00470118	0.0204596	0.0124377	0.0176953	0.0193527	0.0140968	0.00110438	0.0127189	0.00552778	0.020734	0.00939731	-0.00193771	0.0149276	0.00691077	0.00718519	0.0154815	0.0143746	0.00746549	0.00635774	-0.00303872	0.00884512	0.00995118	0.00442424	0.0149251	0.00912121	0.0118847	-0.00165657	0.0132694	0.0129916	0.00359428	0.0160337	0.0207315	0.00719192	0.0138232	0.00884512
		0.0127155	-0.00718855	0.0146481	0.0188013	0.0179714	0.0143704	0.0218401	0.00719108	0.0223914	-0.0041431	-0.00939899	0.0107786	0.00442508	0.00470118	0.0210126	0.0121608	0.0176953	0.0196296	0.0143729	0.00110438	0.0127189	0.00580471	0.020181	0.00939731	-0.00221465	0.0149276	0.00691077	0.00773822	0.0154815	0.0143746	0.00746549	0.00608165	-0.00276263	0.00884512	0.0102273	0.00442424	0.015202	0.00967424	0.0118847	-0.00165657	0.0132694	0.0124386	0.00304125	0.0160337	0.0207315	0.00691582	0.0140993	0.00884512
		0.0121625	-0.00746465	0.0146481	0.0188013	0.0179714	0.0146473	0.0221162	0.00719108	0.0221145	-0.0041431	-0.0091229	0.0110556	0.00387205	0.00414815	0.0207357	0.0121608	0.0176953	0.0193527	0.0143729	0.00138131	0.0129949	0.00608081	0.019904	0.00912121	-0.00221465	0.0146515	0.00691077	0.00773822	0.0152054	0.0143746	0.00746549	0.00552862	-0.00331566	0.00856902	0.00995118	0.00442424	0.015202	0.00967424	0.0121616	-0.00165657	0.0129933	0.0118855	0.00304125	0.0157576	0.0210076	0.00719192	0.0146524	0.00884512
		0.0121625	-0.00774074	0.0149242	0.0185253	0.0179714	0.0152003	0.0218401	0.00719108	0.0218375	-0.0041431	-0.0091229	0.0110556	0.00331902	0.00414815	0.0210118	0.0121608	0.0176953	0.0193527	0.0143729	0.00165741	0.012718	0.00580471	0.020181	0.00884512	-0.00221465	0.0146515	0.00663384	0.00801431	0.0154823	0.0146507	0.00718939	0.00552862	-0.00359259	0.00884512	0.0102281	0.00414731	0.015202	0.0102273	0.0121616	-0.00110354	0.0127172	0.0110556	0.00359512	0.0157576	0.0210076	0.00719192	0.0152054	0.00912205
		0.0124386	-0.00801768	0.0152012	0.0185253	0.0176953	0.0149242	0.022117	0.00719108	0.0215606	-0.003867	-0.0091229	0.0110556	0.00359596	0.00414815	0.0207348	0.0124369	0.0174192	0.0193527	0.0143729	0.00138131	0.012718	0.00552778	0.020181	0.00884512	-0.00193855	0.0140985	0.00690993	0.00801431	0.0152062	0.0143737	0.00718939	0.00552862	-0.00359259	0.00912121	0.0105042	0.00387037	0.0154781	0.00967424	0.0124386	-0.00110354	0.0121633	0.0110556	0.00359512	0.0160337	0.0210076	0.00719192	0.0149293	0.00912205
		0.0121616	-0.00774074	0.0149251	0.0188022	0.0176953	0.0149242	0.022117	0.00746717	0.0218375	-0.00359007	-0.0091229	0.0110556	0.00359596	0.00442424	0.0210118	0.0121599	0.0171431	0.0187997	0.0143729	0.00138131	0.0124411	0.00497475	0.0204579	0.00856902	-0.00221465	0.0138224	0.00718603	0.00801431	0.0152062	0.0143737	0.00718939	0.00608165	-0.00359259	0.00939815	0.0107803	0.00387037	0.0157551	0.00912121	0.0129916	-0.00165657	0.0124394	0.0116086	0.00387121	0.0160337	0.0210076	0.00746886	0.0146524	0.00939815
		0.0124386	-0.00801684	0.016032	0.0188022	0.0179722	0.0143712	0.022117	0.00691414	0.0218375	-0.003867	-0.0088468	0.0113316	0.00359596	0.00414731	0.0207348	0.012436	0.0171431	0.0185236	0.014096	0.00110522	0.0124411	0.00552778	0.020181	0.00829293	-0.00221465	0.0138224	0.00718603	0.00801431	0.0157593	0.0138207	0.0069133	0.00608165	-0.00414562	0.00967424	0.0105042	0.00387037	0.0157551	0.00939815	0.0129916	-0.00138047	0.0121633	0.0121616	0.00331818	0.0160337	0.0212845	0.00746886	0.0149285	0.0102281
		0.0127146	-0.00774074	0.0163089	0.0185253	0.0179722	0.0146473	0.0218401	0.00608418	0.0215606	-0.00359091	-0.00912374	0.0110547	0.0038729	0.0044234	0.0204588	0.012436	0.0174192	0.0185236	0.0138199	0.00110522	0.0124411	0.00552778	0.0204571	0.00801599	-0.00221465	0.0140985	0.006633	0.00773822	0.0160362	0.0138207	0.0069133	0.00663468	-0.00414562	0.00995118	0.0105042	0.00414646	0.0157551	0.00967424	0.0129916	-0.00110354	0.0127163	0.0124386	0.00359428	0.0160337	0.0210084	0.00802189	0.0146524	0.0105051
		0.0129907	-0.00746465	0.0163089	0.0185253	0.0174192	0.0146473	0.0218401	0.00636027	0.0215606	-0.00331397	-0.00912374	0.0113316	0.00414899	0.0044234	0.0204588	0.0121599	0.0179722	0.0185236	0.0143729	0.00138131	0.0124411	0.00552778	0.020181	0.00856902	-0.00249158	0.0135455	0.00607997	0.00746212	0.0163123	0.0138207	0.0069133	0.00663468	-0.00442256	0.0102273	0.0107811	0.0044234	0.015479	0.00967424	0.0129916	-0.00138047	0.0129924	0.0124386	0.00331818	0.0163098	0.0207323	0.00746886	0.0143763	0.0105051
		0.0132668	-0.00746465	0.0163089	0.0188013	0.0171423	0.0146473	0.022117	0.00580724	0.0215606	-0.00331397	-0.00912374	0.0113316	0.00414899	0.0044234	0.0207348	0.011883	0.0176953	0.0187997	0.0143729	0.00165825	0.0121641	0.00552778	0.020181	0.00856902	-0.00276852	0.0138215	0.00635606	0.00801515	0.0157593	0.0143737	0.00718939	0.00691077	-0.00414646	0.00995118	0.0102281	0.0044234	0.015202	0.00967424	0.0135446	-0.000827441	0.0129924	0.0121625	0.00304209	0.0154798	0.0210093	0.00746886	0.0138232	0.010782
		0.0132668	-0.00718855	0.0163089	0.0185244	0.0168662	0.0140943	0.022117	0.00608333	0.0218375	-0.00331397	-0.00939983	0.0116077	0.0038729	0.00497643	0.0207348	0.01133	0.0182483	0.0187997	0.0146498	0.00165825	0.0121641	0.00552778	0.0199049	0.00856902	-0.00304461	0.0132685	0.00635606	0.00801515	0.0157593	0.0140968	0.00718939	0.00663468	-0.0044234	0.00995118	0.0102281	0.0044234	0.015202	0.00995034	0.0135446	-0.000827441	0.0129924	0.0118864	0.00248906	0.0152029	0.0207332	0.00774495	0.0135463	0.0105059
		0.0132668	-0.00718855	0.0163089	0.0179714	0.0171431	0.0140943	0.0218409	0.00608333	0.0215606	-0.00276094	-0.0091229	0.0116077	0.0038729	0.00525253	0.0204588	0.011053	0.0185253	0.0190758	0.0143729	0.00193434	0.011888	0.00580387	0.0199049	0.00856902	-0.00304461	0.0129924	0.00607912	0.00773906	0.0154823	0.0146498	0.00718939	0.00663468	-0.00414731	0.0102273	0.0102281	0.00470034	0.015202	0.0105034	0.0135446	-0.000551347	0.0127155	0.0118864	0.00248906	0.0143729	0.0204571	0.00774495	0.0132702	0.0105059
		0.0132668	-0.00691162	0.0160328	0.0182475	0.0171431	0.0140943	0.0212879	0.00608333	0.0218375	-0.00303788	-0.0091229	0.0118838	0.0038729	0.00552862	0.0204588	0.0107761	0.0185253	0.0193519	0.0143729	0.00165825	0.011888	0.00552778	0.020181	0.00884512	-0.00304461	0.0124394	0.00663215	0.00773906	0.0152054	0.0140968	0.00746549	0.00691162	-0.00387037	0.0105034	0.00995202	0.00470034	0.0149259	0.0105034	0.0138215	-0.000827441	0.0127155	0.0121633	0.00276515	0.0140968	0.019904	0.00774495	0.0129941	0.0105059
		0.0132668	-0.00691162	0.0165867	0.0179714	0.0171431	0.0140943	0.0210118	0.00580724	0.0218375	-0.00303788	-0.0091229	0.0118838	0.00359596	0.00552862	0.0204588	0.0113291	0.0188022	0.0196288	0.0143729	0.00138215	0.012165	0.00525168	0.020181	0.00829209	-0.00304461	0.0124394	0.00635606	0.00801599	0.0152054	0.0143737	0.00774158	0.00691162	-0.00387037	0.0105034	0.00939899	0.00470034	0.0149259	0.0107795	0.0138215	-0.00110354	0.0129916	0.0116103	0.00304125	0.0138199	0.020181	0.00774495	0.0135471	0.00995286
		0.0129907	-0.00691162	0.0168636	0.0176953	0.0174192	0.0146473	0.0207348	0.00580724	0.0221136	-0.00331397	-0.0091229	0.0121608	0.00387205	0.00552862	0.0207357	0.0113291	0.0188022	0.0199057	0.0143729	0.00138215	0.012165	0.00497559	0.0196279	0.00829209	-0.00276852	0.0127163	0.00635606	0.00829293	0.0157584	0.0140968	0.00801768	0.00663552	-0.00387037	0.0113333	0.00939899	0.00470034	0.0146498	0.0113325	0.0135455	-0.000827441	0.0129916	0.0116103	0.00276515	0.0138199	0.020181	0.00774495	0.013271	0.00967677
		0.0129907	-0.00663468	0.0168636	0.0176953	0.0176961	0.0140943	0.0207348	0.00553114	0.0223897	-0.00331397	-0.0091229	0.0116077	0.00359596	0.00608165	0.0207357	0.0118822	0.0193552	0.0199057	0.0140968	0.00138215	0.012165	0.00525168	0.0196279	0.00829209	-0.00276852	0.0127163	0.00635606	0.00829293	0.0160345	0.0140968	0.00829377	0.00746549	-0.00414731	0.0113333	0.00939899	0.0044234	0.0149268	0.0110564	0.0124386	-0.000274411	0.0132677	0.0116103	0.00331818	0.0138199	0.020181	0.00802104	0.0135471	0.00940067
		0.0135438	-0.00663468	0.0165867	0.0176953	0.0174192	0.0143712	0.0204579	0.00553114	0.0223897	-0.00303788	-0.0091229	0.0116077	0.00331987	0.00635859	0.0204588	0.0118822	0.0196313	0.0199057	0.0140968	0.00138215	0.012165	0.00525168	0.0196279	0.00829209	-0.00249242	0.0127163	0.006633	0.00801684	0.0160345	0.0138207	0.00801768	0.00746549	-0.00414731	0.0116094	0.00995202	0.0044234	0.0149268	0.0107795	0.0124386	-0.000274411	0.0132677	0.0116103	0.00331818	0.0135438	0.020181	0.00829798	0.013271	0.00940067
		0.0132677	-0.00663468	0.0165867	0.0176953	0.0171431	0.0140943	0.0207348	0.00553114	0.0223897	-0.00303788	-0.00939983	0.0113316	0.00359596	0.00635859	0.0204588	0.0118822	0.0199082	0.0196288	0.0140968	0.00138215	0.0124411	0.00525168	0.0193519	0.00801599	-0.00249242	0.0124402	0.006633	0.00774074	0.0160345	0.0140976	0.00774158	0.00774158	-0.00470034	0.0118864	0.00967593	0.0044234	0.0152037	0.0110556	0.0127146	-0.000550505	0.0132677	0.0113342	0.00359428	0.0129907	0.020181	0.00829798	0.013271	0.00940067
		0.0127146	-0.00663468	0.0168628	0.0174192	0.01742	0.0138182	0.0204579	0.00608418	0.0229428	-0.00303788	-0.00939983	0.0116077	0.00359596	0.00608165	0.0207357	0.0118822	0.0196322	0.0190758	0.0140968	0.00110522	0.012165	0.00525168	0.0196279	0.00801599	-0.00166246	0.0127163	0.006633	0.00829377	0.0160345	0.0143746	0.00746549	0.00774158	-0.00470034	0.0118864	0.00995286	0.00469949	0.0149276	0.0110556	0.0129916	-0.000550505	0.0127146	0.0116111	0.00359428	0.0127146	0.0204571	0.00857492	0.013271	0.00912458
		0.0124386	-0.00663468	0.0163098	0.0168662	0.016867	0.0138182	0.020181	0.00580808	0.0234958	-0.00276094	-0.00967593	0.0113316	0.00387205	0.00608165	0.0204596	0.0116061	0.0196322	0.0187988	0.0143729	0.00165825	0.012165	0.00497559	0.0193519	0.00801599	-0.00166246	0.0129924	0.00718603	0.00829377	0.0160345	0.0140985	0.00774158	0.00801852	-0.00497643	0.0121625	0.00967677	0.00469949	0.0149276	0.0105025	0.0132677	-0.000274411	0.0127146	0.0116111	0.00359428	0.0129907	0.0204571	0.00885101	0.013271	0.00912458
		0.0127146	-0.00580471	0.0163098	0.0171423	0.016867	0.0140943	0.0204579	0.00525505	0.0232189	-0.00248485	-0.00939983	0.0113316	0.00359596	0.00635859	0.0207365	0.0118822	0.0190791	0.0187988	0.0143729	0.00110522	0.012165	0.00552862	0.0193519	0.00746296	-0.00166246	0.0135455	0.00690993	0.00829377	0.0160345	0.0146515	0.00774158	0.00801852	-0.00497643	0.0118864	0.00967677	0.00469949	0.0146507	0.0102264	0.0132677	1.6835e-06	0.0124386	0.012165	0.00304125	0.0129907	0.0207332	0.0091271	0.013271	0.00912458
		0.0124386	-0.00580471	0.0160337	0.0174184	0.0165901	0.0140943	0.020181	0.00497896	0.0232189	-0.00248485	-0.0091229	0.0110556	0.00331987	0.00663468	0.0207365	0.0118822	0.0190791	0.0185219	0.0146498	0.00138131	0.011888	0.00525253	0.0193519	0.00746296	-0.00138552	0.0138215	0.00718603	0.00829377	0.0157576	0.0143746	0.00801768	0.00829461	-0.00525337	0.0124394	0.00967677	0.00469949	0.0146507	0.0102264	0.0132677	-0.000275253	0.0127146	0.012165	0.00248822	0.0132668	0.0210101	0.00885017	0.0135471	0.00857155
		0.0121625	-0.00580471	0.0163098	0.0174184	0.016314	0.0135412	0.0204579	0.00497896	0.0234958	-0.00248485	-0.00939899	0.0107795	0.00304293	0.00691077	0.0207365	0.0116061	0.0190791	0.0187988	0.0146498	0.00193434	0.0116111	0.00525253	0.0187988	0.00746296	-0.00138552	0.0140976	0.00746212	0.00829377	0.0160337	0.0140976	0.00857071	0.00857155	-0.00525337	0.0124394	0.00967677	0.0044234	0.0149268	0.0102264	0.0132677	0.000277778	0.0127146	0.011888	0.00221212	0.0138199	0.0207332	0.00885017	0.0135471	0.00857155
		0.0121625	-0.00580471	0.0160337	0.0171423	0.0160379	0.0138173	0.020181	0.00525505	0.0234958	-0.00303788	-0.00939899	0.0107795	0.00276684	0.00718687	0.0210126	0.011883	0.0188022	0.0185227	0.0146498	0.00248737	0.0121641	0.00497643	0.0187988	0.00690993	-0.00138552	0.0146507	0.00801515	0.00801768	0.0157576	0.0140976	0.00829461	0.00857155	-0.00552946	0.0127155	0.0099537	0.0044234	0.0149268	0.00995034	0.0138207	0.000553872	0.0124386	0.011888	0.00276515	0.0135438	0.0210101	0.00885017	0.0135471	0.00884764
		0.0118864	-0.00580471	0.0157576	0.0171423	0.0160379	0.0138173	0.020181	0.00553114	0.0237727	-0.00331397	-0.00939899	0.0107795	0.00276684	0.00746296	0.0210126	0.0116069	0.0188022	0.0190758	0.0143737	0.00221128	0.0121641	0.00470034	0.0179689	0.00718687	-0.00138552	0.0149268	0.00773906	0.00829377	0.0157576	0.0143737	0.00829461	0.00940152	-0.00552946	0.0124394	0.0099537	0.00414731	0.0146507	0.0105034	0.0140968	0.000553872	0.0127146	0.0121641	0.00248906	0.0132677	0.0207332	0.00885017	0.0138241	0.00884764
		0.0116103	-0.00580471	0.0157576	0.0174192	0.0157618	0.0140943	0.020181	0.00553114	0.0237727	-0.00359007	-0.00939899	0.0107795	0.00276684	0.00718687	0.0210126	0.0116069	0.0188022	0.0190758	0.0146498	0.00221128	0.0121641	0.00442424	0.0179689	0.00718687	-0.00166246	0.0152029	0.00773906	0.00857071	0.0160337	0.0143737	0.00857071	0.00967761	-0.00552946	0.0124394	0.0102298	0.00442424	0.0143746	0.0105034	0.0140968	0.000276936	0.0127146	0.011888	0.00248906	0.0132677	0.0207332	0.00912626	0.0138241	0.00857155
		0.0113333	-0.00580471	0.0154815	0.0171423	0.0154848	0.0140943	0.0204571	0.00580724	0.0240497	-0.00331397	-0.00912205	0.0107795	0.00304293	0.00718687	0.0210126	0.0113308	0.0185253	0.0190758	0.0146498	0.00193519	0.0124411	0.00442424	0.0179689	0.0074638	-0.00138636	0.0149268	0.00829209	0.0088468	0.0160337	0.0143737	0.00829461	0.0099537	-0.00525337	0.0127155	0.0107828	0.00414815	0.0143746	0.0107803	0.0140968	8.41751e-07	0.0121616	0.0121641	0.00248906	0.0129916	0.0204562	0.00885017	0.0138241	0.00884848
		0.0113333	-0.00552778	0.0154815	0.0171423	0.0154848	0.0138182	0.019904	0.00580724	0.0240497	-0.00331397	-0.00912205	0.0107795	0.00304293	0.00718687	0.0210126	0.0118838	0.0190783	0.0187988	0.0152029	0.00193519	0.012165	0.00387121	0.0182458	0.0074638	-0.00138636	0.0146498	0.00801515	0.0088468	0.0163098	0.0146498	0.00774158	0.00967761	-0.00552946	0.0127155	0.0105067	0.00442424	0.0138215	0.0107803	0.0140968	8.41751e-07	0.0121616	0.0121641	0.00221296	0.0127155	0.0201801	0.00912626	0.0138241	0.00829545
		0.0116094	-0.00525168	0.0157576	0.0168662	0.0154848	0.0135412	0.0196279	0.00580724	0.0240497	-0.00331397	-0.00912205	0.0105034	0.00276684	0.0074638	0.0212887	0.0121608	0.0190783	0.0187988	0.0149259	0.00193519	0.0118889	0.00387121	0.0185219	0.0074638	-0.00110943	0.0152029	0.00829209	0.0088468	0.0163098	0.0143737	0.00774158	0.00967761	-0.00552946	0.0129924	0.0105067	0.00442424	0.0135455	0.0107803	0.0140968	-0.000275253	0.0121616	0.0121641	0.00165993	0.0129916	0.0196271	0.00912626	0.0138241	0.00801936
		0.0118855	-0.00525168	0.0154806	0.0171431	0.0154848	0.0138182	0.019904	0.00636027	0.0240497	-0.00331397	-0.00856902	0.0107795	0.00249074	0.0074638	0.0212887	0.0124369	0.0188013	0.0193519	0.0149259	0.00221128	0.0113359	0.00331818	0.0185219	0.0074638	-0.00138552	0.0149259	0.00801599	0.00912374	0.0160328	0.0140976	0.00746549	0.00967761	-0.00552946	0.0127155	0.0102306	0.00470034	0.0135455	0.0107803	0.0140968	8.41751e-07	0.0121616	0.0121641	0.00165993	0.0127155	0.0199032	0.00912626	0.0138241	0.00829545
		0.0116094	-0.00497559	0.0152045	0.0165901	0.0152079	0.0140951	0.0201801	0.00663636	0.0237727	-0.00331397	-0.00856902	0.0102264	0.00249074	0.00718771	0.0212887	0.0124369	0.0190774	0.0190749	0.0146498	0.00221128	0.0110598	0.00331818	0.0185219	0.0074638	-0.00138552	0.015202	0.00801599	0.00939983	0.0157567	0.0143737	0.00746549	0.00967761	-0.00552946	0.0127155	0.0105067	0.00470034	0.0138215	0.0107803	0.0143737	8.41751e-07	0.0124377	0.0121641	0.00165993	0.0127155	0.0199032	0.0094032	0.0138241	0.00801852
		0.0116094	-0.00469949	0.0149285	0.0163131	0.0152079	0.0140951	0.0201801	0.00691246	0.0234966	-0.00276094	-0.00829209	0.0096734	0.00276684	0.0074638	0.0210118	0.0124369	0.0188013	0.0190749	0.0143729	0.00221128	0.0107837	0.00331818	0.0185219	0.0074638	-0.00138552	0.015202	0.00829209	0.00939983	0.0154798	0.0140976	0.00746549	0.00967761	-0.00580556	0.0127155	0.0102306	0.00470034	0.0138215	0.0110572	0.0140976	-0.000275253	0.0124377	0.0121641	0.00193603	0.0127155	0.0199032	0.00967929	0.014101	0.00774242
		0.0116094	-0.00525253	0.0149285	0.0165901	0.0149318	0.0140951	0.0199032	0.00718939	0.0232205	-0.00276094	-0.00829209	0.0096734	0.00276684	0.0074638	0.0204588	0.012713	0.0190774	0.0187988	0.0143729	0.00165825	0.0113367	0.00359428	0.0185219	0.0074638	-0.00110943	0.0149259	0.00773906	0.00967593	0.0154798	0.0140976	0.00718939	0.00940152	-0.00580556	0.0124386	0.00995455	0.00442424	0.0138215	0.0110572	0.0143737	-0.000275253	0.0127138	0.011888	0.00221296	0.0127155	0.0199032	0.00995539	0.0143779	0.00801852
		0.0113333	-0.00497559	0.0149285	0.016037	0.0152079	0.0143721	0.0196271	0.00691246	0.0234975	-0.00276094	-0.00801515	0.00912037	0.0024899	0.00691077	0.0204588	0.0121599	0.0190774	0.0185219	0.014649	0.00138215	0.0107837	0.00359428	0.018798	0.0074638	-0.00138552	0.0149259	0.00829209	0.00967593	0.0154798	0.0140976	0.00718939	0.00940152	-0.00552862	0.0121625	0.0102306	0.00442424	0.0146515	0.0110572	0.0138207	0.000277778	0.0124377	0.0116111	0.00248906	0.0127155	0.0199032	0.0102323	0.0143779	0.00801852
		0.0110564	-0.00525168	0.0149285	0.016037	0.0154848	0.014096	0.0199032	0.00691246	0.0232205	-0.00303704	-0.00773822	0.00912037	0.00221296	0.00691077	0.0204588	0.0118838	0.0190774	0.0187988	0.0143729	0.00110606	0.0107837	0.00304125	0.0185219	0.0077399	-0.00166246	0.0149259	0.00856902	0.00967593	0.0152029	0.0138207	0.00718939	0.00940152	-0.00580471	0.0121625	0.00995455	0.00442424	0.0143746	0.0107811	0.0138207	0.000277778	0.0116077	0.0116111	0.00248906	0.0118855	0.0201793	0.00995623	0.014101	0.00774242
		0.0110564	-0.00497559	0.0149285	0.0157609	0.0154848	0.014096	0.0199032	0.00663636	0.0229444	-0.00331313	-0.00773822	0.00912037	0.0024899	0.00691077	0.0207357	0.0121599	0.0190774	0.0187988	0.0143729	0.00110606	0.0110598	0.00276515	0.0185219	0.00746296	-0.00166246	0.0149259	0.00939899	0.00995202	0.015479	0.0140968	0.00746633	0.00995455	-0.00552862	0.0121625	0.00940152	0.00442424	0.0140985	0.0113342	0.0140976	1.6835e-06	0.0116077	0.0118872	0.00221296	0.0118855	0.0201793	0.00967929	0.013548	0.00801852
		0.0107795	-0.00469949	0.0154815	0.0165909	0.0154848	0.0143729	0.0196271	0.00691246	0.0232214	-0.00331313	-0.00746128	0.00912037	0.0022138	0.00663468	0.0207357	0.0121599	0.0196305	0.0187988	0.013819	0.00138215	0.0110598	0.00248906	0.0182449	0.00718687	-0.00193855	0.0149259	0.00995202	0.00995202	0.015479	0.0143729	0.00774242	0.0105076	-0.00525253	0.0121625	0.00940152	0.00442424	0.0143754	0.0110581	0.0138215	0.000277778	0.0118838	0.0121633	0.00221296	0.0121616	0.0201793	0.0102323	0.013548	0.00774242
		0.0105034	-0.00497643	0.0154815	0.0165909	0.0154848	0.0143729	0.0199032	0.00663636	0.0232214	-0.00303704	-0.00746128	0.00884428	0.00193771	0.00691162	0.0207357	0.0121599	0.0199074	0.0190749	0.0135429	0.00165909	0.0110598	0.00221296	0.0182449	0.00718687	-0.00166246	0.015202	0.00939899	0.00967593	0.0157551	0.0138199	0.00774242	0.0105076	-0.00497643	0.0121625	0.00912458	0.00442424	0.0138224	0.0113342	0.0138215	0.000277778	0.0116077	0.0121633	0.00221296	0.0121616	0.0199032	0.00995623	0.0138241	0.00774242
		0.0107803	-0.00497643	0.0157584	0.0163148	0.0154848	0.0143729	0.0201801	0.00663636	0.0234983	-0.00248401	-0.00746128	0.00856818	0.00193771	0.00691162	0.0204588	0.0124369	0.0193544	0.018798	0.0129899	0.00193519	0.0110598	0.00193687	0.0185219	0.00691077	-0.00166246	0.015202	0.0091229	0.00939983	0.016032	0.0135429	0.00746549	0.00995455	-0.00525337	0.0121625	0.00884848	0.00470034	0.0135463	0.0110581	0.0138215	0.000277778	0.0118838	0.0118872	0.00248906	0.0124386	0.0201793	0.00995623	0.0138241	0.00746633
		0.0110564	-0.00497643	0.0160345	0.0163148	0.0154848	0.0143729	0.0201801	0.00663636	0.0229453	-0.00248401	-0.00746128	0.00829209	0.0022138	0.00663468	0.0204588	0.0124369	0.0196313	0.0185219	0.012713	0.00193519	0.0110598	0.00193687	0.0179689	0.00691077	-0.00166246	0.015202	0.00939899	0.00939983	0.016032	0.013819	0.00718939	0.00995455	-0.00552946	0.0118855	0.00912542	0.00414731	0.0135463	0.0110581	0.0138215	0.000830808	0.0116077	0.0121633	0.00276515	0.0127155	0.0199024	0.00967929	0.0141002	0.00719024
		0.0113325	-0.00470034	0.0160345	0.0165918	0.0157618	0.0143729	0.0201801	0.00663636	0.0232222	-0.00248401	-0.00746128	0.00801599	0.00166077	0.00608165	0.0199057	0.012713	0.0196313	0.0185219	0.0129899	0.00221128	0.0110598	0.0022138	0.0179689	0.00718687	-0.00138636	0.015479	0.00939899	0.00995286	0.0157551	0.013266	0.0069133	0.00995455	-0.0058064	0.0121625	0.00967845	0.00414731	0.0138224	0.0113342	0.0135455	0.000553872	0.0116077	0.0121633	0.00276515	0.0124394	0.0196254	0.0102323	0.0143763	0.00719024
		0.0113325	-0.0055303	0.0163106	0.0168678	0.0154848	0.0143729	0.0201801	0.00635943	0.0234992	-0.00248401	-0.00746128	0.00829209	0.00166077	0.00608165	0.0201827	0.013266	0.0196313	0.0182458	0.0135429	0.00221128	0.0113359	0.0022138	0.0179689	0.00690993	-0.00138636	0.015479	0.0091229	0.00995286	0.0160311	0.0129891	0.00663721	0.0102306	-0.0058064	0.0121625	0.00995539	0.00414731	0.0138224	0.0113342	0.0135455	0.000553872	0.0124377	0.0118872	0.00221212	0.0124394	0.0193485	0.0105084	0.0146524	0.00746633
		0.0110564	-0.00525421	0.0165875	0.0165918	0.0152088	0.014649	0.0193502	0.00608333	0.0232222	-0.00248401	-0.00718519	0.00829209	0.0022138	0.00608165	0.0201827	0.013266	0.0196313	0.0185227	0.014096	0.00248737	0.0110589	0.00193687	0.0179689	0.00690993	-0.00138636	0.015479	0.0091229	0.00995286	0.0160311	0.0129891	0.00608418	0.0105067	-0.00552946	0.0124386	0.00967929	0.00414731	0.0140993	0.0113342	0.0135455	0.000553872	0.0121616	0.0116111	0.00248822	0.0124394	0.0193485	0.0105084	0.0146524	0.00746633
		0.0110564	-0.00553114	0.0165875	0.0160387	0.0152088	0.0149259	0.0196271	0.00580724	0.0232222	-0.00248401	-0.00663215	0.00801599	0.00193687	0.00663468	0.0204588	0.013266	0.0193544	0.0185227	0.013819	0.00248737	0.0110589	0.00166077	0.0179689	0.00663384	-0.00111027	0.015479	0.0091229	0.00967677	0.0160311	0.012713	0.00691414	0.0107828	-0.00497643	0.0124386	0.00995539	0.0044234	0.0140993	0.0113342	0.0132685	8.41751e-07	0.0124377	0.0116111	0.00221128	0.0121633	0.0193485	0.0105084	0.0146524	0.00774242
		0.0110564	-0.00580808	0.0168645	0.0160387	0.0154848	0.0149259	0.019351	0.00608333	0.0232222	-0.00248401	-0.00690909	0.00746296	0.00193687	0.00663468	0.0204588	0.0129899	0.0199074	0.0185227	0.0143721	0.00248737	0.011335	0.00166077	0.0176928	0.00690993	-0.00111027	0.0152029	0.0091229	0.0102298	0.0160311	0.0124369	0.00719024	0.0110589	-0.00497643	0.0124386	0.00940236	0.0044234	0.0138232	0.0116103	0.0129924	0.000277778	0.0124377	0.011888	0.00193519	0.0121633	0.0196254	0.00995539	0.0140993	0.00774242
		0.0113333	-0.00580808	0.0168645	0.0157618	0.0157609	0.0149259	0.019351	0.00608333	0.0229453	-0.0027601	-0.00690909	0.00773906	0.00221296	0.00635859	0.0204588	0.0127138	0.0196313	0.0179697	0.014649	0.00248737	0.0116111	0.00138468	0.0182458	0.00746296	-0.00111027	0.0152029	0.00939983	0.0099537	0.0160311	0.012713	0.00746633	0.0105059	-0.00497643	0.0121625	0.00912626	0.00414731	0.0138232	0.0116103	0.0132685	0.000553872	0.0124377	0.0124411	0.00165909	0.0121633	0.0196254	0.0102315	0.0140993	0.00718939
		0.0110572	-0.00608418	0.0171414	0.0157618	0.0157609	0.0157559	0.019351	0.00663636	0.0232214	-0.0027601	-0.006633	0.00773906	0.00221296	0.00580556	0.0204588	0.0127138	0.0199074	0.0176928	0.0149259	0.00248737	0.0121641	0.00138468	0.0179697	0.00746296	-0.00111027	0.0152029	0.00939983	0.0102298	0.0154781	0.013266	0.00719024	0.010782	-0.00497643	0.0121625	0.00884933	0.00414731	0.0140993	0.0113342	0.0135455	0.000829966	0.0121616	0.0124411	0.00193519	0.0121633	0.0199015	0.00995539	0.0140993	0.00746549
		0.0105042	-0.00636027	0.0171414	0.0154857	0.015484	0.0157559	0.019351	0.00636027	0.0232214	-0.0030362	-0.006633	0.00746296	0.00248906	0.00580556	0.0199057	0.0127138	0.0196305	0.0176928	0.015202	0.00221128	0.0121641	0.00138468	0.0182466	0.00773906	-0.00111027	0.0154798	0.00939983	0.0099537	0.0154781	0.0129891	0.00746633	0.0105059	-0.00552946	0.0121625	0.00884933	0.00359428	0.0138232	0.0116111	0.0132694	0.000829966	0.0118855	0.0129941	0.00193519	0.0116103	0.0199015	0.00940236	0.0146532	0.00718939
		0.0102281	-0.00636027	0.0176944	0.0154857	0.0157601	0.0154798	0.019351	0.00663636	0.0234975	-0.00331313	-0.00690993	0.00746296	0.00276515	0.00580556	0.0199057	0.0124377	0.0201835	0.0176928	0.015479	0.00193519	0.0124402	0.00110859	0.0185236	0.00746296	-0.0016633	0.0157559	0.00939983	0.0099537	0.0160311	0.0129891	0.00718939	0.0110589	-0.00525337	0.0118864	0.0082963	0.00331734	0.0135471	0.0116111	0.0132694	0.001383	0.0116086	0.0129941	0.00193519	0.0116103	0.0199015	0.00967845	0.0146532	0.00718939
		0.0102281	-0.00608333	0.0171414	0.0152096	0.0154832	0.0152029	0.0190749	0.00635943	0.0232214	-0.00331313	-0.00718687	0.0077399	0.00331818	0.00552946	0.0201827	0.0121616	0.0204596	0.0179697	0.0157551	0.00193519	0.0124402	0.00110859	0.0187997	0.00773906	-0.00193939	0.016032	0.0088468	0.0099537	0.0160311	0.012713	0.00663636	0.0107828	-0.00552946	0.0124394	0.0080202	0.00359428	0.0135471	0.0116111	0.0129933	0.00165993	0.0116086	0.0132702	0.00165825	0.0113342	0.0199015	0.00995455	0.0149301	0.00718939
		0.00995202	-0.00608333	0.0171414	0.0154857	0.0152062	0.0154798	0.0190749	0.00663552	0.0229444	-0.00303704	-0.00690993	0.00801599	0.00359428	0.00525337	0.0201827	0.0121616	0.0201835	0.0176928	0.016032	0.00165825	0.0124402	0.00138468	0.0187997	0.00773906	-0.00166246	0.0163089	0.00856987	0.0099537	0.0163072	0.013266	0.00635943	0.0110589	-0.00552946	0.0127163	0.0080202	0.00359428	0.0138232	0.0118872	0.0132694	0.00165993	0.0113325	0.0132702	0.00138215	0.0113342	0.0201776	0.0102306	0.0152062	0.00718939
		0.00995202	-0.00608333	0.0171414	0.0154857	0.0154823	0.0152029	0.0187988	0.00635859	0.0234983	-0.0027601	-0.00663384	0.00801599	0.00387037	0.00552946	0.0204588	0.0127146	0.0201835	0.0176928	0.016032	0.00193434	0.0121633	0.00110859	0.0185227	0.00801515	-0.00110943	0.016032	0.00856987	0.0102306	0.0160311	0.013266	0.00608333	0.0110589	-0.00608249	0.0124402	0.0080202	0.00387121	0.0138232	0.0116111	0.0129924	0.00165993	0.0110556	0.0135463	0.00110606	0.0110581	0.0201776	0.0107837	0.0152062	0.00718939
		0.00939899	-0.00635943	0.0171414	0.0157618	0.0154823	0.0152029	0.0190758	0.00635859	0.0237753	-0.00303704	-0.00691077	0.00829209	0.00331734	0.00552946	0.0201827	0.0129907	0.0204596	0.0168628	0.016585	0.00165825	0.0124394	0.00110859	0.0185227	0.00773906	-0.00110943	0.0163081	0.00884596	0.0105067	0.0160311	0.0135421	0.00608333	0.0110589	-0.00608249	0.0129933	0.00885017	0.00331818	0.0135471	0.011888	0.0132685	0.001383	0.0113316	0.0138224	0.000829966	0.010782	0.0201776	0.0110606	0.0149301	0.00718939
		0.00995202	-0.00663552	0.0171414	0.0157618	0.0154823	0.0152029	0.0193519	0.00663468	0.0234992	-0.00276094	-0.00691077	0.00801515	0.00331734	0.00552946	0.0204588	0.0132677	0.0199057	0.0165859	0.0163089	0.00193519	0.0124394	0.00138552	0.0185227	0.00801515	-0.00110943	0.016032	0.00856902	0.0107828	0.0157551	0.0135421	0.00635943	0.0110589	-0.00552946	0.0132694	0.00912626	0.00331818	0.0135471	0.011612	0.0132685	0.001383	0.0110547	0.0140993	0.000829966	0.0105059	0.0201776	0.0116136	0.0149301	0.0069133
		0.00995202	-0.00635943	0.0174175	0.0160387	0.0157584	0.0149268	0.0193519	0.00635859	0.0232231	-0.00303788	-0.00608081	0.00829125	0.00304125	0.0058064	0.0201827	0.0135438	0.0199057	0.0165859	0.0163089	0.00165909	0.0124394	0.00166246	0.0182466	0.00773906	-0.00138552	0.016032	0.00829293	0.0105067	0.0157551	0.0138182	0.00663552	0.011612	-0.00525253	0.0138224	0.00940236	0.00387121	0.0138232	0.011888	0.0132685	0.0011069	0.0107786	0.0138232	0.000829966	0.0105059	0.0199015	0.0116136	0.0152062	0.0069133
		0.010229	-0.00635943	0.0174175	0.0160387	0.0160345	0.0152037	0.0190749	0.00663468	0.0235	-0.00248485	-0.00580471	0.00856734	0.00331818	0.0058064	0.0199066	0.0135438	0.0196288	0.016862	0.0165859	0.00110606	0.0127163	0.00193939	0.0176936	0.00773906	-0.000832492	0.016032	0.00856902	0.0107828	0.0157551	0.0140951	0.00691162	0.011612	-0.00497643	0.0138224	0.00940236	0.00414731	0.0140993	0.0121641	0.0129924	0.0011069	0.0113316	0.0138232	0.000829966	0.0107828	0.0199015	0.0116136	0.0152062	0.00663636
		0.00995286	-0.0058064	0.0176936	0.0160387	0.0163106	0.0154806	0.0196288	0.00718771	0.022947	-0.00220791	-0.00635774	0.00856734	0.00331818	0.0058064	0.0199066	0.0138199	0.0196288	0.0165859	0.0168628	0.000829966	0.0132694	0.00221549	0.0174175	0.00746296	-0.00110943	0.016032	0.00856902	0.0105067	0.0157551	0.0140951	0.00663468	0.0113359	-0.00525337	0.0140993	0.00912542	0.00387121	0.0140993	0.011888	0.0127163	0.00165993	0.0107786	0.0129933	0.000829966	0.0105067	0.0201776	0.0116136	0.0152062	0.00663636
		0.00995286	-0.00525337	0.0179705	0.0160387	0.0163106	0.0157567	0.0196288	0.00718771	0.02267	-0.00248401	-0.00691077	0.0082904	0.00304125	0.0055303	0.0196305	0.0138199	0.0193519	0.0168628	0.0168628	0.000829966	0.0135463	0.00249158	0.0174175	0.00746296	-0.000556397	0.016032	0.00939899	0.0105067	0.0157551	0.0146481	0.00635859	0.0113359	-0.0055303	0.0143763	0.00940152	0.00387121	0.0140993	0.011335	0.0124402	0.00138384	0.0107786	0.0129933	0.00110606	0.0105067	0.0199007	0.0116136	0.0152062	0.00635943
		0.00995286	-0.00525337	0.0176944	0.0160387	0.0160337	0.0154806	0.0196288	0.0074638	0.02267	-0.00276094	-0.00718771	0.0085665	0.00304125	0.0058064	0.0199066	0.0138199	0.0193519	0.0171389	0.0165867	0.000829966	0.0138224	0.00221465	0.0176944	0.00746296	-0.000556397	0.016032	0.00967508	0.0099537	0.015479	0.0149242	0.00691162	0.0110598	-0.00497727	0.0146524	0.00940152	0.00387121	0.0138232	0.0110589	0.0129933	0.00138384	0.0105025	0.0127163	0.00110606	0.0105067	0.0201776	0.0118897	0.0154823	0.00635943
		0.00967593	-0.00552946	0.0176944	0.0157618	0.0163098	0.0154806	0.0199049	0.0077399	0.02267	-0.00331397	-0.00746465	0.0082904	0.00331734	0.0058064	0.0201827	0.0138199	0.0193519	0.0171389	0.0165867	0.000553872	0.0135463	0.00221465	0.0176944	0.00773906	-0.000832492	0.015479	0.00939899	0.0102298	0.015202	0.0143712	0.00635859	0.0110598	-0.00525337	0.0146524	0.00967761	0.00414731	0.0140993	0.0110589	0.0132694	0.00165993	0.0102264	0.0124402	0.000829966	0.0105067	0.0201776	0.0118897	0.0154823	0.00635943
		0.00967593	-0.00552946	0.0174175	0.0154848	0.0160328	0.0152045	0.020181	0.00718687	0.022947	-0.00331397	-0.00746465	0.0082904	0.00304125	0.0055303	0.0207357	0.0138199	0.0190749	0.0174158	0.0163106	8.41751e-07	0.0135463	0.00193771	0.0176944	0.00801599	-0.000555556	0.015479	0.00939899	0.0105059	0.0149259	0.0146481	0.00608249	0.0110598	-0.00525337	0.0146524	0.00967761	0.00414731	0.0140993	0.011612	0.0132694	0.00138384	0.0096734	0.0124402	0.000829966	0.0110606	0.0199007	0.0121658	0.0154823	0.00635943
		0.0091229	-0.00580556	0.0174175	0.0152088	0.0157559	0.0154806	0.0204579	0.00691077	0.022947	-0.00331397	-0.00746465	0.0085665	0.00304125	0.0058064	0.0207357	0.0138199	0.018798	0.0171397	0.0163106	-0.000276094	0.0135463	0.00193771	0.0174184	0.00801599	-0.000555556	0.015479	0.0091229	0.0105059	0.0149259	0.0152012	0.00635859	0.0116128	-0.00552946	0.0146524	0.0099537	0.00414731	0.0138224	0.011612	0.0132694	0.00138384	0.00995034	0.0118872	0.000829966	0.0105076	0.0201776	0.0121658	0.0154823	0.00635943
		0.0091229	-0.00608249	0.0176936	0.0152088	0.015479	0.0152045	0.0204579	0.00718687	0.022947	-0.00331397	-0.00746465	0.0082904	0.00304125	0.0055303	0.0210126	0.0138199	0.018798	0.0171397	0.0163106	-0.000276094	0.0135463	0.00166162	0.0176953	0.00801599	-0.00083165	0.0152029	0.0091229	0.0105059	0.0149259	0.0152012	0.00663468	0.0118897	-0.00552946	0.0149285	0.0099537	0.0044234	0.0132694	0.0110589	0.0135455	0.00165993	0.00995034	0.0121633	0.000553872	0.0102306	0.0199007	0.0116128	0.0157593	0.00608333
		0.00939899	-0.00663552	0.0176936	0.0154848	0.015479	0.0152045	0.020734	0.00718687	0.02267	-0.00414394	-0.00746465	0.00801431	0.00248822	0.0055303	0.0210126	0.0135438	0.018798	0.0174167	0.0171406	1.4803e-13	0.0138224	0.00221465	0.0174192	0.00801599	-0.00138468	0.0152029	0.0091229	0.010782	0.0149259	0.0152012	0.00691077	0.0116136	-0.00525253	0.0152045	0.0099537	0.0044234	0.0132694	0.0110589	0.0135455	0.00193687	0.0096734	0.0121633	0.000830808	0.00967761	0.0199007	0.0116128	0.0157593	0.00608333
		0.0091229	-0.00663552	0.0176936	0.0152088	0.0157551	0.0152045	0.020734	0.00746296	0.02267	-0.00386785	-0.00718771	0.0082904	0.00248822	0.00525421	0.0210126	0.0132668	0.0190741	0.0174167	0.0171406	-0.000276094	0.0143754	0.00166162	0.0171423	0.00829209	-0.00138468	0.015479	0.0091229	0.010782	0.0149259	0.0152012	0.00663384	0.0116136	-0.00580556	0.0149276	0.0102298	0.00497643	0.0129933	0.011335	0.0135455	0.00221296	0.00994949	0.0121633	0.000830808	0.0099537	0.0196246	0.0113367	0.0157593	0.0069133
		0.0091229	-0.00691162	0.0176936	0.0152088	0.0160311	0.0152045	0.020734	0.00746296	0.022947	-0.00414394	-0.00691077	0.0085665	0.00276431	0.00525421	0.0204588	0.0132668	0.0190741	0.0179697	0.0171406	-0.000276094	0.0143754	0.00193855	0.0171423	0.00829209	-0.00166162	0.015479	0.0088468	0.0110589	0.0149259	0.0149251	0.00690993	0.0118897	-0.00552862	0.0152045	0.0105059	0.00497643	0.0129933	0.0110589	0.0135455	0.00193603	0.00994949	0.0118864	0.000830808	0.00967761	0.0190715	0.0113367	0.0157593	0.0069133
		0.0091229	-0.00774158	0.0176936	0.0149318	0.0163081	0.0152045	0.0204579	0.00773906	0.022947	-0.00359091	-0.00691077	0.0085665	0.00221128	0.00525421	0.0201818	0.0129899	0.0190741	0.0179697	0.0174167	-0.00055303	0.0146515	0.00193855	0.0174192	0.00856818	-0.00193771	0.015202	0.00857071	0.0110589	0.0152029	0.0152012	0.00663384	0.0116136	-0.00525253	0.0149285	0.0105059	0.00497643	0.0129933	0.011335	0.0138224	0.00193603	0.00994949	0.0113333	0.000830808	0.00995455	0.0187955	0.0113367	0.0157593	0.00663721
		0.00856987	-0.00746465	0.0176936	0.0146549	0.016585	0.0154806	0.0204579	0.00746296	0.0232239	-0.00359091	-0.00691077	0.0085665	0.00193519	0.00525421	0.0201818	0.0127138	0.019351	0.0179697	0.0176936	-0.000829125	0.0149276	0.00166162	0.0171431	0.00856818	-0.00166077	0.015202	0.0088468	0.011335	0.015479	0.0149251	0.00635774	0.0116136	-0.00525253	0.0149285	0.0105059	0.00497643	0.0129933	0.0116111	0.0140985	0.00193603	0.00994949	0.0113333	0.000830808	0.00995455	0.0196254	0.0116136	0.0154823	0.0069133
		0.00856987	-0.00801768	0.0176936	0.0146549	0.0168611	0.0157576	0.0204579	0.00773906	0.0232239	-0.00359091	-0.00691077	0.00884343	0.00193519	0.00525421	0.0199057	0.0124369	0.0190749	0.0179697	0.0176936	-0.000829125	0.0149276	0.00138552	0.0171431	0.00856818	-0.00193687	0.015202	0.0091229	0.0116111	0.0157551	0.0146481	0.00663384	0.0113367	-0.00497643	0.0149285	0.010782	0.00497643	0.0127163	0.011335	0.0140985	0.00221296	0.00994949	0.0110572	0.00138384	0.0102306	0.0196254	0.0113367	0.0152062	0.00718939
		0.00856987	-0.00801768	0.0176936	0.0152079	0.0168611	0.0160337	0.020181	0.00690909	0.0226709	-0.00359091	-0.00691077	0.00884343	0.00165909	0.00497811	0.0201827	0.012713	0.020181	0.0179697	0.0176936	-0.000829125	0.0152037	0.00138552	0.016867	0.00884512	-0.0022138	0.015202	0.0091229	0.0116111	0.015479	0.0146481	0.00663384	0.0113367	-0.00552946	0.0143754	0.010782	0.00470034	0.0121633	0.0116111	0.0140985	0.00221296	0.00994949	0.0107811	0.00110774	0.00995455	0.0193485	0.0116128	0.0154823	0.00718939
		0.00856987	-0.00801768	0.0176936	0.0152079	0.0168611	0.0163106	0.020181	0.006633	0.0223948	-0.00359091	-0.00635774	0.00884343	0.00165909	0.00497811	0.0201827	0.012713	0.0204571	0.0179697	0.0176936	-0.00110522	0.0149276	0.00166246	0.0165909	0.00884512	-0.0024899	0.015479	0.0091229	0.011335	0.0152029	0.0146481	0.00663384	0.0116136	-0.00552946	0.0143754	0.010782	0.0044234	0.0121633	0.011335	0.0140985	0.00193603	0.0096734	0.0107811	0.00138384	0.00967845	0.0190724	0.0118889	0.0152054	0.00746549
		0.0088468	-0.00774074	0.0176936	0.0152079	0.0168611	0.0168636	0.0204579	0.00690909	0.0218418	-0.00359091	-0.00635774	0.00884343	0.00138215	0.00470202	0.0201827	0.0129891	0.0201801	0.0182466	0.0174175	-0.000829125	0.0146507	0.00166246	0.016314	0.00856902	-0.00193687	0.0157551	0.00939899	0.011888	0.0149268	0.0149242	0.00663384	0.0116136	-0.00635943	0.0143754	0.011335	0.0044234	0.0121633	0.011335	0.0140985	0.00221212	0.00995034	0.0102281	0.00165993	0.00967845	0.0187963	0.012165	0.0157593	0.00718939
		0.0091229	-0.00801768	0.0176936	0.0154848	0.0168611	0.0168636	0.0210109	0.00690909	0.0218418	-0.00359091	-0.00608165	0.00911953	0.00138215	0.00470202	0.0201827	0.0132652	0.0204571	0.0185227	0.0176936	-0.00055303	0.0146507	0.00166246	0.016314	0.00912205	-0.0024899	0.0157551	0.00912205	0.011888	0.0152037	0.0146481	0.00690993	0.0118897	-0.00608333	0.0143754	0.011335	0.00414731	0.0118872	0.011335	0.0140985	0.00193603	0.00995034	0.0102281	0.00165993	0.00912542	0.0187963	0.0124419	0.0160362	0.00691246
		0.0091229	-0.00801768	0.0174175	0.0149318	0.017138	0.0171397	0.020734	0.006633	0.0215657	-0.00331481	-0.00635774	0.0085665	0.00138215	0.00442593	0.0201827	0.0140951	0.020734	0.0187997	0.0182466	-0.000829125	0.0149268	0.00166246	0.016037	0.00884596	-0.00304293	0.0160311	0.00912205	0.011612	0.0149276	0.0146481	0.006633	0.0118897	-0.00608333	0.0149285	0.011335	0.00442424	0.0113342	0.011335	0.0143754	0.00221296	0.0105034	0.0102281	0.00138384	0.00940236	0.0187963	0.0124419	0.0160362	0.00718855
		0.00939983	-0.00801768	0.0171414	0.0143788	0.017415	0.0168628	0.0210109	0.0063569	0.0218426	-0.00331481	-0.00635774	0.0085665	0.00165825	0.00470202	0.0199057	0.0140951	0.0204579	0.0185227	0.0176936	-0.00055303	0.0149268	0.00166246	0.015484	0.0091229	-0.00304293	0.0160311	0.00912205	0.0118889	0.0152037	0.0146481	0.0063569	0.0118897	-0.00636027	0.0146524	0.011612	0.00442424	0.0116111	0.0110589	0.0143754	0.00165993	0.0107795	0.0105051	0.00110774	0.00912626	0.0187963	0.0121658	0.0160362	0.00718855
		0.00912374	-0.00774158	0.0174175	0.0141019	0.016862	0.0165867	0.0210109	0.006633	0.0218426	-0.00331481	-0.00663384	0.00884343	0.00138131	0.00497896	0.0204588	0.013819	0.0204579	0.0182458	0.0179705	-0.000276094	0.0149268	0.00166246	0.015484	0.00939983	-0.00331902	0.0160311	0.00939815	0.012165	0.0152037	0.0146481	0.00580387	0.0116136	-0.00636027	0.0146524	0.0118889	0.00387121	0.011888	0.0110589	0.0140993	0.00138384	0.0107795	0.010782	0.00166077	0.00940236	0.0185202	0.0116128	0.0163123	0.00663552
		0.00857071	-0.00718771	0.0174175	0.0141019	0.017138	0.0163106	0.020734	0.006633	0.0218426	-0.00276178	-0.00663384	0.00884343	0.00138131	0.00470202	0.0201818	0.013819	0.0210109	0.0185227	0.0179705	-0.000276094	0.0149268	0.00166246	0.0157601	0.0102298	-0.00331902	0.0160311	0.00912205	0.011888	0.0154798	0.0146481	0.00607997	0.0121667	-0.00608418	0.0146524	0.0118889	0.00387121	0.011888	0.0107828	0.0140993	0.00165993	0.0113325	0.0105051	0.00193687	0.00967929	0.0187971	0.0110598	0.0165884	0.00663552
		0.00829377	-0.00718771	0.0174175	0.0141019	0.017138	0.0165867	0.0204579	0.0063569	0.0215657	-0.00220875	-0.00691077	0.00856734	0.00110522	0.00470202	0.0204579	0.0135421	0.021287	0.0182458	0.0179705	1.4803e-13	0.0149268	0.00193855	0.0152062	0.0102298	-0.00331902	0.0160311	0.00939899	0.011335	0.0154798	0.0146481	0.006633	0.0124428	-0.00608418	0.0146524	0.012165	0.00387121	0.011888	0.0107828	0.0138232	0.00138384	0.0113325	0.0107811	0.00193687	0.00884933	0.0190741	0.0107837	0.0165884	0.00691162
		0.00801768	-0.00691077	0.0171414	0.0138258	0.0174141	0.0168628	0.0204579	0.0063569	0.0215657	-0.00220875	-0.00691077	0.00884343	0.00110522	0.00470202	0.0204579	0.0138182	0.021287	0.0176928	0.0182475	-0.000276094	0.0152029	0.00166162	0.0154823	0.0099537	-0.00359596	0.0163072	0.00995202	0.011335	0.0154798	0.0146481	0.006633	0.0127189	-0.00580808	0.0146524	0.0118889	0.00359512	0.011888	0.0110598	0.0135471	0.00138384	0.0113325	0.0107811	0.00193687	0.00857323	0.018798	0.0107837	0.0165884	0.00691162
		0.00801768	-0.00718771	0.0171414	0.0141027	0.0176902	0.0165867	0.0210109	0.00690993	0.0215657	-0.00193266	-0.00691077	0.00884343	0.00110522	0.00470202	0.0207348	0.0138182	0.021287	0.0176928	0.0182475	1.4803e-13	0.0149268	0.00138552	0.0152062	0.0099537	-0.00359596	0.0160303	0.00995202	0.0110589	0.0149268	0.0149242	0.006633	0.0124428	-0.00608418	0.0146524	0.0116128	0.00359512	0.0121641	0.0110598	0.0138241	0.000830808	0.0113325	0.0107811	0.00221296	0.00829714	0.018798	0.0110598	0.0168653	0.00691162
		0.00829461	-0.00718771	0.0171414	0.0138266	0.0174141	0.0165867	0.0207348	0.00690993	0.0215657	-0.0022096	-0.00663468	0.00884343	0.000829125	0.00470202	0.0207348	0.0135421	0.021287	0.0176928	0.0182475	2.22045e-13	0.0149268	0.00110943	0.0154832	0.0099537	-0.00331902	0.0160303	0.010229	0.0110589	0.0143737	0.0146473	0.00635606	0.0121667	-0.00608418	0.0149285	0.0116128	0.00304209	0.0121641	0.0107837	0.014101	0.00138384	0.0110556	0.0107811	0.00248906	0.00857407	0.018798	0.0107837	0.0168653	0.00635859
		0.00857071	-0.00691162	0.0171414	0.0138266	0.0174141	0.0165867	0.0207348	0.00690993	0.0218426	-0.0022096	-0.00635774	0.0082904	0.000829125	0.00470202	0.0204588	0.0135421	0.021287	0.0176928	0.0179714	1.4803e-13	0.0146498	0.000833333	0.0154832	0.0099537	-0.00331902	0.0154773	0.00995202	0.0110589	0.0143737	0.0146473	0.00607912	0.0121667	-0.00608418	0.0149285	0.0116128	0.00304209	0.0124402	0.0105076	0.0138241	0.00138384	0.0110556	0.0110572	0.00276515	0.00829798	0.018798	0.0105076	0.0163123	0.00635859
		0.0088468	-0.00635859	0.0174175	0.0135505	0.0174141	0.0163106	0.0204579	0.00690993	0.0218426	-0.0022096	-0.00691077	0.00856734	0.000552189	0.00470202	0.0201818	0.0135421	0.021564	0.0176928	0.0185244	-0.00055303	0.0143729	0.00110943	0.0154832	0.0099537	-0.00359512	0.0160303	0.00967593	0.011335	0.0140976	0.0143704	0.00607912	0.0118897	-0.00580808	0.0149285	0.0116128	0.00304209	0.0127163	0.00995455	0.0143771	0.00165993	0.0110556	0.0113333	0.00304125	0.00802104	0.0185219	0.0105076	0.0160362	0.00608249
		0.00857071	-0.00663552	0.0174175	0.0135505	0.0168611	0.0160337	0.0204579	0.00718603	0.0215665	-0.0019335	-0.00635774	0.00856734	0.000552189	0.00497896	0.0196288	0.0135421	0.0218409	0.0176928	0.0188005	-0.000276094	0.0149259	0.00138552	0.0154832	0.0102298	-0.00414815	0.0160303	0.00967593	0.011335	0.0143737	0.0143704	0.00607912	0.0118897	-0.00580808	0.0143754	0.0116128	0.00304209	0.0127163	0.00995455	0.0149301	0.00221296	0.0110556	0.0113333	0.00276515	0.00829714	0.0185219	0.0105076	0.0160362	0.00608249
		0.00829461	-0.00608249	0.0176936	0.0135505	0.0168611	0.0160337	0.0204579	0.00746212	0.0215665	-0.00138047	-0.00635774	0.00884428	-8.41751e-07	0.00470286	0.0193527	0.0135421	0.0218409	0.0179689	0.0196305	-0.000552189	0.0146498	0.00138552	0.0157601	0.0105059	-0.00442424	0.0157542	0.00939899	0.011335	0.0140976	0.0140934	0.00635522	0.0121658	-0.00553199	0.0146515	0.0118889	0.00276515	0.0129924	0.00995455	0.0149301	0.00221296	0.0113316	0.0116094	0.00248822	0.0080202	0.0185219	0.0105076	0.0163123	0.0058064
		0.00857071	-0.00608249	0.0176936	0.0132736	0.0165842	0.0160337	0.020181	0.00746212	0.0210135	-0.00138047	-0.00608165	0.00856818	-0.000277778	0.00470286	0.0190758	0.013819	0.0218409	0.0174158	0.0199074	-0.000276094	0.0146498	0.00138552	0.0157601	0.0113359	-0.00414731	0.0157542	0.00967593	0.0116111	0.0143746	0.0140934	0.00663131	0.0118897	-0.00553199	0.0146515	0.0116128	0.00276515	0.0129924	0.00995455	0.0152071	0.00193687	0.0113316	0.0113333	0.00276431	0.0080202	0.0185219	0.0110606	0.0160362	0.0058064
		0.00829461	-0.00608249	0.0176936	0.0127205	0.0163081	0.0160337	0.020181	0.00773906	0.0212896	-0.00110354	-0.00635859	0.00884512	-0.000553872	0.00470286	0.0193527	0.0135429	0.0215648	0.0174158	0.0201843	-0.000276094	0.0143729	0.000832492	0.0154832	0.0110598	-0.00497727	0.0157542	0.00967593	0.0116111	0.0149285	0.0138173	0.00663131	0.0118897	-0.00553199	0.0146515	0.0116128	0.00276515	0.0127163	0.00940152	0.015484	0.00165993	0.0110547	0.0121633	0.00304125	0.0080202	0.0190758	0.0113367	0.0163123	0.00552946
		0.00829461	-0.00608249	0.0174175	0.0127205	0.0163081	0.0157576	0.0204579	0.00746296	0.0215665	-0.000827441	-0.00635859	0.00912121	-0.000553872	0.00470286	0.0193527	0.0132668	0.0218418	0.0174158	0.0204604	-0.000276094	0.014649	0.000832492	0.0154832	0.0110598	-0.00497727	0.0157542	0.0105059	0.011335	0.0154815	0.0138173	0.00663131	0.0110598	-0.00580808	0.0140976	0.0116128	0.00276515	0.0129924	0.00967845	0.0152079	0.0011069	0.0107778	0.0121633	0.00359428	0.0080202	0.0190758	0.0113367	0.0165884	0.00525337
		0.00857071	-0.0058064	0.0179705	0.0124444	0.0168611	0.0157576	0.0210109	0.00718603	0.0215665	-0.000827441	-0.00663468	0.00912121	-0.0011069	0.00442593	0.0196288	0.0129899	0.0218418	0.0176928	0.0201835	-0.000552189	0.015202	0.000556397	0.0157593	0.0107837	-0.00497727	0.0154773	0.010782	0.011335	0.0152054	0.0135412	0.00635522	0.0107837	-0.00525505	0.0143737	0.0110598	0.00276515	0.0129924	0.00995455	0.0149318	0.000830808	0.0110539	0.0116103	0.00414731	0.0080202	0.0187997	0.0116128	0.0165884	0.00525337
		0.00829461	-0.00608333	0.0174175	0.0121675	0.0168611	0.0157576	0.0212879	0.00690993	0.0215665	-0.000551347	-0.00635859	0.00912121	-0.001383	0.00497896	0.0199057	0.0127138	0.0221187	0.0176928	0.0201835	-0.000552189	0.015202	0.000832492	0.0160354	0.0110598	-0.00442424	0.0154773	0.0110581	0.0116111	0.0152054	0.0138182	0.00607912	0.0110606	-0.00553199	0.0143737	0.0113359	0.00276515	0.0127163	0.00967845	0.0152079	0.000830808	0.0110539	0.0116103	0.0044234	0.0080202	0.0187997	0.0116128	0.0163123	0.00552946
		0.00829461	-0.00635943	0.0171406	0.0118914	0.0168611	0.0154815	0.0207348	0.00690993	0.0212896	-0.000827441	-0.00663468	0.00912121	-0.00165909	0.00525505	0.0201818	0.0129899	0.0226717	0.0179689	0.0201835	-0.000829125	0.015479	0.000832492	0.0154815	0.0113359	-0.00442424	0.0154773	0.0113342	0.0110581	0.0152054	0.0138182	0.00663215	0.0107845	-0.00553199	0.0140976	0.0110589	0.00276515	0.0124402	0.00912542	0.0157609	0.000830808	0.01133	0.0113342	0.00470034	0.0080202	0.0187997	0.0116128	0.0163123	0.00552946
		0.00829461	-0.00608333	0.0171406	0.0124444	0.0171372	0.0154815	0.0207348	0.00746296	0.0218426	-0.000551347	-0.00663468	0.00912121	-0.001383	0.00525505	0.0199057	0.0127138	0.0229478	0.0179689	0.0201835	-0.000552189	0.015479	0.000832492	0.0154815	0.0113359	-0.00414731	0.0154773	0.0107811	0.0113342	0.0154823	0.0138182	0.00690825	0.0102315	-0.00553199	0.0146507	0.0110589	0.00304209	0.0127172	0.00940152	0.016314	0.000554714	0.0116061	0.0116103	0.00497727	0.0080202	0.0187997	0.0116128	0.0163123	0.00552946
		0.00829461	-0.00580724	0.0171406	0.0121675	0.0163072	0.0160345	0.0207348	0.00746296	0.0215665	-0.000551347	-0.00635774	0.00912121	-0.001383	0.00525505	0.0196288	0.0129899	0.0223948	0.0176928	0.0201835	-0.000552189	0.015479	0.000832492	0.0154815	0.0116128	-0.00497727	0.0154773	0.0105051	0.0116103	0.0154823	0.0140943	0.00663215	0.00967845	-0.00608502	0.0146507	0.0110589	0.00331818	0.0129941	0.00967761	0.016314	0.000830808	0.0116061	0.0118872	0.00470118	0.0080202	0.0190766	0.0113367	0.0163123	0.00580556
		0.00829461	-0.00525421	0.0165867	0.0121675	0.0163072	0.0157584	0.0201818	0.00718687	0.0218434	1.6835e-06	-0.00635774	0.00912121	-0.001383	0.00525505	0.0196288	0.0124369	0.0226709	0.0176928	0.0199066	-0.000276094	0.0152029	0.000555556	0.0160345	0.0121658	-0.00525337	0.0154773	0.0105051	0.0116103	0.0154823	0.0140943	0.00663215	0.00995455	-0.00608502	0.0154806	0.0107828	0.00359428	0.0132702	0.0099537	0.0165901	0.000830808	0.0116061	0.0118872	0.00497811	0.0082963	0.0187997	0.0116128	0.0163123	0.00552946
		0.00857071	-0.00497727	0.0168628	0.0124436	0.0165842	0.0160354	0.0199057	0.00746296	0.0215665	-0.000274411	-0.00635774	0.00884512	-0.00165993	0.00525505	0.0193527	0.012713	0.022947	0.0182458	0.0199066	-0.000552189	0.0146498	-0.000274411	0.0160345	0.0121658	-0.0055303	0.0149234	0.0105051	0.0116103	0.0154823	0.0140943	0.00635606	0.00940152	-0.00608502	0.0160337	0.0105059	0.00359428	0.0129941	0.0099537	0.016037	0.000830808	0.0116061	0.0116111	0.00497811	0.00774327	0.0187997	0.0116128	0.0163123	0.00552946
		0.00857071	-0.00580724	0.0171397	0.0124436	0.0163072	0.0160354	0.0201818	0.00746296	0.0218434	-0.000274411	-0.00663384	0.00912205	-0.00138384	0.00553114	0.0190758	0.012713	0.02267	0.0179689	0.0196305	-0.000552189	0.0143737	1.6835e-06	0.0163114	0.0124419	-0.0055303	0.0146473	0.0105051	0.0116103	0.0154823	0.0140943	0.00607997	0.00940152	-0.00580892	0.0157567	0.0105059	0.00331818	0.0129941	0.00967761	0.016037	0.000830808	0.0116061	0.0118872	0.00497811	0.00801936	0.0187997	0.0118897	0.0160362	0.00552946
		0.00912374	-0.00580724	0.0176928	0.0124436	0.0168603	0.0160354	0.0204579	0.00801599	0.0215665	-0.000551347	-0.00663384	0.00912205	-0.00165993	0.00553114	0.0190758	0.0129891	0.022947	0.0179689	0.0193544	-0.000552189	0.0140976	1.6835e-06	0.0163114	0.0129949	-0.0055303	0.0146473	0.010229	0.0116103	0.0152062	0.0143712	0.00580303	0.00967761	-0.00608502	0.0163098	0.010782	0.00331818	0.0129941	0.00967761	0.016314	0.000554714	0.0116061	0.0118872	0.00497811	0.00774327	0.0187997	0.0118897	0.0157593	0.00525337
		0.00884764	-0.00608333	0.0174158	0.0121667	0.0168603	0.0160354	0.0204579	0.00801599	0.0215665	-0.000551347	-0.00663384	0.00912205	-0.00165993	0.00553114	0.0187988	0.0129891	0.0235	0.0176928	0.0190783	-0.000276094	0.0140976	0.000277778	0.0163114	0.0129949	-0.0055303	0.0149234	0.00995286	0.0118864	0.0154832	0.0149242	0.00552694	0.00940067	-0.00608502	0.0163098	0.010782	0.00304125	0.012718	0.00967761	0.016314	0.000554714	0.0116061	0.0116103	0.00497811	0.00719024	0.0187997	0.0113367	0.0157593	0.00497727
		0.00884764	-0.00580724	0.0174158	0.0129966	0.0174133	0.0163123	0.0201818	0.00856902	0.0218426	1.6835e-06	-0.00663384	0.00884512	-0.00221296	0.00525421	0.0185219	0.013266	0.0232231	0.0182458	0.0196313	0.000276936	0.0143746	0.000277778	0.0165875	0.0132719	-0.0058064	0.0149234	0.00995286	0.0116094	0.0149301	0.0143712	0.00607997	0.00940067	-0.00636195	0.0163098	0.0110581	0.00304125	0.0129941	0.00967761	0.0160379	0.00027862	0.0116061	0.0121633	0.00497811	0.00746633	0.0187997	0.0113367	0.0154823	0.00497727
		0.00912458	-0.0055303	0.0174158	0.0132727	0.0179663	0.0165884	0.0201818	0.00829293	0.0221187	0.000277778	-0.00663384	0.00856902	-0.00248906	0.00497811	0.0182458	0.0135429	0.0229461	0.0182458	0.0193552	0.00055303	0.0140976	0.000553872	0.0165875	0.0132719	-0.0058064	0.0146465	0.00967593	0.0116094	0.0143771	0.0152012	0.00580387	0.00940067	-0.00636195	0.0163098	0.0110581	0.00304125	0.0129941	0.00940152	0.016314	1.6835e-06	0.0118822	0.0118872	0.00470202	0.00746633	0.0190766	0.0110598	0.0154823	0.00497727
		0.00912458	-0.00525337	0.0171397	0.0129958	0.0176902	0.0165884	0.0199049	0.00801684	0.0221187	0.000277778	-0.00663384	0.00884512	-0.00248906	0.00497811	0.0176928	0.0138199	0.0229461	0.0179689	0.0190791	1.4803e-13	0.0140976	8.41751e-07	0.0168636	0.0135488	-0.00525337	0.0149234	0.00967593	0.0110564	0.0143771	0.0152012	0.00607997	0.00940067	-0.00663805	0.0163098	0.0110581	0.00276515	0.0127172	0.00857155	0.016867	-0.000274411	0.0116061	0.0121633	0.00442508	0.00746633	0.0190766	0.0113359	0.0154823	0.00470118
		0.00940067	-0.00497727	0.0165867	0.0129958	0.0176902	0.0163114	0.0196288	0.00829293	0.0218426	8.41751e-07	-0.00690993	0.00829209	-0.00248906	0.00497811	0.0179697	0.0135429	0.0229461	0.0179689	0.0193552	-0.000276936	0.0140976	-0.000275253	0.0168636	0.0138249	-0.00497643	0.0149234	0.00967593	0.0110564	0.0146532	0.0152012	0.00580387	0.00967761	-0.00608502	0.0165859	0.0113342	0.00276515	0.0124411	0.00857155	0.016867	-0.000274411	0.0118822	0.0129933	0.00470118	0.00774242	0.0190766	0.0110598	0.0154823	0.00497811
		0.00967677	-0.00497727	0.0168636	0.0132719	0.0179663	0.0160345	0.0201818	0.00746296	0.0218426	8.41751e-07	-0.00690993	0.00829209	-0.00221212	0.00470202	0.0182466	0.013819	0.0229461	0.0179689	0.0193552	-0.00055303	0.0140976	-0.000275253	0.0163106	0.0138249	-0.00470034	0.0149234	0.0091229	0.0107803	0.0143763	0.0152012	0.00580387	0.00967761	-0.00580808	0.0165859	0.0107811	0.00276515	0.0124411	0.00801852	0.0165901	-0.000550505	0.0121582	0.0138232	0.00497727	0.00801852	0.0190766	0.0110598	0.0152054	0.00442508
		0.00967677	-0.00470034	0.0165867	0.013548	0.0182424	0.0160345	0.0199049	0.00746296	0.0223965	-0.000275253	-0.00607997	0.00856818	-0.00304209	0.00442593	0.0182466	0.0135429	0.0234992	0.0179689	0.0188022	-0.00055303	0.0143737	0.000277778	0.0163106	0.0135488	-0.00497643	0.0154764	0.0088468	0.0107803	0.0146524	0.0152012	0.00552778	0.0099537	-0.00525505	0.0163098	0.0105051	0.00331818	0.012165	0.00829461	0.0163131	-0.000550505	0.0124352	0.0138232	0.00470118	0.00774242	0.0190766	0.0113359	0.0154815	0.00442508
		0.00967677	-0.00442424	0.0168628	0.013271	0.0182424	0.0160345	0.0199049	0.00718687	0.0221195	-0.000275253	-0.00580303	0.00884428	-0.00248906	0.00442593	0.0182466	0.0135429	0.0237753	0.0182449	0.0188022	-0.000829966	0.0143737	0.000554714	0.0165867	0.0138249	-0.00497643	0.0160295	0.0088468	0.0105034	0.0143763	0.0149251	0.00580387	0.00940067	-0.00525505	0.0160328	0.0105051	0.00304209	0.011612	0.00857071	0.016037	2.52525e-06	0.0124352	0.0141002	0.00497811	0.00774242	0.0187997	0.0105059	0.0157584	0.00470202
		0.0102298	-0.00414815	0.0165859	0.0129949	0.0176894	0.0165875	0.0199049	0.00718687	0.0218434	-0.000275253	-0.00635606	0.00884428	-0.00248906	0.00414983	0.0182466	0.0135429	0.0240522	0.018798	0.0188022	-0.000829966	0.0146498	-0.000275253	0.0165867	0.0138249	-0.00525253	0.0160295	0.0088468	0.0105034	0.0140993	0.0154781	0.00607997	0.00940067	-0.00497811	0.0157567	0.0105051	0.00276599	0.011888	0.00829377	0.016037	-0.000550505	0.0127113	0.0138232	0.00497811	0.00774242	0.0185227	0.010782	0.0157584	0.00442508
		0.00967677	-0.00442424	0.0163089	0.0132719	0.0174133	0.0165875	0.0196279	0.0074638	0.0218434	-0.000551347	-0.00552609	0.00856818	-0.00221296	0.00414983	0.0185227	0.0135429	0.0240522	0.018798	0.0190783	-0.000829966	0.0143729	8.41751e-07	0.0163106	0.0135488	-0.00525253	0.0163064	0.0088468	0.0105034	0.0135463	0.0154781	0.00635606	0.00912374	-0.00525505	0.0160328	0.0107811	0.00276599	0.011888	0.00829377	0.015484	-0.000550505	0.0121582	0.0135463	0.00497811	0.00774242	0.0187988	0.0105051	0.0160345	0.00359512
		0.0099537	-0.00470034	0.0160328	0.0132719	0.0179663	0.0165875	0.0196279	0.00718771	0.0221204	-0.000551347	-0.00552609	0.00801515	-0.00248906	0.00414983	0.0185227	0.013819	0.0234992	0.018798	0.0188013	-0.000829966	0.0143729	-0.000552189	0.0165867	0.0132719	-0.00497559	0.0165825	0.0088468	0.0107795	0.0135463	0.0154781	0.00663215	0.00967677	-0.00525505	0.0160328	0.0113342	0.00221296	0.0121641	0.00829377	0.0152079	-0.000273569	0.0121582	0.0138224	0.00525421	0.00746633	0.0190749	0.0107811	0.0163106	0.00359512
		0.0099537	-0.00442424	0.0160328	0.0132719	0.0179663	0.0163114	0.019351	0.00718771	0.0218443	-0.00110438	-0.00524916	0.00801515	-0.00193603	0.00414983	0.0190766	0.013819	0.0237761	0.0185219	0.0190783	-0.00165993	0.0143729	-0.000552189	0.0163106	0.0132719	-0.00525168	0.0165825	0.0088468	0.0105025	0.0135463	0.0154781	0.00663215	0.00967677	-0.00553114	0.0163089	0.0118872	0.00248906	0.0121641	0.00829377	0.014931	-0.000826599	0.0121582	0.0140985	0.0055303	0.00801936	0.018798	0.0107811	0.0168636	0.00331818
		0.0099537	-0.00442424	0.0160328	0.0132719	0.0179663	0.0165884	0.018798	0.00718771	0.0212912	-0.000827441	-0.00552609	0.00801515	-0.00221296	0.0035968	0.0193535	0.0143721	0.0237761	0.0185219	0.0185253	-0.00165993	0.0143729	-0.000552189	0.0168636	0.013548	-0.00525168	0.0174125	0.00912374	0.0102264	0.0135463	0.015202	0.00663215	0.00995286	-0.00525421	0.0163089	0.0121633	0.00248906	0.011888	0.00801768	0.014931	-0.00110269	0.0121582	0.0143746	0.00608333	0.00801936	0.0190741	0.0107811	0.0168636	0.00331818
		0.0105067	-0.00442424	0.0160328	0.0132719	0.0176894	0.0165884	0.018798	0.00774074	0.0210152	-0.000827441	-0.00552609	0.00829125	-0.00193687	0.0035968	0.0196296	0.014096	0.0237761	0.0185219	0.0185253	-0.001383	0.014649	-0.000828283	0.0165875	0.0138249	-0.00525168	0.0176886	0.00912374	0.0105025	0.0135463	0.015202	0.00635606	0.010229	-0.00525421	0.0163089	0.0121633	0.00193603	0.011335	0.00774158	0.0146549	-0.00110269	0.0124352	0.0140985	0.00608333	0.00857239	0.0196271	0.0107811	0.0171397	0.00331818
		0.0105067	-0.00442424	0.0165859	0.0129958	0.0176894	0.0163123	0.019351	0.00801684	0.0207382	-0.000550505	-0.00552609	0.00829125	-0.0024899	0.00332071	0.0196296	0.0143729	0.0237761	0.0185219	0.0182492	-0.001383	0.0149251	-0.000828283	0.0168645	0.0138249	-0.00525168	0.0182416	0.00857071	0.0107786	0.0135463	0.015202	0.006633	0.00967593	-0.00525421	0.0165859	0.0121633	0.00165993	0.0116111	0.00774158	0.0143779	-0.000826599	0.0127113	0.0138215	0.00580724	0.00884848	0.0199032	0.0110572	0.0174158	0.00359428
		0.0105067	-0.00470118	0.016032	0.0132719	0.0179655	0.0160362	0.0196271	0.00856987	0.0210143	-0.00110354	-0.00552609	0.00829125	-0.0024899	0.00304461	0.0201827	0.014096	0.0234992	0.0182449	0.0182492	-0.0011069	0.0149251	-0.000828283	0.0165884	0.0143779	-0.00552778	0.0182416	0.00857071	0.0102256	0.0129933	0.0149251	0.006633	0.00967593	-0.00525421	0.016862	0.0121633	0.00193603	0.0116111	0.00746549	0.0143779	-0.00110354	0.0127113	0.0140976	0.00553114	0.00884848	0.0193502	0.0110572	0.0174158	0.00414731
		0.0107828	-0.00497811	0.0157551	0.0132719	0.0182424	0.0157593	0.019351	0.00856987	0.0210143	-0.00110354	-0.00497306	0.00856734	-0.0024899	0.00276852	0.0199057	0.014096	0.0237761	0.0185219	0.0182492	-0.000830808	0.0149251	-0.000828283	0.0165884	0.0143779	-0.00608081	0.0179646	0.00857071	0.00994865	0.0127163	0.014649	0.0063569	0.00995202	-0.00525421	0.0163081	0.0121633	0.00221296	0.0118872	0.00746549	0.0143779	-0.00165657	0.0124352	0.0143737	0.00553114	0.00884848	0.0193502	0.0113342	0.0174158	0.00414731
		0.0107828	-0.00497811	0.0157551	0.0129958	0.0179655	0.0160354	0.019351	0.00856987	0.0212912	-0.000827441	-0.00442003	0.00856734	-0.00276684	0.00221549	0.0199057	0.013819	0.0237761	0.0185219	0.0185253	-0.000277778	0.0149251	-0.00110438	0.0165884	0.0143779	-0.00608081	0.0179646	0.00829461	0.0102256	0.0124402	0.0143729	0.00580387	0.00967508	-0.00497727	0.0168611	0.0124402	0.00276599	0.0116103	0.00774158	0.0152079	-0.00193266	0.0121591	0.0140968	0.00497811	0.00884848	0.0196271	0.0116111	0.0174158	0.00414731
		0.0107828	-0.00497811	0.016032	0.0127189	0.0176894	0.0154823	0.0196279	0.00829377	0.0212912	-0.000827441	-0.00442003	0.00856734	-0.00276684	0.00221549	0.0199057	0.0135429	0.024053	0.0185219	0.0182483	-0.000277778	0.0149251	-0.00110438	0.0163114	0.0143779	-0.0063569	0.0182416	0.00801768	0.0102256	0.0121641	0.014649	0.00607997	0.00939899	-0.00497727	0.016585	0.0121633	0.00276599	0.0118872	0.00774158	0.0152079	-0.0022096	0.012436	0.0138207	0.00470202	0.00912458	0.019904	0.0113342	0.0174158	0.00387121
		0.0110589	-0.00470202	0.0157559	0.0129949	0.0179655	0.0152062	0.0190749	0.0088468	0.0212912	-0.000551347	-0.00469613	0.00884343	-0.00276684	0.00193939	0.0196296	0.0135429	0.024053	0.0182458	0.0179722	-0.000553872	0.0149251	-0.000828283	0.0165875	0.0143779	-0.00607997	0.0185177	0.00829377	0.0102256	0.0121641	0.0143721	0.00635606	0.00939899	-0.00442424	0.0163081	0.0124394	0.00276599	0.0113342	0.00774158	0.0152079	-0.0019335	0.0121599	0.0140968	0.00414899	0.00967761	0.019904	0.0113342	0.0176919	0.00359512
		0.011335	-0.00497896	0.0160328	0.013548	0.0176886	0.0154823	0.0190749	0.00829377	0.0210143	-0.000551347	-0.00441919	0.00884343	-0.00276684	0.00193939	0.0196296	0.0135429	0.024053	0.0185219	0.0179722	0.000276094	0.0152012	-0.00110438	0.0163114	0.0141019	-0.00607997	0.0187946	0.00801768	0.0102256	0.011888	0.0140951	0.00663215	0.00995202	-0.00442424	0.0163081	0.0121625	0.00276599	0.0113342	0.00746549	0.014931	-0.0019335	0.011883	0.0135438	0.00359596	0.0102306	0.019904	0.0110572	0.0171389	0.00359512
		0.0116111	-0.00442593	0.0163089	0.013271	0.0176886	0.0157584	0.0187988	0.00856987	0.0210143	-0.000551347	-0.00441919	0.00939646	-0.00304293	0.00221549	0.0199057	0.0135429	0.024053	0.0182458	0.0179722	0.000276094	0.0154781	-0.000828283	0.0165875	0.0143779	-0.0063569	0.0185185	0.00801768	0.0107786	0.0116111	0.0143712	0.00663215	0.00967508	-0.00414815	0.016585	0.0124386	0.00276599	0.0110581	0.00801852	0.0152079	-0.0019335	0.0121599	0.0135438	0.00331902	0.00995455	0.0196279	0.0107811	0.0171389	0.00359512
		0.011335	-0.00470286	0.0163089	0.013548	0.0171355	0.0160354	0.0182458	0.00856987	0.0210143	-0.000827441	-0.00469529	0.00994949	-0.00276684	0.00110859	0.0193519	0.0138199	0.0243291	0.0182458	0.0179722	0.000276094	0.0154781	-0.00138131	0.0165875	0.014654	-0.0063569	0.0182424	0.00829377	0.0110547	0.0116111	0.0140951	0.00690825	0.00995202	-0.00414815	0.017138	0.0118855	0.0024899	0.011612	0.00801852	0.0154848	-0.00248653	0.012436	0.0127138	0.00331902	0.0102306	0.0193519	0.0105051	0.0176928	0.00304209
		0.011888	-0.0049798	0.0163089	0.013548	0.0171355	0.0163123	0.0182458	0.00884596	0.0210143	-0.000551347	-0.00469529	0.00994949	-0.00249074	0.000832492	0.0193519	0.0138199	0.0243291	0.0182458	0.0174192	1.4803e-13	0.0154781	-0.00138131	0.0165875	0.0143779	-0.0063569	0.0182424	0.00829377	0.0110547	0.0116111	0.0140951	0.00663215	0.00995202	-0.00442424	0.017138	0.0124386	0.0022138	0.011612	0.00801852	0.0154848	-0.00248653	0.0121599	0.0129907	0.00387205	0.00967761	0.0190749	0.0105051	0.0176928	0.00359512
		0.0121641	-0.0049798	0.0163089	0.014101	0.0174116	0.0165884	0.0179689	0.00856987	0.0207374	-0.000551347	-0.00469529	0.0107795	-0.00193771	0.000556397	0.0196279	0.014096	0.0243291	0.0176928	0.0174192	-0.000276094	0.0154781	-0.00138131	0.0168645	0.0143779	-0.0063569	0.0185194	0.00801768	0.0107786	0.0116111	0.0143721	0.00635606	0.00939899	-0.00414815	0.017138	0.0124386	0.00276684	0.0118889	0.00774242	0.0157618	-0.00303956	0.0118838	0.0129907	0.00414815	0.00940067	0.0190749	0.0105051	0.0176928	0.00331902
		0.0121641	-0.0049798	0.0163089	0.0143771	0.0176877	0.0163123	0.0179689	0.00856987	0.0204613	-0.000551347	-0.00469529	0.0110556	-0.00166162	0.000556397	0.0193519	0.013819	0.0243291	0.0179689	0.0171431	-0.000552189	0.0154781	-0.00138131	0.0168645	0.014931	-0.00663384	0.0182433	0.00746465	0.0107786	0.0118872	0.0143721	0.00607912	0.00967508	-0.00414815	0.016862	0.0118855	0.00276684	0.0124419	0.00774242	0.0157618	-0.00303956	0.0124369	0.0132677	0.00387121	0.00940067	0.0190749	0.010229	0.0174158	0.00331902
		0.0121641	-0.00525589	0.0163089	0.014654	0.0179646	0.0160362	0.0179689	0.00829377	0.0201843	-0.000551347	-0.00441919	0.0110556	-0.00166162	0.000556397	0.0193519	0.0140951	0.0243291	0.0176919	0.0174192	-0.000552189	0.0157542	-0.00138131	0.0176944	0.0143779	-0.00663384	0.0182433	0.00718771	0.0107786	0.0118872	0.0143721	0.00607912	0.00912121	-0.00387205	0.017138	0.0118855	0.00276684	0.0124419	0.00774242	0.0160387	-0.00303956	0.0124369	0.0129916	0.00387121	0.00967677	0.0190749	0.010229	0.0171389	0.00387205
		0.0124402	-0.0049798	0.0163089	0.014101	0.0182407	0.0157593	0.0179689	0.00829377	0.0201843	-0.000275253	-0.00469613	0.0113325	-0.00138552	0.000832492	0.0196288	0.0143721	0.0246061	0.0174158	0.0174192	-0.000276094	0.0160311	-0.00138131	0.0179705	0.0143779	-0.0063569	0.0182433	0.0074638	0.0107786	0.0116111	0.0143721	0.00607912	0.00912121	-0.00387205	0.017415	0.0118855	0.0024899	0.012718	0.00774242	0.0160387	-0.00276263	0.0121608	0.0132677	0.00387121	0.00995286	0.0190749	0.010229	0.0171389	0.00387205
		0.0124402	-0.0049798	0.0163089	0.014101	0.0182407	0.0157593	0.0176928	0.00801768	0.0199074	-0.000551347	-0.00469613	0.0118855	-0.00166162	0.000832492	0.0201827	0.0143721	0.0246061	0.0176928	0.0179722	0	0.0154781	-0.00165741	0.0174175	0.0138249	-0.006633	0.0185194	0.00718771	0.0113325	0.0116111	0.0143721	0.00635522	0.00912121	-0.00387205	0.017415	0.0116086	0.00276599	0.012718	0.00746549	0.0163157	-0.00276263	0.0124377	0.0132677	0.00359512	0.00995286	0.0193519	0.010229	0.0174158	0.00359512
		0.0121641	-0.0049798	0.016585	0.0143771	0.0182407	0.0160354	0.0176928	0.00857071	0.0201835	-0.000827441	-0.00469613	0.0124386	-0.00138552	0.000832492	0.0207365	0.014096	0.0243291	0.0179697	0.0176953	7.40149e-14	0.0157542	-0.00165741	0.0171406	0.0141019	-0.006633	0.0185194	0.00718771	0.0110564	0.0116111	0.0143721	0.00635522	0.00912121	-0.00359596	0.0176911	0.0118847	0.0024899	0.012718	0.00746549	0.0160396	-0.00276263	0.0124377	0.0135446	0.00387121	0.00995286	0.0196279	0.0105059	0.0174158	0.00359512
		0.0121641	-0.00553283	0.016585	0.0149301	0.0185177	0.0163123	0.0182458	0.0088468	0.0201835	-0.000827441	-0.00497222	0.0127146	-0.00138552	0.000832492	0.0207365	0.0135429	0.0243291	0.0182466	0.0174192	-0.00055303	0.0163072	-0.00165741	0.0174175	0.0143779	-0.006633	0.0182424	0.00718771	0.0113325	0.011335	0.0146481	0.00635522	0.00912121	-0.00359596	0.0174141	0.0118847	0.0022138	0.0129941	0.00746549	0.0157626	-0.00248653	0.0124377	0.0135446	0.00414815	0.00995286	0.020181	0.0102298	0.0176928	0.00359512
		0.0124411	-0.00553283	0.0163089	0.0146532	0.0185177	0.0157593	0.0182458	0.00856987	0.0201835	-0.000827441	-0.00552525	0.0129916	-0.00110943	0.00110859	0.0207365	0.0132668	0.0243291	0.0179697	0.0174192	-0.000276094	0.0160303	-0.00110438	0.0174175	0.0141019	-0.00690993	0.0179663	0.00718771	0.0110556	0.0110589	0.0149242	0.00635522	0.00912121	-0.00359596	0.0174141	0.0118847	0.00193771	0.013271	0.00691246	0.0157626	-0.00276263	0.0124377	0.0140976	0.00442424	0.00995286	0.0199049	0.0105059	0.0182458	0.00359512
		0.0124411	-0.00580892	0.016585	0.0146532	0.0185177	0.0154823	0.0179697	0.00856987	0.0199074	-0.000551347	-0.00497222	0.0129916	-0.00138552	0.00138468	0.0207365	0.0132668	0.024053	0.0179697	0.0174192	0	0.0163064	-0.000828283	0.0171414	0.0138258	-0.00690993	0.0179663	0.00718771	0.0113325	0.011335	0.0146481	0.00635522	0.00856818	-0.00331987	0.0174141	0.0118847	0.00166162	0.013271	0.00718939	0.0154857	-0.00276263	0.0124377	0.0140976	0.00470034	0.010229	0.020181	0.00967593	0.0182458	0.00387205
		0.012165	-0.00580892	0.0163081	0.0152062	0.0187946	0.0154823	0.0179697	0.00856987	0.0201835	-0.00138131	-0.00469613	0.0135446	-0.00138552	0.00110859	0.0207365	0.0129907	0.0246061	0.0179697	0.0176961	0.000276094	0.0165825	-0.000828283	0.0163114	0.0141019	-0.00690993	0.0176902	0.00718771	0.0113325	0.011335	0.0146481	0.00663131	0.00912121	-0.00304377	0.0176902	0.0121608	0.00138468	0.013271	0.00718939	0.0154857	-0.00248653	0.0124377	0.0140976	0.00470034	0.00995286	0.020181	0.00967593	0.0176928	0.00442508
		0.012165	-0.00553199	0.0163081	0.0149293	0.0190707	0.0154823	0.0179697	0.00801684	0.0204596	-0.00165741	-0.00469613	0.0135446	-0.00193855	0.00110859	0.0212896	0.0129907	0.024883	0.0179697	0.0179722	0.000829125	0.0163056	-0.000828283	0.0165875	0.0141019	-0.00718603	0.0179663	0.00718771	0.0113325	0.0110589	0.0146481	0.00690741	0.00912121	-0.0035968	0.0176902	0.0121608	0.00138468	0.013271	0.00746633	0.0154857	-0.00276263	0.0121616	0.0143737	0.00414731	0.00995286	0.020181	0.00939983	0.0171397	0.00442508
		0.012165	-0.00553199	0.0163081	0.0154823	0.0190707	0.0154823	0.0179697	0.00829377	0.0201827	-0.00138131	-0.00469613	0.0140976	-0.00166162	0.00138552	0.0210135	0.0132677	0.0251599	0.0179697	0.0179722	0.000829125	0.0168586	-0.00110522	0.0163114	0.0141019	-0.00718603	0.0182424	0.00663468	0.0116086	0.0107828	0.0146481	0.00690741	0.00967424	-0.0035968	0.0176902	0.0121608	0.00110859	0.013271	0.00746633	0.0154857	-0.00303872	0.0124377	0.0143737	0.00387121	0.010229	0.0204571	0.00939983	0.0168636	0.00414815
		0.0118889	-0.00553199	0.016032	0.0152062	0.0187938	0.0154823	0.0176936	0.00801768	0.0199066	-0.00110522	-0.00469613	0.0140976	-0.00138468	0.00166162	0.0207374	0.0135438	0.0248838	0.0176928	0.0185253	0.000829125	0.0165816	-0.00110522	0.0163114	0.0141019	-0.00690909	0.0182424	0.00663468	0.0116086	0.0107828	0.0149251	0.0071835	0.00939815	-0.00332071	0.0179672	0.0124369	0.000832492	0.0129949	0.00746633	0.0152088	-0.00303872	0.0132677	0.0146498	0.00387121	0.010782	0.020181	0.00967593	0.0168636	0.00414815
		0.0121658	-0.00580808	0.016032	0.0154823	0.0187938	0.0154823	0.0176936	0.00829377	0.0199066	-0.00110522	-0.00469613	0.0143746	-0.00166162	0.00138552	0.0204604	0.0132677	0.0246069	0.0176928	0.0185253	0.000829125	0.0165816	-0.000829125	0.0160354	0.0149318	-0.00690909	0.0185185	0.00635774	0.0113325	0.0107828	0.014649	0.0074596	0.00912121	-0.0035968	0.0179672	0.012713	0.00110859	0.013271	0.00719024	0.0146557	-0.00331566	0.0132677	0.0143737	0.00387121	0.010782	0.020181	0.00939983	0.0171406	0.00414815
		0.0118897	-0.00636111	0.0157551	0.0149285	0.0185177	0.0152054	0.0179697	0.00829377	0.0196296	-0.00110522	-0.00524916	0.0143746	-0.00138552	0.00138552	0.0201835	0.0132677	0.0243308	0.0174167	0.0182492	0.000829125	0.0168586	-0.000829125	0.0160354	0.0152079	-0.006633	0.0185185	0.00608081	0.0110564	0.0105067	0.0143729	0.0071835	0.00939815	-0.00414983	0.0182433	0.012713	0.00138468	0.0129941	0.00746633	0.0149318	-0.00359175	0.0132677	0.0138207	0.00414731	0.0110589	0.0199049	0.0091229	0.0165875	0.00442424
		0.0118897	-0.00580808	0.0157551	0.0149285	0.0182416	0.0149293	0.0176936	0.0088468	0.0196296	-0.00138131	-0.00524916	0.0146507	-0.00110943	0.00110859	0.0204604	0.0135446	0.0240539	0.0171406	0.0185253	0.000829125	0.0171355	-0.000829125	0.0157584	0.0152079	-0.006633	0.0185185	0.00608081	0.0113325	0.0102306	0.014649	0.00690741	0.00939815	-0.00414983	0.0182433	0.0129899	0.00138468	0.0135471	0.00746633	0.0149318	-0.00386869	0.0135438	0.0138207	0.00414731	0.011335	0.020181	0.0091229	0.0163114	0.00442424
		0.0110598	-0.00580808	0.0157551	0.0152045	0.0182416	0.0146532	0.0168636	0.0088468	0.0193527	-0.00138131	-0.00497222	0.0149268	-0.000833333	0.00138468	0.0207374	0.0135446	0.02433	0.0174175	0.0188013	0.000829125	0.0168594	-0.000829125	0.0154815	0.015484	-0.0063569	0.0187955	0.0063569	0.0116086	0.0099537	0.014649	0.00690741	0.00995118	-0.0038729	0.0182433	0.013266	0.00138468	0.0135471	0.00746633	0.0149318	-0.00386869	0.0135438	0.0140968	0.00387121	0.010782	0.020181	0.00939899	0.0165875	0.00470034
		0.0107837	-0.00553199	0.0157551	0.0152045	0.0182416	0.0149293	0.0165875	0.0088468	0.0196296	-0.00165741	-0.00469613	0.0154798	-0.00110943	0.00110859	0.0207374	0.0135446	0.0237769	0.0176936	0.0188013	0.00110522	0.0165833	-0.000829125	0.0160345	0.015484	-0.006633	0.0182424	0.00608081	0.0116086	0.0102306	0.0149259	0.0071835	0.00995118	-0.0035968	0.0182433	0.0129891	0.00166162	0.0135471	0.00719024	0.0146557	-0.00414478	0.0138199	0.0140968	0.00331818	0.0110581	0.020181	0.00995202	0.0165875	0.00470034
		0.0107837	-0.00580808	0.0157551	0.0149276	0.0179646	0.0152062	0.0165875	0.0088468	0.0196296	-0.00165741	-0.00469613	0.0157559	-0.000833333	0.00138468	0.0210135	0.0135446	0.0240539	0.0179697	0.0190783	0.00110522	0.0163072	-0.00055303	0.0157584	0.015484	-0.006633	0.0179655	0.00608081	0.0113325	0.00995455	0.015202	0.0071835	0.00995118	-0.0035968	0.0179663	0.0129891	0.00193771	0.0129941	0.00719024	0.0149318	-0.00386785	0.0135438	0.0140968	0.00331818	0.0107811	0.020181	0.00912205	0.0165875	0.00470034
		0.0102306	-0.00525421	0.015479	0.0149276	0.0179646	0.0149301	0.0163114	0.00912374	0.0199066	-0.00138131	-0.00497222	0.0157559	-0.00110943	0.00110859	0.0207365	0.0132677	0.0240539	0.0179697	0.0188013	0.000552189	0.0163072	-0.000276936	0.0157584	0.0152079	-0.006633	0.0174125	0.0063569	0.0113325	0.00967845	0.015202	0.0074596	0.00967508	-0.00387374	0.0185194	0.0127121	0.00193771	0.0129941	0.00719024	0.0149318	-0.00386785	0.0129907	0.0143729	0.00331818	0.0110572	0.020181	0.00884596	0.0163114	0.00470034
		0.0105067	-0.0055303	0.015479	0.0152037	0.0185177	0.0149301	0.0168645	0.00912374	0.0199066	-0.00193434	-0.00552525	0.0160328	-0.00110943	0.000832492	0.0210126	0.0132677	0.0243308	0.0176928	0.0188013	0.000552189	0.0163072	2.22045e-13	0.0157584	0.0149318	-0.00635606	0.0174125	0.0063569	0.0110564	0.00995455	0.015479	0.00773653	0.00939899	-0.00359764	0.0187963	0.0129882	0.00166162	0.0129941	0.00746633	0.0149318	-0.00359175	0.0129907	0.0143729	0.00331818	0.0110572	0.020181	0.00884596	0.0160354	0.0044234
		0.0105067	-0.00525337	0.0152029	0.0152037	0.0185177	0.0143771	0.0160345	0.00912374	0.0199066	-0.00193434	-0.00580135	0.0160328	-0.000832492	0.000832492	0.0210126	0.0135438	0.0246077	0.0179697	0.0190783	0.000552189	0.0165842	0.000276094	0.0157584	0.0149318	-0.00663215	0.0176886	0.0063569	0.0113325	0.00967845	0.016032	0.0074596	0.00967593	-0.00359764	0.0190732	0.0132652	0.00193855	0.0129941	0.00774242	0.0149318	-0.00359175	0.0127146	0.0143729	0.00359512	0.0113333	0.020181	0.00884596	0.0157593	0.00387037
		0.0105067	-0.00497643	0.0152029	0.0152037	0.0187946	0.0149301	0.0160345	0.00912374	0.0199066	-0.00221128	-0.00552441	0.0168628	-0.000832492	0.000832492	0.0212896	0.0138199	0.0243316	0.0182458	0.0185253	0.000828283	0.0168611	-8.41751e-07	0.0160345	0.0149318	-0.00690909	0.0179646	0.0063569	0.0107795	0.00967845	0.016032	0.0074596	0.00967593	-0.00332071	0.0185202	0.0135412	0.00221465	0.0127172	0.00801936	0.0152079	-0.00359175	0.0124386	0.0138199	0.00387121	0.0110572	0.0196279	0.00912205	0.0163123	0.00359428
		0.0102298	-0.00497643	0.0152029	0.0149276	0.0190715	0.0149301	0.0157584	0.00912374	0.0196305	-0.00221128	-0.00580135	0.0168628	-0.00110859	0.00110859	0.0212896	0.0138199	0.0248847	0.0187988	0.0182483	0.00110438	0.017138	0.000275253	0.0157576	0.0143788	-0.00718519	0.0182407	0.006633	0.0110556	0.00967845	0.0163089	0.0071835	0.010229	-0.00332071	0.0187963	0.0135412	0.00193771	0.0129933	0.00801936	0.0152079	-0.00386785	0.0121625	0.0138199	0.00387121	0.0110572	0.0199049	0.00912205	0.0160362	0.00387037
		0.0105059	-0.00525337	0.0152029	0.0149276	0.0190715	0.0146532	0.0157584	0.00912374	0.0196305	-0.00276515	-0.00580135	0.0168628	-0.00110859	0.00166162	0.0215657	0.0140968	0.0251616	0.0190758	0.0176953	0.00138047	0.0163081	0.000551347	0.0160337	0.0141027	-0.00746212	0.0182407	0.0063569	0.0110556	0.00995455	0.0163089	0.0071835	0.00995286	-0.00276768	0.0187963	0.0135412	0.0022138	0.0129933	0.00774242	0.0146549	-0.00414394	0.0127155	0.0138199	0.00331818	0.0113342	0.0199049	0.00912205	0.0165892	0.00387037
		0.010782	-0.00525337	0.0152029	0.0152037	0.0190715	0.0143771	0.0157584	0.00939983	0.0199074	-0.00248906	-0.00580135	0.0171389	-0.00110859	0.00193771	0.0221187	0.0140968	0.0254386	0.0187997	0.0176953	0.0019335	0.016032	0.000275253	0.0157567	0.0141027	-0.00773822	0.0179638	0.00608081	0.0110556	0.00967845	0.0168628	0.00690741	0.010229	-0.00249074	0.0185202	0.0132652	0.0022138	0.0132694	0.00801852	0.014931	-0.00386785	0.0129916	0.0135429	0.00304125	0.0116103	0.0199049	0.00967508	0.0160354	0.00387037
		0.0110581	-0.00497727	0.0146498	0.0152037	0.0193485	0.0143771	0.0157584	0.00939983	0.0201843	-0.00221212	-0.00524832	0.0171389	-0.00138468	0.00193771	0.0223956	0.0143729	0.0251616	0.0187997	0.0174184	0.0022096	0.016032	0.000275253	0.0152037	0.0141027	-0.00773822	0.0182407	0.00580387	0.0110556	0.00912542	0.0171389	0.00690741	0.00995202	-0.00276684	0.0187963	0.0138182	0.00276684	0.0135455	0.00801852	0.014931	-0.00442088	0.0129916	0.013266	0.00304125	0.0116103	0.0199049	0.00995202	0.0157584	0.00331734
		0.0110581	-0.00525421	0.0152029	0.0154798	0.0190724	0.014101	0.0160345	0.00995286	0.0204604	-0.00221212	-0.00524832	0.0171389	-0.00138468	0.00193771	0.0221187	0.0143729	0.0251616	0.0187997	0.0174184	0.00248569	0.016032	0.000275253	0.0152037	0.0138266	-0.00773822	0.0182407	0.00608081	0.0110556	0.00912542	0.017415	0.00746044	0.0102281	-0.00304377	0.0187963	0.0140943	0.00304293	0.0132694	0.00801852	0.015484	-0.00442088	0.0129916	0.0129899	0.00331818	0.0116103	0.0196288	0.00995202	0.0154815	0.00387037
		0.0113342	-0.00580724	0.0152029	0.0154798	0.0187963	0.0138241	0.0157584	0.00967677	0.0204604	-0.00248822	-0.00524832	0.0171389	-0.00138468	0.00193771	0.0223956	0.014649	0.0251616	0.0187997	0.0171414	0.00303872	0.0163081	0.000275253	0.0152037	0.0138266	-0.00773822	0.0179638	0.00608081	0.0110556	0.00940236	0.017138	0.00718434	0.0102281	-0.00304377	0.0185194	0.0146473	0.00276684	0.0132694	0.00774242	0.015484	-0.00414478	0.0132677	0.012713	0.00359428	0.0116103	0.0199057	0.00995202	0.0152054	0.00387037
		0.0113342	-0.00580724	0.0152029	0.0152029	0.0185202	0.013548	0.0160345	0.00967677	0.0199066	-0.00221212	-0.00552441	0.0171389	-0.00138468	0.00166162	0.0221195	0.0143721	0.0248847	0.0187997	0.0168653	0.00248569	0.0163081	-1.6835e-06	0.0152037	0.0141035	-0.00829125	0.0176877	0.00608081	0.0107786	0.00940236	0.017138	0.00718434	0.00995202	-0.00304377	0.0185194	0.0146473	0.0022138	0.0135463	0.00774242	0.0152079	-0.00414478	0.0132677	0.0124369	0.00359428	0.0118864	0.0196288	0.00939899	0.0152054	0.00387037
		0.0113342	-0.00580724	0.0152029	0.0152029	0.0190732	0.0138249	0.0157576	0.0099537	0.0193535	-0.00138215	-0.00524747	0.0171389	-0.00083165	0.00166162	0.0223956	0.014096	0.0251616	0.0190766	0.0168653	0.00248569	0.016032	0.000274411	0.0152037	0.0143796	-0.00856818	0.0176877	0.00608081	0.0105025	0.00967845	0.017138	0.00663131	0.0102281	-0.00276768	0.0185194	0.0143704	0.00249074	0.0138224	0.00774242	0.0149318	-0.00386785	0.0132677	0.0124369	0.00387037	0.0121625	0.0193527	0.00912205	0.0152054	0.0044234
		0.0110572	-0.00553114	0.0152029	0.0149268	0.0193502	0.0141019	0.0154815	0.00967761	0.0193535	-0.00165825	-0.00497138	0.0176919	-0.00083165	0.00193771	0.0223956	0.0135429	0.0251616	0.0193535	0.0174184	0.00276178	0.016032	-0.000555556	0.0154806	0.0143796	-0.00884428	0.0179638	0.00580471	0.0105025	0.0102315	0.016862	0.00690825	0.0105042	-0.00332071	0.0185194	0.0143704	0.00304377	0.0135463	0.00829545	0.0146557	-0.00359175	0.0132677	0.0118838	0.00387037	0.0127155	0.0193527	0.00856902	0.0149293	0.0044234
		0.0113342	-0.00580724	0.0152029	0.0149268	0.0187971	0.0146549	0.0149285	0.00967761	0.0196296	-0.00165825	-0.00580135	0.0176919	-0.00083165	0.00138468	0.0226717	0.0135429	0.0251616	0.0190774	0.0171423	0.00303788	0.0163081	-0.000832492	0.0154806	0.0146557	-0.00856818	0.0179638	0.00580471	0.0110556	0.0102315	0.016862	0.00690825	0.0105042	-0.00332071	0.0182424	0.0143704	0.00276684	0.0138232	0.00829545	0.0149327	-0.00359175	0.0135438	0.0124369	0.0044234	0.0124394	0.0199057	0.00912205	0.0152062	0.0044234
		0.0110572	-0.00580724	0.0154798	0.0152037	0.018521	0.0146549	0.0146524	0.00967761	0.0193527	-0.00193434	-0.00607744	0.0179689	-0.00110859	0.00138468	0.0226717	0.013819	0.0257155	0.0190774	0.0168653	0.00359091	0.0160311	-0.000832492	0.0154806	0.0146557	-0.00856818	0.0179638	0.00580471	0.0110556	0.0102315	0.016585	0.00690825	0.0105042	-0.00332071	0.0185185	0.0143704	0.00276684	0.0135471	0.00829545	0.0152088	-0.00359175	0.0135438	0.0121608	0.0044234	0.0118864	0.0196296	0.00912205	0.0154823	0.00497643
		0.0113333	-0.00608333	0.0154798	0.0152037	0.018521	0.0143779	0.0140985	0.00912458	0.0196288	-0.00221128	-0.00552441	0.0182458	-0.00110859	0.00193771	0.0223948	0.013819	0.0254394	0.0193535	0.0165884	0.003867	0.0157542	-0.000832492	0.0154806	0.0146557	-0.00829125	0.0176877	0.00580471	0.0113316	0.0105084	0.0163089	0.00690825	0.0107803	-0.00304377	0.0185185	0.0138173	0.00304293	0.0132702	0.00884848	0.0157618	-0.00359175	0.0138199	0.0132677	0.0044234	0.0118864	0.0193535	0.00939899	0.0152062	0.00497643
		0.0113333	-0.00608333	0.0154798	0.0149268	0.018521	0.0146549	0.0140985	0.00940067	0.0196288	-0.00221128	-0.00524747	0.0182458	-0.000555556	0.00193771	0.0226709	0.013819	0.0254394	0.0190766	0.0171414	0.003867	0.0163072	-0.000832492	0.0154806	0.0149318	-0.00829125	0.0182407	0.00497475	0.0110547	0.0105084	0.0157559	0.00718434	0.0107803	-0.00304377	0.0179655	0.0135412	0.00331902	0.0135471	0.00884848	0.0160379	-0.00331566	0.0138199	0.0135438	0.00414731	0.0118864	0.0193535	0.00939899	0.0154823	0.00497643
		0.0110572	-0.00608333	0.0154798	0.0146507	0.0182449	0.014931	0.0143754	0.00940067	0.0196288	-0.00221128	-0.00469444	0.0179697	-0.000555556	0.00193771	0.0226709	0.013819	0.0251633	0.0190766	0.0174175	0.00359091	0.0160311	-0.000279461	0.0152037	0.0152079	-0.00801515	0.0182407	0.00497475	0.0110547	0.0107845	0.0160328	0.00690825	0.0110564	-0.00304377	0.0176894	0.0132652	0.00331902	0.0138232	0.00912458	0.0157609	-0.00359175	0.014096	0.0135438	0.0044234	0.0116103	0.0190766	0.00939899	0.0154823	0.0044234
		0.0110572	-0.00580724	0.0154798	0.0146507	0.0179689	0.0152079	0.0146524	0.00940067	0.0196288	-0.00221128	-0.00441751	0.0182458	-0.00110859	0.00193771	0.0229478	0.013819	0.0246103	0.0190766	0.0168645	0.003867	0.0163072	-3.367e-06	0.0154798	0.0152079	-0.00829209	0.0185177	0.00469781	0.0107786	0.0107845	0.0165859	0.00690825	0.0113333	-0.00304377	0.0174133	0.0132652	0.00304293	0.0138232	0.00912458	0.0157609	-0.00359175	0.0143721	0.0138199	0.00469949	0.0121633	0.0190766	0.00967508	0.0157584	0.0044234
		0.0107811	-0.00580724	0.0152037	0.0149276	0.0182458	0.0157609	0.0146524	0.00967677	0.0190758	-0.00248737	-0.0046936	0.0179697	-0.000832492	0.00193771	0.0229478	0.0135429	0.0248872	0.0193527	0.0168645	0.00414394	0.0163072	0.000549663	0.0154798	0.014931	-0.00829209	0.0185177	0.00442172	0.0105025	0.0107845	0.0165859	0.00690825	0.0121633	-0.00331987	0.0174133	0.0135421	0.00331902	0.0138232	0.00857155	0.016037	-0.00359175	0.0146481	0.014096	0.00497559	0.0113333	0.0188005	0.00995202	0.0157584	0.0044234
		0.0110572	-0.00580724	0.0149276	0.0152037	0.0182458	0.0157609	0.0143754	0.00967677	0.0187997	-0.00193434	-0.00497054	0.0185236	-0.00110859	0.00166162	0.0229478	0.014096	0.0246111	0.0193527	0.0165884	0.00386785	0.0163072	0.000273569	0.0157559	0.0146549	-0.00856818	0.0185177	0.00469781	0.0102264	0.0107845	0.0168628	0.00663215	0.0118864	-0.00331987	0.0174133	0.013266	0.00359512	0.0141002	0.00884764	0.0157609	-0.00331566	0.0146481	0.0143729	0.00497559	0.0116094	0.0188005	0.00995202	0.0160354	0.0044234
		0.0107811	-0.00580724	0.0149276	0.0152037	0.0182458	0.0157609	0.0149293	0.00967677	0.0187997	-0.00193434	-0.00524747	0.0190766	-0.00110859	0.00166162	0.0226709	0.0138199	0.0246111	0.0190758	0.0163123	0.00386785	0.0163072	0.000549663	0.0157559	0.0146549	-0.00856818	0.0187938	0.00497391	0.0105025	0.0110606	0.0163098	0.00663215	0.0118864	-0.00331987	0.0174133	0.013266	0.00359512	0.0149301	0.00912374	0.0157609	-0.00359175	0.0149242	0.0143729	0.00497559	0.0113333	0.0188005	0.0105051	0.0160354	0.00469949
		0.0107811	-0.0055303	0.0149276	0.0152037	0.0185227	0.0160379	0.0149293	0.00967677	0.0182466	-0.00165741	-0.00552441	0.0196296	-0.000555556	0.00166162	0.0226709	0.0138199	0.024888	0.0190758	0.0163123	0.00386785	0.0160311	0.000549663	0.016032	0.0143779	-0.00829125	0.0187938	0.00497391	0.0102264	0.0110606	0.0163098	0.00635606	0.0121625	-0.00331987	0.0174133	0.013266	0.00387121	0.0152071	0.00939983	0.0157609	-0.00386869	0.0149242	0.014649	0.00469865	0.0116094	0.0188005	0.0107811	0.0157593	0.00469949
		0.0110572	-0.00497727	0.0149276	0.0149268	0.0185227	0.0157618	0.0152062	0.00940067	0.0179705	-0.00165741	-0.00524832	0.0196296	-0.000555556	0.00193771	0.0229478	0.0138199	0.024888	0.0193527	0.0163123	0.00414394	0.0160311	0.00110269	0.016032	0.0141019	-0.00856818	0.0190707	0.00497391	0.0105034	0.0113367	0.0163098	0.00607997	0.0121625	-0.00331987	0.0174133	0.013266	0.00359512	0.0149301	0.00939983	0.016037	-0.00386869	0.0146481	0.0149259	0.00414562	0.0116094	0.0190766	0.0110572	0.0160354	0.00442256
		0.0110572	-0.00470118	0.0149276	0.0152029	0.0185227	0.0157618	0.0149301	0.00912458	0.0174175	-0.00165741	-0.00524832	0.0196296	-0.00083165	0.0022138	0.0229478	0.0140968	0.024888	0.0193527	0.0160362	0.00414394	0.0157551	0.00137879	0.016032	0.0141019	-0.00829125	0.0193476	0.00552694	0.0105034	0.0113367	0.0165859	0.00607997	0.0124394	-0.00331987	0.0171364	0.0135429	0.00359512	0.0149301	0.00939983	0.016037	-0.00359175	0.0146481	0.0146498	0.00442172	0.0118855	0.0196296	0.0110572	0.0160354	0.00442256
		0.0113333	-0.00414815	0.0149276	0.0152029	0.0182458	0.0157618	0.0149301	0.00884848	0.0176944	-0.00221044	-0.00552525	0.0199057	-0.000554714	0.00276684	0.0226717	0.0140968	0.024612	0.0193527	0.0157601	0.00497391	0.0157551	0.000825758	0.0157551	0.0141019	-0.00856818	0.0196246	0.00552694	0.0105034	0.0110598	0.0168628	0.00580303	0.0127155	-0.00359596	0.0174125	0.0135429	0.00359512	0.0149301	0.00939983	0.0157601	-0.00331566	0.0143721	0.0149268	0.00442172	0.0118855	0.0196296	0.0113333	0.0160354	0.00442256
		0.0116094	-0.00470118	0.0154806	0.0152029	0.0179689	0.0160387	0.014654	0.00912458	0.0174175	-0.00193434	-0.00552525	0.0199057	-0.000554714	0.00249074	0.0226717	0.0140968	0.024335	0.0193527	0.0152071	0.00525	0.0157551	0.00110269	0.0160311	0.0141019	-0.00856818	0.0196246	0.00552694	0.0102273	0.0110598	0.0171389	0.00580303	0.0121625	-0.00331902	0.0174125	0.0132668	0.00331902	0.014654	0.00912374	0.0157601	-0.00303956	0.0146481	0.0146507	0.00469781	0.0118855	0.0187997	0.0110564	0.0160354	0.00414646
		0.0116094	-0.00442424	0.0154806	0.0154798	0.0179689	0.0157618	0.014654	0.00912458	0.0174175	-0.00193434	-0.00580219	0.0193527	-0.000554714	0.0022138	0.0229478	0.0135438	0.0246111	0.0196288	0.0152071	0.00552609	0.016032	0.00137879	0.0163081	0.0138258	-0.00856818	0.0196246	0.00525084	0.00995118	0.0110598	0.0171389	0.00580303	0.0121625	-0.00359512	0.0171364	0.0132668	0.00331902	0.014101	0.00939983	0.0157601	-0.00303956	0.0149251	0.0149268	0.00469781	0.0118855	0.0187997	0.0110564	0.0160354	0.0044234
		0.0118855	-0.00414731	0.0149276	0.0152029	0.0176928	0.0157618	0.014654	0.00940152	0.0176936	-0.00193434	-0.00580219	0.0196296	-0.00027862	0.0022138	0.0229478	0.0135438	0.0235051	0.0199057	0.015484	0.00552609	0.0157559	0.00110269	0.0165842	0.0132727	-0.00801515	0.0199015	0.00525084	0.00967508	0.0113359	0.0171389	0.00607912	0.0121625	-0.00331818	0.0174133	0.0129907	0.00304209	0.0143771	0.00912374	0.0160362	-0.00276347	0.014649	0.0152029	0.00497391	0.0121616	0.0187997	0.0113333	0.0157593	0.00414731
		0.0118855	-0.00414731	0.0152037	0.0154798	0.0176928	0.0154848	0.014654	0.00940152	0.0179697	-0.00221044	-0.00607828	0.0199057	-2.52525e-06	0.0022138	0.0226709	0.0135438	0.0235051	0.0199057	0.0152079	0.00552609	0.0157559	0.000825758	0.0165842	0.0132727	-0.00801515	0.0199015	0.00525084	0.00939815	0.011612	0.0168628	0.00635522	0.0124386	-0.00387121	0.0176894	0.0129907	0.00304209	0.014101	0.00939983	0.0157601	-0.00303956	0.0149251	0.0152029	0.00497391	0.0124377	0.0185227	0.0113333	0.0157593	0.00414731
		0.0118855	-0.00387121	0.0152037	0.0154798	0.0176928	0.0152079	0.0143771	0.00912542	0.0185227	-0.00193434	-0.00635522	0.0199057	0.000274411	0.0022138	0.022947	0.0132677	0.0235051	0.0193527	0.0152079	0.00552609	0.0154798	0.00110269	0.0165842	0.0135488	-0.00829125	0.0201785	0.00525084	0.00912121	0.011888	0.0168628	0.00607912	0.0124386	-0.00331818	0.0174133	0.0124377	0.00276599	0.014101	0.00912374	0.015484	-0.00303956	0.0143721	0.015479	0.00469781	0.0127146	0.0185227	0.0113333	0.0149293	0.0044234
		0.0116094	-0.00359428	0.0149276	0.0152029	0.0176928	0.0152079	0.0138241	0.00884933	0.0185227	-0.00193434	-0.00663131	0.0196296	0.000274411	0.0022138	0.0232239	0.0135446	0.0232281	0.0193527	0.0152079	0.00552609	0.0154798	0.00110269	0.0165842	0.0132719	-0.00801431	0.0199024	0.00497475	0.00884512	0.0116111	0.0168628	0.00580303	0.0121625	-0.00359428	0.0171364	0.0121616	0.00304209	0.0143771	0.00912374	0.015484	-0.00303956	0.0143721	0.0157559	0.00469781	0.0132677	0.0182466	0.0116094	0.0146524	0.00497643
		0.0116094	-0.00359428	0.0152037	0.0154798	0.0174158	0.0152079	0.013548	0.00912542	0.0187988	-0.00193434	-0.00663131	0.0196296	-2.52525e-06	0.0024899	0.0232239	0.0127146	0.0232281	0.0190758	0.014931	0.00552609	0.0154798	0.00110269	0.0165842	0.013548	-0.00718434	0.0199024	0.00469865	0.00912121	0.0121641	0.0168628	0.00552694	0.0121625	-0.00359428	0.0165833	0.0118855	0.00304209	0.0146532	0.00912374	0.0152071	-0.00303956	0.013819	0.0157559	0.00497391	0.0124377	0.0185236	0.0118855	0.0143763	0.00497643
		0.0113325	-0.00359428	0.0154798	0.0152029	0.0171389	0.0154848	0.013271	0.00940152	0.0179689	-0.00193434	-0.00635522	0.0196296	0.000274411	0.0022138	0.0232239	0.0127146	0.0232281	0.0193527	0.0152071	0.00525	0.0157559	0.000826599	0.0171372	0.013271	-0.00746128	0.0196254	0.00442256	0.00912121	0.0116111	0.0168628	0.00552694	0.0121625	-0.00304125	0.0168594	0.0116086	0.00276599	0.0143763	0.00912374	0.0154832	-0.00303956	0.0135429	0.015479	0.00497391	0.0124377	0.0185236	0.0118855	0.0141002	0.00497643
		0.0116086	-0.00387037	0.0154798	0.0154798	0.0176919	0.0157609	0.0129949	0.00940152	0.0179689	-0.00193434	-0.00607912	0.0193527	0.000827441	0.00166077	0.0226709	0.0129907	0.0229512	0.0196296	0.0154832	0.00552609	0.0157559	0.00110354	0.0168611	0.012718	-0.00718519	0.0199024	0.00442256	0.00912121	0.0118872	0.0168628	0.00580303	0.0124386	-0.00276515	0.0168594	0.0113316	0.00304293	0.0140993	0.00967677	0.0157593	-0.00303956	0.0135429	0.015479	0.00442088	0.0118847	0.0190766	0.0118855	0.0141002	0.00552946
		0.0116086	-0.00387037	0.0157567	0.0154798	0.0179689	0.016037	0.0129949	0.00940152	0.0174158	-0.00248737	-0.00607912	0.0196296	0.000550505	0.00193771	0.0226709	0.0129907	0.0223981	0.0201827	0.0152071	0.00497306	0.0154798	0.00110354	0.0168611	0.011888	-0.00746128	0.0193493	0.00442256	0.00912121	0.0116111	0.0174158	0.00525	0.0121616	-0.00304125	0.0168594	0.0113316	0.00276599	0.0138232	0.00995286	0.0154823	-0.00331566	0.0135429	0.0152029	0.00442088	0.0113316	0.0187997	0.0118855	0.0143771	0.00525337
		0.0121616	-0.00359428	0.0160328	0.0160328	0.0179689	0.016037	0.0129949	0.00940152	0.0179697	-0.00248737	-0.00552609	0.0199057	0.000826599	0.0022138	0.0226709	0.0129907	0.0226751	0.0201827	0.014931	0.00497306	0.0160328	0.000827441	0.016585	0.0121641	-0.00773737	0.0193493	0.00386953	0.00939815	0.0116111	0.0174158	0.00497391	0.0121616	-0.00276431	0.0168594	0.0113316	0.00304209	0.0135471	0.0102298	0.0154823	-0.00303956	0.0135429	0.0152029	0.00386785	0.0118847	0.0185227	0.0121616	0.014654	0.0055303
		0.0124377	-0.00331818	0.0165859	0.0163089	0.0176928	0.016037	0.0129949	0.00967761	0.0182466	-0.00276347	-0.00552609	0.0199057	0.000550505	0.0024899	0.0226709	0.0127146	0.0226751	0.0204588	0.014931	0.00524916	0.0163098	0.000827441	0.016862	0.0121641	-0.00773737	0.0193493	0.00359259	0.00912205	0.0116111	0.0174158	0.00469781	0.0121616	-0.00276431	0.0171355	0.0118847	0.00304209	0.013271	0.00967677	0.0157584	-0.00303956	0.0132668	0.0152029	0.00359175	0.0118847	0.0190758	0.0121616	0.014654	0.00580724
		0.0121616	-0.00248822	0.0165859	0.0157559	0.0179697	0.016037	0.012718	0.00884764	0.0182466	-0.0033165	-0.00525	0.0196296	0.000274411	0.0024899	0.0226709	0.0127146	0.022399	0.0204588	0.0152079	0.00497306	0.0168628	0.000827441	0.016862	0.0124402	-0.00773737	0.0190732	0.00359259	0.00912205	0.0121641	0.0174158	0.00442172	0.0121616	-0.00248822	0.0174125	0.0116077	0.00331818	0.0129949	0.00940067	0.0154815	-0.00303956	0.0132668	0.0152029	0.00331566	0.0121608	0.0190758	0.0118855	0.0143771	0.00580724
		0.0124377	-0.00248822	0.0165859	0.016032	0.0185227	0.0157601	0.0129941	0.00912374	0.0182466	-0.00303956	-0.00552609	0.0193535	0.000550505	0.0022138	0.0226709	0.0129907	0.022399	0.0199057	0.0152079	0.00469697	0.0163098	0.000827441	0.0163089	0.0124402	-0.00801431	0.0187971	0.00303956	0.00912205	0.0127172	0.0174158	0.00442172	0.0118847	-0.00221212	0.0168594	0.0116077	0.00359512	0.0129949	0.00967677	0.0157576	-0.0033165	0.0132668	0.0152029	0.00303956	0.0118838	0.0193527	0.0121616	0.0143771	0.00580724
		0.0121616	-0.00276431	0.0165859	0.015479	0.0185227	0.0160362	0.0129941	0.00884764	0.0176936	-0.00303956	-0.00552609	0.0196296	0.000826599	0.00193771	0.022947	0.0129907	0.022399	0.0196296	0.015484	0.00469697	0.0163098	0.000827441	0.0165859	0.0127163	-0.00801431	0.0190732	0.00359259	0.00939899	0.0127172	0.0174158	0.00497475	0.0121608	-0.00193603	0.0168594	0.0113316	0.00359512	0.0129949	0.00967677	0.0154815	-0.0033165	0.0132668	0.0149268	0.00276347	0.0121599	0.0193527	0.0127146	0.0149301	0.00608333
		0.0121616	-0.00276431	0.0165859	0.016032	0.0187997	0.0163123	0.0129941	0.00884764	0.0174167	-0.00359343	-0.00524916	0.0190766	0.000550505	0.00166162	0.0235008	0.0132677	0.0221221	0.0196296	0.015484	0.00525	0.0163098	0.000551347	0.0163089	0.0129924	-0.00801431	0.0187971	0.00386869	0.00939899	0.0129933	0.0176928	0.00525084	0.0121608	-0.00165909	0.0168594	0.0110556	0.00359512	0.0129949	0.00995286	0.0152045	-0.00359259	0.0135438	0.0152037	0.00276347	0.0118838	0.0199057	0.0127146	0.0152062	0.0058064
		0.0121616	-0.00248737	0.0165859	0.016032	0.0187997	0.0165892	0.013271	0.00829461	0.0171397	-0.00386953	-0.00524916	0.0188005	0.000826599	0.00166162	0.0237769	0.0129916	0.0218451	0.0193535	0.015484	0.00497306	0.0160328	0.000275253	0.0163089	0.0132694	-0.00773737	0.0187971	0.00414478	0.0091229	0.0129933	0.0179697	0.00552694	0.0124369	-0.00165909	0.0168594	0.0113316	0.00387121	0.0129949	0.00967677	0.0152045	-0.00414562	0.0132677	0.0152037	0.00303956	0.0118838	0.0199057	0.0124386	0.0149301	0.00608249
		0.0121616	-0.00248737	0.0163098	0.0163081	0.0187997	0.0165892	0.0129949	0.00801852	0.0168636	-0.00469949	-0.00497306	0.0182475	0.000549663	0.00193771	0.024053	0.0129916	0.0218451	0.0196305	0.0152071	0.00497306	0.0165859	0.000275253	0.016032	0.0132694	-0.00773737	0.0190732	0.00414478	0.0088468	0.0132694	0.0179697	0.00552694	0.0121608	-0.00193519	0.0165833	0.0110556	0.00442424	0.0129949	0.00940067	0.0154815	-0.00442256	0.0132677	0.0154806	0.00359259	0.0118838	0.0199057	0.0121625	0.014654	0.00635859
		0.0121616	-0.00276431	0.0165859	0.0163081	0.0190766	0.0165892	0.0132719	0.00774158	0.0171397	-0.00469949	-0.00552609	0.0182475	0.000826599	0.00166077	0.024053	0.0132677	0.0215682	0.0199066	0.0152071	0.00497306	0.0165859	-8.41751e-07	0.0163089	0.0129924	-0.00773737	0.0190732	0.00442088	0.0088468	0.0132694	0.0179697	0.00497391	0.0121608	-0.00221212	0.0163072	0.0113316	0.00470034	0.0129949	0.00940067	0.0160345	-0.00414646	0.0135438	0.0157567	0.0033165	0.0116077	0.0201827	0.0121625	0.014654	0.00691162
		0.0127146	-0.00276431	0.0163098	0.0165842	0.0190766	0.0168662	0.0129958	0.00718855	0.0171397	-0.0044234	-0.00552609	0.0174175	0.000826599	0.00193687	0.024053	0.0132677	0.0221212	0.0199066	0.0149301	0.00469697	0.0168628	0.000276094	0.0163089	0.0132685	-0.00718434	0.0190732	0.00442088	0.0088468	0.0127155	0.0182458	0.00497391	0.0118847	-0.00221212	0.0163072	0.0116086	0.00497643	0.013271	0.0099537	0.0157576	-0.00386953	0.0138207	0.0154798	0.00276347	0.0110547	0.0196288	0.0121625	0.0143779	0.00718855
		0.0121616	-0.0030404	0.0165859	0.0171372	0.0190766	0.0168662	0.0124428	0.00746465	0.0171397	-0.00497643	-0.00580219	0.0174175	0.000826599	0.00221296	0.024053	0.0132677	0.0215682	0.0199066	0.0149301	0.00469697	0.0168628	0.000552189	0.0165859	0.0135446	-0.00690825	0.0190732	0.00386785	0.00939983	0.0121625	0.0182458	0.00469781	0.0121616	-0.00193603	0.0163072	0.0113325	0.00525253	0.0129949	0.00967677	0.0160337	-0.0033165	0.0138207	0.0154798	0.00276347	0.0105017	0.0196288	0.0124386	0.0143779	0.00746465
		0.0118855	-0.00359343	0.0160328	0.0171372	0.0185236	0.0171423	0.0121658	0.00691162	0.0174167	-0.00497643	-0.00552609	0.0176936	0.00110269	0.00276599	0.0237769	0.0132677	0.0215682	0.0199066	0.014654	0.00469697	0.0163098	0.000828283	0.0165859	0.0135446	-0.00746128	0.0187971	0.00386785	0.00912374	0.0121625	0.0185219	0.00497391	0.0124377	-0.00221212	0.0160311	0.0118855	0.00552862	0.0132719	0.00940067	0.0163098	-0.0033165	0.0135446	0.0160328	0.00248653	0.0102256	0.0199049	0.0127155	0.0146549	0.00718855
		0.0124386	-0.00359343	0.0163089	0.0171372	0.0185236	0.0171423	0.0118889	0.00718771	0.0176936	-0.00525253	-0.00580219	0.0176936	0.00137879	0.0024899	0.0240539	0.0135438	0.0212912	0.0199066	0.0143771	0.00469697	0.0165867	0.000828283	0.0165859	0.0138215	-0.00773737	0.0190741	0.00359175	0.00912374	0.0121625	0.0182449	0.00469697	0.0118847	-0.00193519	0.0160311	0.0116094	0.00580471	0.0138249	0.00967677	0.0157567	-0.0030404	0.0138207	0.0160328	0.00221044	0.0102256	0.0201818	0.0129924	0.014931	0.00691246
		0.0127155	-0.00359343	0.0160328	0.0174133	0.0185236	0.0171423	0.012165	0.00691162	0.0176936	-0.00497643	-0.00552609	0.0174175	0.00137879	0.0024899	0.0240539	0.0132677	0.0210143	0.0196305	0.0143771	0.00497391	0.0168636	0.00110438	0.0168628	0.0138215	-0.00746128	0.019351	0.00331566	0.00967677	0.0124386	0.0182449	0.00469697	0.0116077	-0.00165909	0.0163072	0.0113333	0.00608081	0.0138249	0.00995286	0.0154798	-0.0033165	0.0138207	0.0165859	0.00221044	0.00994949	0.0201818	0.0129924	0.014931	0.00691246
		0.0129916	-0.00386953	0.0160328	0.0171364	0.0185236	0.0171423	0.012165	0.00691162	0.0176936	-0.00497643	-0.00552609	0.0174175	0.00110269	0.00276599	0.02433	0.0129907	0.0210143	0.0193544	0.014101	0.00552694	0.0171406	0.00110438	0.0168628	0.0140985	-0.00718519	0.0190749	0.00359175	0.00967677	0.0127155	0.0182449	0.00469697	0.0118847	-0.00165909	0.0163072	0.0107803	0.00580387	0.013548	0.00967677	0.0149268	-0.0033165	0.0138207	0.0163098	0.0019335	0.00994949	0.0196288	0.0129924	0.0152071	0.00691246
		0.0129916	-0.00414562	0.0160328	0.0168603	0.0193535	0.0168653	0.0118889	0.00691162	0.0179697	-0.00470034	-0.00525	0.0176936	0.00110269	0.0024899	0.02433	0.0127146	0.0212904	0.0199074	0.014101	0.00552694	0.0171406	0.000828283	0.0165859	0.0138215	-0.00663131	0.0190749	0.00386785	0.00912374	0.0129924	0.0182449	0.00497306	0.0121616	-0.00138215	0.0163072	0.0105042	0.00580387	0.0129949	0.00940067	0.0149268	-0.0033165	0.0135446	0.0165859	0.0022096	0.0096734	0.0190758	0.0132685	0.0152071	0.00691246
		0.0129916	-0.00442172	0.0160328	0.0168603	0.0196305	0.0171414	0.0124419	0.00718771	0.0179697	-0.00497643	-0.00497306	0.0176936	0.00137879	0.0022138	0.0240539	0.0132677	0.0212904	0.0201835	0.014101	0.00525084	0.0174167	0.00110522	0.0163089	0.0135446	-0.00635522	0.0190749	0.00359175	0.00912374	0.0132694	0.0182449	0.00497306	0.0121616	-0.00110606	0.0157542	0.0105042	0.00580387	0.0132719	0.00940067	0.0149268	-0.0033165	0.0132685	0.0165859	0.0022096	0.00939731	0.0190758	0.0135455	0.0152071	0.00663552
		0.0132685	-0.00442172	0.0160328	0.0165842	0.0201835	0.0168645	0.0129949	0.00663468	0.0176936	-0.00497643	-0.00497306	0.0176936	0.00165572	0.0022138	0.0246069	0.0132677	0.0212904	0.0196305	0.0138241	0.00525084	0.0179697	0.00165825	0.0163089	0.0132685	-0.00607828	0.0193519	0.00386785	0.00912374	0.0135455	0.018521	0.00497306	0.0121616	-0.00110606	0.0152012	0.0107811	0.00580387	0.0132719	0.00967677	0.0152029	-0.00359343	0.0132685	0.016862	0.0022096	0.00939731	0.0185227	0.0135455	0.0152071	0.00663552
		0.0135446	-0.00359175	0.0165859	0.0163081	0.0204604	0.0165884	0.0129949	0.00718771	0.0171406	-0.00470034	-0.00469697	0.0174167	0.00110269	0.0022138	0.0246069	0.0132677	0.0212904	0.0196305	0.0141002	0.00525084	0.0182458	0.00138215	0.016032	0.0129924	-0.00635522	0.0196279	0.00386785	0.0088468	0.0135455	0.018798	0.00524916	0.0121616	-0.00138215	0.0149251	0.0110572	0.00607997	0.0132719	0.0102298	0.015479	-0.00331734	0.0132685	0.0165859	0.00193266	0.00912121	0.0185227	0.0135455	0.0154832	0.00691162
		0.0129916	-0.00359175	0.0163098	0.016032	0.0204604	0.0163123	0.0132719	0.00691162	0.0171406	-0.00414731	-0.00469697	0.0171406	0.000825758	0.0022138	0.0246069	0.0132677	0.0210135	0.0196305	0.0143763	0.00525084	0.0182458	0.00110522	0.016032	0.0129924	-0.00607912	0.0196279	0.00386785	0.0088468	0.0135455	0.018521	0.00524916	0.0118855	-0.00138215	0.0149251	0.0110572	0.00580387	0.0138249	0.0105059	0.015202	-0.00331734	0.0135455	0.0165859	0.00165657	0.00939731	0.0185227	0.0135455	0.0154832	0.00746465
		0.0129916	-0.00331566	0.0165867	0.016032	0.0204604	0.0163123	0.0132719	0.00718855	0.0171406	-0.00387037	-0.00469697	0.0171406	0.000549663	0.0022138	0.0243308	0.0129916	0.0210135	0.0199066	0.0146524	0.00469781	0.0190758	0.000829125	0.016032	0.0129924	-0.00663215	0.0196279	0.00414394	0.0088468	0.0132685	0.0182441	0.00524916	0.0113325	-0.00110606	0.0149251	0.0110572	0.00580387	0.0138249	0.0105059	0.015202	-0.00331734	0.0135455	0.0163098	0.00138047	0.00939731	0.0185227	0.0138215	0.0149301	0.00774074
		0.0127155	-0.00331566	0.0165867	0.0157551	0.0204604	0.0160354	0.013548	0.00691162	0.0168645	-0.00414731	-0.00469697	0.0171406	0.00110269	0.00276684	0.0246077	0.0127146	0.0212904	0.0196296	0.0140993	0.00469781	0.0193519	0.000829125	0.016032	0.0124394	-0.00635606	0.0196279	0.00414394	0.00829377	0.0135446	0.0182441	0.00497306	0.0110564	-0.000829125	0.014649	0.0113342	0.00607997	0.0135488	0.010782	0.015202	-0.00331734	0.0135455	0.0157567	0.00138047	0.00939731	0.0187997	0.0140976	0.0149301	0.00746465
		0.0127155	-0.00359259	0.0165867	0.015479	0.0204604	0.0160354	0.013548	0.00691162	0.0168645	-0.0044234	-0.00469697	0.0174167	0.00137879	0.00276684	0.0251608	0.0124377	0.0210143	0.0196296	0.0143754	0.00442172	0.0190758	0.00055303	0.0157551	0.0124394	-0.00635606	0.0196279	0.00386785	0.00829377	0.0138207	0.0182441	0.00469613	0.0107803	-0.000829125	0.0143729	0.0113342	0.00580387	0.0138249	0.0110581	0.015479	-0.0030404	0.0135455	0.0160328	0.00138047	0.00967424	0.0182466	0.0138215	0.0152062	0.00718855
		0.0129924	-0.0033165	0.0168628	0.015479	0.0207365	0.0160354	0.0129949	0.00663468	0.0168645	-0.00470034	-0.00497306	0.0174167	0.00137879	0.00304293	0.0251608	0.0118847	0.0210143	0.0196296	0.0143754	0.00442172	0.0187997	0.000829125	0.0157551	0.0121625	-0.00663215	0.0190749	0.00386785	0.00829377	0.0135446	0.0182441	0.00442003	0.0107803	-0.000829125	0.0143729	0.0116111	0.00607997	0.0138249	0.011335	0.0149259	-0.00276431	0.0138215	0.0160328	0.00165741	0.00939815	0.0185236	0.0135455	0.0154832	0.00718855
		0.0129924	-0.00359259	0.0174158	0.0152029	0.0204596	0.0160354	0.0129949	0.00663468	0.0171406	-0.0044234	-0.00497306	0.0176928	0.00165488	0.00304293	0.0251608	0.0118847	0.0210143	0.0196296	0.0143754	0.00414562	0.0187997	0.000552189	0.016032	0.0118864	-0.00663215	0.019351	0.00386785	0.00801768	0.0135446	0.0182441	0.00469613	0.0105034	-0.00138215	0.0143729	0.0116111	0.00607997	0.014101	0.011335	0.0143729	-0.00276431	0.0138215	0.0157559	0.00138131	0.00939815	0.0185236	0.0138215	0.0152062	0.00691162
		0.0127163	-0.00359259	0.0171389	0.0152029	0.0204596	0.0160354	0.0124419	0.00691162	0.0174175	-0.00497643	-0.00497306	0.0174167	0.00220791	0.00331902	0.0246077	0.0118847	0.0210143	0.0196296	0.0143754	0.00442172	0.0185236	0.000275253	0.016585	0.0118864	-0.00690825	0.0196279	0.00442088	0.00801768	0.0135446	0.017968	0.00469613	0.0105034	-0.00110606	0.0146498	0.0118872	0.00607997	0.0143779	0.0116111	0.0143729	-0.00276431	0.0132685	0.0152029	0.00193519	0.00912205	0.0185236	0.0138215	0.0152062	0.00718771
		0.0127163	-0.0033165	0.0174158	0.0152029	0.0204596	0.0160354	0.0124419	0.00718771	0.0174175	-0.00525337	-0.00552609	0.0176936	0.00248485	0.00331902	0.0246077	0.0118847	0.0204613	0.0193535	0.0146524	0.00469781	0.0185236	0.000552189	0.016862	0.0121625	-0.00690825	0.0196279	0.00414394	0.00801768	0.0132685	0.017968	0.00497222	0.00995034	-0.00138215	0.0149259	0.0118872	0.00580387	0.0143779	0.0116111	0.0140968	-0.00276431	0.0129916	0.0149268	0.00221128	0.00939815	0.0185236	0.0135455	0.0154832	0.00691162
		0.0127163	-0.00386953	0.0174158	0.0149268	0.0196296	0.0163123	0.0121658	0.0074638	0.0174175	-0.00497727	-0.00525	0.0171406	0.00248485	0.00331902	0.0240547	0.0116086	0.0204613	0.0190774	0.0143763	0.00497475	0.0182475	0.000552189	0.016862	0.0118864	-0.00690825	0.0196279	0.00359091	0.00801768	0.0132685	0.0182441	0.00469613	0.0105034	-0.00138215	0.0149259	0.0118872	0.00580387	0.0143779	0.0116111	0.0140968	-0.0030404	0.0127155	0.0143737	0.00165825	0.0102281	0.0182475	0.0140985	0.0152062	0.00663468
		0.0124394	-0.00359259	0.0174158	0.0149268	0.0201827	0.0163123	0.0121658	0.0074638	0.0174175	-0.00497727	-0.00552694	0.0174175	0.00248485	0.00331902	0.0240547	0.0116086	0.0201843	0.0188005	0.0146532	0.00497475	0.0182475	0.000829125	0.016862	0.0118864	-0.00663215	0.0196279	0.00303788	0.00774158	0.0132685	0.0182441	0.00469613	0.0105034	-0.00165909	0.015202	0.0121633	0.00580387	0.0143779	0.0116111	0.0138207	-0.00248737	0.0124394	0.0143737	0.00193434	0.0105042	0.0182475	0.0138224	0.0152062	0.00663468
		0.0127163	-0.0033165	0.0171397	0.0146498	0.0201827	0.0163123	0.0121658	0.0074638	0.0171414	-0.00470118	-0.00607997	0.0179705	0.00220875	0.00331902	0.0240547	0.0118855	0.0199082	0.0188005	0.0149301	0.00525084	0.0182475	0.00055303	0.017138	0.0121625	-0.00635606	0.019351	0.00331397	0.00801768	0.0138215	0.0182441	0.00442003	0.0102273	-0.00110606	0.015202	0.0118872	0.00552778	0.0141019	0.011888	0.0143737	-0.00248737	0.0124394	0.0140976	0.00165825	0.0105042	0.0182475	0.0138224	0.0152062	0.00718771
		0.0127163	-0.0033165	0.0174158	0.0140968	0.0199057	0.0163123	0.0121658	0.0074638	0.0168645	-0.00442508	-0.00607997	0.0182466	0.00220875	0.00304293	0.0243316	0.0116094	0.0204613	0.0188005	0.0149301	0.00497475	0.0182475	0.001383	0.016862	0.0118864	-0.00607997	0.019351	0.00359007	0.00829461	0.0140985	0.0182441	0.00442003	0.00967424	-0.000829125	0.014649	0.0113342	0.00580387	0.0141019	0.011612	0.0146498	-0.00248737	0.0124394	0.0138215	0.00138215	0.0105042	0.0179714	0.0135463	0.0154832	0.00718771
		0.0127163	-0.00359259	0.0174158	0.0138207	0.0201827	0.0165884	0.0124428	0.0074638	0.0171406	-0.00414815	-0.00580387	0.0182466	0.00220875	0.00276684	0.0237778	0.0116094	0.0204613	0.0190766	0.0146532	0.00552778	0.0185244	0.001383	0.017415	0.0116103	-0.00607997	0.019351	0.00359007	0.00801852	0.0140985	0.0182441	0.00469697	0.00939815	-0.00055303	0.014649	0.0113342	0.00552778	0.0141019	0.011612	0.0146498	-0.00221044	0.0127163	0.0138215	0.00138215	0.0105042	0.0176953	0.0135463	0.0149301	0.00718771
		0.0127163	-0.00359259	0.0176928	0.0135446	0.0204588	0.0171414	0.0127189	0.00718771	0.0176936	-0.00414815	-0.00552694	0.0182466	0.00248569	0.00304293	0.0232247	0.0113333	0.0199082	0.0190766	0.0149293	0.00552778	0.0185244	0.00165909	0.017415	0.0113342	-0.00607997	0.0190741	0.0027601	0.00801852	0.0140985	0.0187971	0.00414394	0.00939815	-0.000276936	0.014096	0.0113342	0.00580387	0.0143779	0.011888	0.0146498	-0.00248737	0.0129924	0.0138215	0.00138215	0.0110572	0.0174192	0.0135463	0.014654	0.00691077
		0.0124394	-0.00331566	0.0174167	0.0138207	0.0204588	0.0176953	0.0129949	0.00663468	0.0176936	-0.00414815	-0.00580387	0.0179705	0.00248569	0.00304293	0.0235017	0.0116094	0.0201852	0.0193535	0.0152062	0.00497475	0.0185244	0.00165909	0.0176911	0.0107811	-0.00607997	0.0190741	0.00303704	0.00774242	0.0140985	0.0187971	0.00414394	0.00939815	-0.000829966	0.0143729	0.0113342	0.00607997	0.0143779	0.0121641	0.0146498	-0.00248737	0.0124394	0.0138215	0.00165825	0.0107811	0.0171423	0.0135463	0.014931	0.00691077
		0.0118864	-0.00331566	0.0174167	0.0146507	0.0207357	0.0179714	0.0132719	0.00635859	0.0176936	-0.00387205	-0.00552778	0.0182475	0.00303872	0.00276599	0.0235017	0.0113325	0.0204621	0.0190774	0.0154823	0.00525084	0.0185244	0.00193519	0.017138	0.0107811	-0.00552694	0.0187971	0.00331313	0.00801936	0.0138224	0.0190732	0.00359091	0.00967424	-0.000829966	0.014096	0.0116103	0.00635606	0.0141019	0.011888	0.0146498	-0.00248737	0.0121633	0.0135455	0.00165825	0.0110581	0.0171423	0.0135463	0.014931	0.00663468
		0.0121633	-0.00303872	0.0171406	0.0143746	0.0204596	0.0182475	0.0132719	0.00608165	0.0176936	-0.00331902	-0.00580387	0.0182475	0.00386869	0.00276599	0.0232247	0.0113325	0.0204621	0.0185244	0.0152062	0.00497475	0.0185244	0.00193519	0.0174141	0.0107811	-0.00552694	0.0190732	0.00331313	0.00801936	0.0140985	0.0190732	0.00359091	0.00967424	-0.000553872	0.014096	0.0116103	0.006633	0.0138258	0.011888	0.0143737	-0.00193434	0.0118872	0.0132694	0.00165825	0.011335	0.0174184	0.0135463	0.014654	0.00691162
		0.0116103	-0.00248569	0.0171406	0.0146507	0.0201827	0.0182475	0.013548	0.00608165	0.0174175	-0.00304293	-0.00552694	0.0185244	0.00386869	0.00304209	0.0232247	0.0116094	0.0201852	0.0182475	0.0154823	0.00497475	0.0185244	0.00221128	0.0174141	0.0105051	-0.00525	0.0193502	0.00331313	0.00801936	0.0138224	0.0193493	0.003867	0.00967424	-0.000277778	0.0138199	0.0116103	0.00635606	0.0138258	0.011888	0.0140968	-0.00165741	0.0121633	0.0129933	0.00165825	0.011335	0.0174184	0.0132694	0.0149301	0.00746465
		0.0113342	-0.0022096	0.0174175	0.0149268	0.0201827	0.0185244	0.0138249	0.00608165	0.0168645	-0.00331902	-0.00580303	0.0188005	0.00442172	0.00331818	0.0232247	0.0113333	0.0201852	0.0185244	0.0152062	0.00469865	0.0185244	0.00221128	0.0174141	0.0105051	-0.00497391	0.0193502	0.00358923	0.00774242	0.0140985	0.0196254	0.00442003	0.00967424	-1.6835e-06	0.0135429	0.0110572	0.006633	0.0138258	0.011612	0.0138199	-0.00165741	0.0124394	0.0132702	0.00193434	0.011612	0.0171414	0.0132694	0.0149301	0.00774074
		0.0113342	-0.0022096	0.0171406	0.0149268	0.0204588	0.0185244	0.013548	0.00635774	0.0168645	-0.00387205	-0.00580303	0.0188005	0.00442172	0.00331818	0.0232247	0.0113333	0.0199082	0.0182483	0.0152062	0.00469865	0.0185244	0.00221128	0.0174141	0.010229	-0.00497391	0.0187971	0.00331313	0.00801852	0.0140985	0.0196254	0.00442003	0.00967424	0.000275253	0.0135429	0.0107811	0.006633	0.0135488	0.011612	0.0138199	-0.000827441	0.0124394	0.0132702	0.00193434	0.0113359	0.0171414	0.0132694	0.0152062	0.00801684
		0.0113342	-0.00248569	0.0171406	0.0146507	0.0204588	0.0188005	0.0138241	0.00608081	0.0168645	-0.00387205	-0.00552694	0.0188005	0.00442172	0.00304125	0.0237778	0.0113333	0.0193552	0.0182483	0.0152062	0.00442172	0.0185244	0.00221128	0.0174141	0.0105051	-0.00497391	0.018521	0.00331313	0.00829461	0.0140985	0.0196254	0.00442003	0.00939815	-8.41751e-07	0.0135429	0.0105051	0.00690909	0.0138249	0.011612	0.0135438	-0.00110354	0.0127155	0.0129941	0.00248737	0.0110589	0.0171414	0.0135463	0.0149301	0.0077399
		0.0113342	-0.00220875	0.0171406	0.0143737	0.0204588	0.0185244	0.0138241	0.0063569	0.0168645	-0.00414899	-0.00525084	0.0188005	0.00442172	0.00304125	0.0237778	0.0113333	0.0196313	0.0185253	0.0154832	0.00414478	0.0185244	0.00221128	0.0174141	0.0105051	-0.00497391	0.0182441	0.00386616	0.00801852	0.0143746	0.0196254	0.00469697	0.00912121	-8.41751e-07	0.0135429	0.0105051	0.006633	0.0138249	0.011612	0.0132677	-0.00137963	0.0132685	0.0132702	0.0030404	0.010782	0.0171414	0.0135463	0.0152062	0.00801599
		0.0116111	-0.00248485	0.0171406	0.0149268	0.0204588	0.0185244	0.0141002	0.00608081	0.0165875	-0.00442593	-0.00497475	0.0179705	0.00497475	0.00276515	0.0240547	0.0113333	0.0196313	0.0185253	0.0154832	0.00414478	0.0182475	0.00193519	0.0174141	0.0105051	-0.00469697	0.0185202	0.00386616	0.00774158	0.0140985	0.0199024	0.00469697	0.00912121	-0.000276936	0.0135429	0.010229	0.00718603	0.014101	0.0113359	0.0129907	-0.00137963	0.0129916	0.0132702	0.00331734	0.0110581	0.0174175	0.0138224	0.0149301	0.00801599
		0.0121641	-0.00248485	0.0171406	0.0146498	0.0210118	0.0179714	0.0143763	0.00608081	0.0165875	-0.00470286	-0.00469865	0.0171406	0.00469865	0.00359512	0.0237786	0.0110564	0.0196313	0.0185253	0.0152071	0.00497475	0.0185244	0.00221128	0.017968	0.0105051	-0.00497391	0.0187963	0.00359007	0.00774158	0.0140985	0.0204554	0.00442088	0.00884428	-0.000553872	0.013266	0.0105051	0.00746212	0.013271	0.011612	0.0132668	-0.00110269	0.0129916	0.0135463	0.00359343	0.0110581	0.0176936	0.0140985	0.0141002	0.00856902
		0.0118872	-0.00248485	0.0174167	0.0143737	0.0210118	0.0176944	0.0143763	0.00608081	0.0163114	-0.00497896	-0.00469865	0.0171406	0.00442256	0.00359512	0.0240556	0.0110564	0.0196313	0.0185253	0.0154832	0.00497475	0.0182483	0.00193434	0.0176919	0.0105051	-0.00469781	0.0187963	0.00359007	0.00746549	0.0140985	0.0201793	0.00469697	0.00884428	-0.000277778	0.0129899	0.0105051	0.00718519	0.0129949	0.011612	0.0132668	-0.00137879	0.0132677	0.0132694	0.00359343	0.0116111	0.0176936	0.0138224	0.0138241	0.00856902
		0.0121641	-0.00220875	0.0174167	0.0140968	0.0212887	0.0176944	0.0143763	0.00663384	0.0163114	-0.00470286	-0.00442256	0.0165867	0.00414646	0.00359512	0.0243325	0.0113333	0.0193544	0.0188013	0.0154832	0.00525084	0.0185253	0.00221044	0.0176919	0.0102281	-0.00469781	0.0185194	0.00359007	0.00774158	0.0140985	0.0199024	0.00469697	0.00912037	-0.000830808	0.0135429	0.0107811	0.00690825	0.0129949	0.011888	0.0127138	-0.00110185	0.0135438	0.0132694	0.00331734	0.0116111	0.0176936	0.0138224	0.0138241	0.00829209
		0.0121641	-0.00220875	0.0176928	0.0138207	0.0212887	0.0182475	0.0141002	0.00663384	0.0160345	-0.0049798	-0.00442256	0.0165867	0.00387037	0.00359512	0.0243325	0.0113333	0.0190783	0.0188013	0.0163131	0.00552694	0.0182483	0.00248653	0.0174158	0.00995202	-0.00414478	0.0187955	0.00442003	0.00774158	0.0140985	0.0199024	0.00525	0.00912037	-0.00110774	0.013266	0.0110572	0.00663215	0.012718	0.011888	0.0129907	-0.00165488	0.0132668	0.0129924	0.00304125	0.0116111	0.0174167	0.0140985	0.0138241	0.00829209
		0.0124402	-0.00193266	0.0179689	0.0135438	0.0212887	0.0185236	0.0138241	0.00690993	0.0154815	-0.00442677	-0.00442256	0.0171397	0.00387037	0.00331902	0.0243325	0.0113333	0.0190783	0.0190783	0.0163131	0.00580303	0.0185253	0.00303956	0.0174158	0.0105051	-0.00442088	0.0193493	0.00497306	0.00746549	0.0140985	0.0199024	0.00552694	0.00939731	-0.00138384	0.013266	0.0110572	0.00690825	0.0129941	0.011888	0.0127138	-0.00165488	0.0132668	0.0129924	0.00276431	0.011335	0.0174167	0.0143746	0.0138241	0.00773906
		0.0124402	-0.00220875	0.0179689	0.0138199	0.0212887	0.0185236	0.013548	0.00663384	0.0154815	-0.00414983	-0.00414562	0.0168628	0.00359428	0.00331902	0.0243325	0.0105034	0.0188013	0.0190783	0.0163131	0.00580303	0.0179722	0.00303956	0.0174158	0.0105051	-0.00414478	0.0193493	0.00497306	0.00774158	0.0143746	0.0199024	0.00580387	0.00939731	-0.00110774	0.0129891	0.0110572	0.00718519	0.013271	0.011612	0.0124377	-0.00137879	0.0135429	0.0127163	0.0030404	0.0110589	0.0176936	0.0143746	0.0138241	0.00829209
		0.0124402	-0.00193266	0.0185219	0.0138199	0.0210126	0.0188005	0.0138241	0.00690993	0.0152054	-0.00414983	-0.00414562	0.0165859	0.00359428	0.00331902	0.0237786	0.0113333	0.0188013	0.0185253	0.0154832	0.00580303	0.0182483	0.00303956	0.0176919	0.0107811	-0.00386869	0.0196263	0.00497306	0.00746465	0.0146507	0.0196263	0.00525084	0.00884428	-0.00138384	0.012713	0.0105042	0.00690909	0.0135471	0.011612	0.0118847	-0.00110269	0.013819	0.0127163	0.00276347	0.011335	0.0174167	0.0143746	0.0138241	0.00829209
		0.0127163	-0.00193266	0.0182458	0.0132668	0.0212896	0.0190774	0.0141002	0.006633	0.0152054	-0.00387374	-0.00414562	0.0165859	0.00331818	0.00331902	0.0232247	0.0113333	0.0188013	0.0185253	0.0154832	0.00552694	0.0185253	0.00331566	0.0176919	0.0107811	-0.00359259	0.0193502	0.00552609	0.00774074	0.0146507	0.0196263	0.00552694	0.00912037	-0.00165993	0.012713	0.0102281	0.00690909	0.0141002	0.0118889	0.0121608	-0.00110269	0.013819	0.0118864	0.00248737	0.011335	0.0176936	0.0138215	0.013548	0.00829209
		0.0127163	-0.00165572	0.0176928	0.0129899	0.0210126	0.0188005	0.0141002	0.0063569	0.0152054	-0.00414983	-0.00442256	0.0165859	0.00331818	0.00331902	0.0235017	0.0113333	0.0188013	0.0179722	0.0157593	0.00607997	0.0182483	0.00276263	0.017415	0.0107811	-0.00359259	0.0196271	0.00580219	0.00801768	0.0149268	0.0196263	0.00552694	0.00884428	-0.00193687	0.0129899	0.0102281	0.00690909	0.0141002	0.0116128	0.0118847	-0.00137879	0.0140951	0.0118864	0.00276347	0.0110589	0.0176936	0.0138215	0.013548	0.00856818
		0.0121633	-0.00165572	0.0179689	0.0127138	0.0212896	0.0190766	0.0138241	0.0063569	0.0152054	-0.00387374	-0.00442256	0.0163089	0.00331818	0.00331902	0.0232247	0.0116094	0.0188013	0.0179722	0.0154832	0.00580303	0.0188013	0.00276263	0.017415	0.0110572	-0.00331566	0.0201801	0.00580219	0.00774158	0.0149268	0.0199032	0.00580303	0.00912121	-0.00193687	0.0127138	0.0105042	0.00718519	0.0138232	0.0121658	0.0118847	-0.00165572	0.013819	0.0118864	0.00248737	0.0110589	0.0176936	0.0138215	0.013548	0.00856818
		0.0121633	-0.00165572	0.0176928	0.0132668	0.0212896	0.0190766	0.0141002	0.00608081	0.0157584	-0.00414983	-0.00497559	0.0163089	0.00359428	0.00304293	0.0232247	0.0113333	0.0190774	0.0179722	0.0157593	0.00580303	0.0188013	0.00248653	0.0176911	0.0113333	-0.00331566	0.019904	0.00580219	0.00746465	0.0146507	0.0199032	0.00607912	0.00967424	-0.00221296	0.0127138	0.0107811	0.00718519	0.0135471	0.0118889	0.0118847	-0.00165572	0.013819	0.0113333	0.00221128	0.0113359	0.0176936	0.0140985	0.013548	0.00884428
		0.0121633	-0.00193182	0.0185227	0.0132668	0.0210126	0.0190766	0.0141002	0.00580471	0.0157584	-0.0035968	-0.00525168	0.0163089	0.00359428	0.00331902	0.0235017	0.0116094	0.0188005	0.0179722	0.0154823	0.00580303	0.0188013	0.00248653	0.017968	0.0110572	-0.00331566	0.019904	0.00552609	0.00746465	0.0146507	0.0199032	0.00607912	0.00967424	-0.00221296	0.0129907	0.0110581	0.00746212	0.0135471	0.0118889	0.0124377	-0.00193182	0.013819	0.0113333	0.00193519	0.0118889	0.0176936	0.0143754	0.0138241	0.00856734
		0.0121633	-0.00193182	0.0185227	0.0129907	0.0207365	0.0190766	0.0143771	0.00608081	0.0157584	-0.0035968	-0.00525168	0.0160328	0.00414731	0.00359512	0.0232256	0.0113333	0.0185236	0.0182483	0.0154823	0.00552694	0.0188013	0.00221044	0.0176919	0.0110572	-0.00359259	0.0196279	0.00552609	0.00718855	0.0149268	0.0199032	0.00580303	0.0102273	-0.00193603	0.0127146	0.0113342	0.00773822	0.0135471	0.011612	0.0124377	-0.00193182	0.0140951	0.0113333	0.00193519	0.0113359	0.0176936	0.0143754	0.0143771	0.00829125
		0.0124394	-0.00193182	0.0179697	0.0127146	0.0207365	0.0187997	0.0146532	0.0063569	0.0157584	-0.0038729	-0.00525168	0.0160328	0.00414731	0.00387121	0.0235017	0.0116094	0.0182466	0.0182483	0.0152062	0.00552694	0.0188013	0.00276347	0.017968	0.0116103	-0.00386953	0.0196279	0.00552609	0.00718855	0.0152029	0.0199032	0.00580303	0.0105042	-0.00193603	0.0127146	0.0110581	0.00773822	0.0129941	0.011612	0.0129907	-0.00220875	0.0135421	0.0116103	0.00221128	0.0107828	0.0176936	0.0143754	0.0146532	0.00829125
		0.0129924	-0.00193182	0.0179697	0.0129907	0.0204604	0.0190758	0.0146532	0.006633	0.0160345	-0.00414899	-0.00552862	0.0160328	0.00414731	0.00359512	0.0235017	0.0116094	0.0185227	0.0182483	0.0146532	0.00580303	0.0188013	0.00303956	0.0182441	0.0113342	-0.00359343	0.0196279	0.00607912	0.00718855	0.0146498	0.0196263	0.00552694	0.0107803	-0.00193603	0.0121616	0.0110581	0.00773822	0.0132702	0.011888	0.0129907	-0.00193266	0.0129891	0.0116103	0.00193519	0.0107828	0.0179697	0.0143754	0.0149301	0.00829125
		0.0129924	-0.00193182	0.0179697	0.0127146	0.0204604	0.0190758	0.0146532	0.0063569	0.0165875	-0.00414899	-0.00580556	0.0152029	0.00387121	0.00387121	0.0229487	0.0118855	0.0182466	0.0182483	0.0143771	0.00607912	0.0188013	0.00276347	0.0185202	0.0110572	-0.00414646	0.0196279	0.00580303	0.00746465	0.0146498	0.0199024	0.00525084	0.0105042	-0.00165993	0.0121616	0.0110581	0.00746212	0.0127172	0.0116111	0.0129907	-0.00165572	0.0129891	0.0118864	0.00193519	0.0105067	0.0182458	0.0146515	0.0152062	0.00801515
		0.0129924	-0.00110185	0.0179697	0.0124386	0.0207365	0.0187997	0.0146532	0.0063569	0.0165875	-0.00414899	-0.00580556	0.0152029	0.00331818	0.00414731	0.0229487	0.0121625	0.0185227	0.0185244	0.0143771	0.00607912	0.0182483	0.00303956	0.0182441	0.0110572	-0.00414646	0.0196279	0.00552694	0.00746465	0.0146498	0.0204554	0.00552694	0.0102273	-0.00165993	0.0118855	0.0110581	0.00690909	0.0127172	0.011335	0.0129907	-0.00165572	0.0129891	0.0121633	0.00193519	0.0099537	0.0185219	0.0143754	0.0157593	0.00801515
		0.0132685	-0.00137795	0.0179697	0.0121625	0.0212896	0.0190758	0.0149293	0.00607997	0.0165875	-0.00442593	-0.00552946	0.0152029	0.00331818	0.00387121	0.0226717	0.0121625	0.0179697	0.0188005	0.0143771	0.00607912	0.0182483	0.00276263	0.017968	0.0110572	-0.00414646	0.0199049	0.00552694	0.00746465	0.0149259	0.0201793	0.00580303	0.0107803	-0.00193603	0.0121625	0.0110581	0.00690909	0.0124402	0.011335	0.0127146	-0.00110269	0.0129891	0.0127163	0.00165909	0.00967761	0.0182458	0.0143754	0.0160354	0.00773906
		0.0138215	-0.00137795	0.0176928	0.0121625	0.0212896	0.0193519	0.0152062	0.00607997	0.0165875	-0.00442593	-0.0058064	0.0152029	0.00331818	0.00359512	0.0226717	0.0124386	0.0179697	0.0182475	0.014654	0.00607912	0.0182483	0.00276263	0.0182449	0.0113342	-0.00442256	0.0196279	0.00552694	0.00746465	0.0146498	0.0204562	0.00580303	0.0107803	-0.00165993	0.0118864	0.0110581	0.00690909	0.0124402	0.011335	0.0124386	-0.000826599	0.012713	0.0127163	0.00165909	0.0099537	0.0182458	0.0143754	0.0160354	0.00746296
		0.0140976	-0.00137795	0.0176928	0.0118864	0.0218434	0.0193519	0.0157593	0.00580387	0.0168636	-0.00442593	-0.00608249	0.0149259	0.00331818	0.00387121	0.0229487	0.0124386	0.0185227	0.0179714	0.014654	0.00580303	0.0188013	0.00248653	0.017968	0.0113342	-0.00442256	0.019904	0.00525	0.00746465	0.0140968	0.0199032	0.00580303	0.0110564	-0.00193603	0.0113333	0.0110581	0.00718519	0.0121641	0.0116111	0.0124386	-0.000550505	0.012713	0.0127163	0.00193603	0.0102306	0.0182458	0.0143754	0.0160354	0.00773906
		0.0140976	-0.00110185	0.0176928	0.0118864	0.0221204	0.0190749	0.0154832	0.00552778	0.0165867	-0.00470286	-0.0058064	0.0152029	0.00331818	0.00387121	0.0229487	0.0124386	0.0182458	0.0179714	0.0141002	0.00580303	0.0190774	0.00221044	0.018521	0.0107811	-0.00497559	0.019904	0.00525	0.00746465	0.0143729	0.0199032	0.00635606	0.0110564	-0.001383	0.0110572	0.0110581	0.00690909	0.0124411	0.0116111	0.0124386	-0.000550505	0.0129891	0.0124402	0.00193603	0.0107837	0.0185227	0.0152054	0.0163123	0.00801515
		0.0146507	-0.00110185	0.0176928	0.0116103	0.0218443	0.0196279	0.0157593	0.00552778	0.0163098	-0.00497896	-0.00608333	0.0146498	0.00359428	0.00414731	0.0229487	0.0127155	0.0174158	0.0179714	0.0141002	0.00635606	0.0190774	0.00193434	0.018521	0.0110572	-0.00497559	0.0201801	0.00525	0.00718855	0.014649	0.0201801	0.006633	0.0110564	-0.00110606	0.0110572	0.010782	0.00718519	0.012718	0.0116111	0.0127155	-0.000550505	0.0132652	0.0124402	0.00193603	0.0102306	0.0187997	0.0154815	0.0163123	0.00801515
		0.0146507	-0.000825758	0.0174158	0.0113342	0.0212912	0.0196279	0.0160362	0.00580387	0.0163098	-0.00470202	-0.0058064	0.0146498	0.00331818	0.0044234	0.0229487	0.0124394	0.0168628	0.0179714	0.0141002	0.00635606	0.0190774	0.00193434	0.018521	0.0116103	-0.00497559	0.0201801	0.00525	0.00718855	0.0143729	0.0199032	0.006633	0.0110564	-0.00110606	0.0105042	0.0105059	0.00746128	0.0124411	0.0116111	0.0127155	-0.000550505	0.0132652	0.0124402	0.00193603	0.0102306	0.0187997	0.0157584	0.0165884	0.00856818
		0.0146507	-0.000549663	0.0176919	0.0113342	0.0212912	0.0196279	0.0165892	0.00580387	0.0163098	-0.00442593	-0.0058064	0.0149259	0.00359428	0.00414731	0.0235025	0.0121633	0.0165859	0.0174184	0.0138232	0.00635606	0.0185244	0.00193434	0.018521	0.0116103	-0.00497559	0.0201801	0.00525	0.00718855	0.014649	0.0196263	0.006633	0.0110564	-0.00110606	0.0105042	0.010229	0.00746128	0.0127172	0.011335	0.0127155	-0.000550505	0.0132652	0.0124402	0.00221212	0.0102306	0.0187997	0.0157584	0.0165884	0.00912121
		0.0146507	-0.000273569	0.0171389	0.0110581	0.0210143	0.0196279	0.0168653	0.00552778	0.0160337	-0.0038729	-0.0058064	0.0143729	0.00359428	0.00442424	0.0229495	0.0118872	0.0171389	0.0174184	0.0140993	0.00607997	0.0179714	0.00276431	0.0182449	0.0113342	-0.00525253	0.0201801	0.00525	0.00746465	0.0149259	0.0199024	0.0063569	0.0107803	-0.00110606	0.0107811	0.010229	0.00746128	0.0127172	0.010782	0.0127155	-0.000550505	0.0132652	0.0127163	0.00221212	0.0105067	0.0187997	0.0160354	0.0163114	0.00967424
		0.0146507	-0.000273569	0.0168628	0.0110581	0.0207374	0.0193519	0.0171414	0.00525168	0.0163098	-0.0035968	-0.00525337	0.0140968	0.00359428	0.00442424	0.0223965	0.0121633	0.016862	0.0171423	0.0140993	0.00580387	0.0176944	0.00248822	0.0182449	0.0116103	-0.00552946	0.019904	0.00525	0.00718855	0.0149259	0.0196254	0.0063569	0.0107803	-0.00138215	0.0107811	0.0105051	0.00773822	0.0124411	0.010229	0.0127155	-0.000550505	0.0138182	0.0127163	0.00248822	0.0099537	0.0185227	0.0160354	0.0165875	0.00967424
		0.0146507	3.367e-06	0.0171389	0.0110581	0.0204613	0.0193519	0.0174184	0.00525168	0.0163098	-0.00276684	-0.00525337	0.0143737	0.00331818	0.00414815	0.0221204	0.0116103	0.016862	0.0165892	0.0143754	0.00580387	0.0182475	0.00248822	0.0182449	0.0116103	-0.00497643	0.019904	0.00525	0.00691246	0.0152029	0.0196254	0.0063569	0.0110564	-0.00165825	0.0105051	0.010229	0.00746212	0.0124411	0.010782	0.0129916	2.52525e-06	0.0129882	0.0127163	0.00248822	0.00967677	0.0185227	0.0163114	0.0160345	0.00939815
		0.0146507	-0.000273569	0.0171389	0.010782	0.0204613	0.0196279	0.0176953	0.00469865	0.0160328	-0.00304293	-0.0055303	0.0143737	0.00276515	0.00414815	0.0215673	0.0118872	0.016585	0.0168653	0.0143754	0.00525084	0.0185236	0.00248822	0.0182449	0.0113342	-0.00470034	0.019904	0.00525	0.00718855	0.015479	0.0187955	0.0063569	0.0110564	-0.00138215	0.0105051	0.0105051	0.00829209	0.012165	0.010229	0.0127155	2.52525e-06	0.0127121	0.0124402	0.00304125	0.00940067	0.0187997	0.0163114	0.0160345	0.00939815
		0.0146507	-0.000549663	0.017415	0.010782	0.0204613	0.020181	0.0174192	0.00469865	0.0157559	-0.00304293	-0.00608333	0.0143737	0.00304125	0.00442424	0.0212904	0.0116111	0.016862	0.0165892	0.0143754	0.00525084	0.0185236	0.00276431	0.018521	0.0113342	-0.00470034	0.0196271	0.00580303	0.00718855	0.0157551	0.0187955	0.00608081	0.0110564	-0.00138215	0.010229	0.010229	0.00801599	0.012165	0.010229	0.0127155	2.52525e-06	0.012436	0.0124402	0.00276515	0.00912458	0.0187997	0.0163114	0.0157584	0.00995118
		0.0146507	3.367e-06	0.0171389	0.010782	0.0210143	0.020181	0.0174192	0.00414562	0.0160328	-0.00304293	-0.0058064	0.0149268	0.00276515	0.00470034	0.0215673	0.0118872	0.0165859	0.0163123	0.0143754	0.00497475	0.0182475	0.00276431	0.018521	0.0116103	-0.00442424	0.0196271	0.00580303	0.00746465	0.0157551	0.0190724	0.00608081	0.0110564	-0.000829125	0.010229	0.010229	0.00801599	0.0124411	0.010229	0.0121625	2.52525e-06	0.012436	0.0127163	0.00304125	0.00912458	0.0190758	0.0163114	0.0160354	0.00939815
		0.0146507	3.367e-06	0.0174158	0.0105059	0.0212904	0.020181	0.0179722	0.00414562	0.0160328	-0.00276684	-0.0058064	0.0149268	0.00248906	0.00470034	0.0212904	0.0118872	0.016862	0.0165892	0.0140993	0.00469865	0.0182475	0.00304125	0.018521	0.0118864	-0.00470118	0.0196271	0.00525	0.00718855	0.015202	0.0190724	0.00608081	0.0110564	-0.000829125	0.010229	0.010229	0.00829209	0.012165	0.010229	0.0121625	-0.000273569	0.0121599	0.0124402	0.00304125	0.00912458	0.0190758	0.0160354	0.0163114	0.00939815
		0.0149268	-0.000273569	0.0176928	0.0105059	0.0218434	0.0204571	0.0179722	0.00386953	0.0160328	-0.00304293	-0.0055303	0.0152037	0.00248906	0.00470034	0.0218434	0.0116111	0.0165859	0.0165892	0.0140993	0.00469865	0.0182475	0.00331818	0.0182449	0.0118864	-0.00442424	0.0201801	0.00525	0.00718855	0.0154781	0.0190724	0.0063569	0.0110564	-0.000829125	0.0105051	0.010229	0.00829209	0.012165	0.0105051	0.0124386	-0.000273569	0.0124369	0.0124402	0.00331734	0.00912458	0.0190758	0.0163114	0.0165884	0.00884512
		0.0152029	-0.000273569	0.0176928	0.0102298	0.0212904	0.0204571	0.0179722	0.00359259	0.0160328	-0.00359596	-0.00525421	0.0152037	0.00248906	0.00414731	0.0218434	0.0116111	0.0160328	0.0165892	0.0140993	0.00525168	0.0190774	0.00304209	0.0185219	0.0118864	-0.00414731	0.019904	0.00525	0.00718855	0.0154781	0.0190724	0.00690993	0.0110564	-0.00110522	0.0105051	0.010229	0.00856818	0.0118889	0.0102281	0.0127146	-0.000273569	0.0124369	0.0124402	0.00304125	0.00940152	0.0193519	0.0163114	0.0168645	0.00829209
		0.0149268	-0.000273569	0.0176928	0.0105059	0.0210135	0.0201801	0.0185253	0.00359259	0.0165859	-0.00331987	-0.0055303	0.0154806	0.00221212	0.00387121	0.0215673	0.0118872	0.0160328	0.0160362	0.0138224	0.00497559	0.0190774	0.00331902	0.0182449	0.0116103	-0.00414731	0.019904	0.00525	0.00691246	0.0154781	0.0187955	0.00607997	0.0107803	-0.000828283	0.0105051	0.010229	0.00801515	0.012165	0.00995118	0.0129907	-0.000549663	0.0121608	0.0124402	0.00304125	0.00884848	0.0199049	0.0165875	0.0171406	0.00856818
		0.0152037	-0.000273569	0.0174167	0.010229	0.0212904	0.0199032	0.0185253	0.00386869	0.0163098	-0.00359596	-0.00525337	0.0152045	0.00248822	0.00387121	0.0212912	0.0118872	0.0160328	0.0165892	0.0140985	0.00497559	0.0190774	0.00359596	0.018798	0.0116103	-0.00414731	0.019904	0.00552609	0.00663552	0.0154781	0.0187955	0.00607997	0.0107803	-0.000828283	0.0105051	0.010229	0.00801515	0.012165	0.0102281	0.0127138	-0.000273569	0.0121608	0.0121633	0.00248822	0.00912458	0.0196279	0.0157576	0.0168636	0.00884428
		0.0152037	-0.000273569	0.0171397	0.00995202	0.0212904	0.0193502	0.0188013	0.00386869	0.0165867	-0.00359596	-0.00497727	0.0149276	0.00248822	0.00331818	0.0215673	0.0118872	0.0152029	0.0163131	0.0140985	0.00442256	0.0190774	0.00387205	0.018798	0.0116103	-0.0044234	0.019904	0.00525	0.00663552	0.0157551	0.0187955	0.00607997	0.0107803	-0.00110438	0.0105051	0.010229	0.00746212	0.012165	0.00995202	0.0127138	-0.000549663	0.0121608	0.0124394	0.00276431	0.00912458	0.019904	0.0163106	0.0165875	0.00856818
		0.0152037	-0.000550505	0.0168636	0.00967593	0.0210143	0.0193502	0.0185253	0.00414478	0.0165867	-0.00304293	-0.0055303	0.0149276	0.00221212	0.00276515	0.0215673	0.0121641	0.015479	0.0163131	0.0140985	0.00414646	0.0188013	0.00387205	0.0190741	0.0118864	-0.0044234	0.019904	0.00525	0.00608249	0.015202	0.0193485	0.00580387	0.0107803	-0.00138131	0.0102281	0.0105059	0.00718603	0.012165	0.00967508	0.0124369	-0.000825758	0.0118847	0.0121625	0.0030404	0.00940067	0.0201801	0.0165867	0.0165875	0.00884428
		0.0154806	-0.000826599	0.0168636	0.0102298	0.0210143	0.0196271	0.0182492	0.00386869	0.0165867	-0.00276684	-0.00580724	0.0149276	0.00221212	0.00276515	0.0215673	0.011888	0.0152029	0.0163131	0.0135455	0.00414646	0.0185244	0.00359596	0.018798	0.0118864	-0.0044234	0.019351	0.00552694	0.00691246	0.015202	0.0196246	0.00552778	0.0107803	-0.00110438	0.0102281	0.010782	0.00690993	0.011612	0.00967508	0.0124369	-0.000825758	0.0116086	0.0124394	0.0030404	0.00912458	0.0204571	0.0165867	0.0165875	0.00884428
		0.0160337	-0.000826599	0.0168636	0.0105059	0.0212904	0.0196271	0.0179722	0.00359259	0.0163106	-0.00276684	-0.00636027	0.0152037	0.00221212	0.00276515	0.0210143	0.011888	0.0152029	0.0165901	0.0135455	0.00414646	0.0188005	0.00359596	0.018798	0.0118864	-0.00469949	0.0196279	0.00552694	0.00746549	0.015479	0.0190715	0.00608081	0.0105042	-0.00110438	0.0105042	0.0105051	0.00690993	0.011612	0.00939899	0.0121608	-0.000825758	0.0113325	0.0121633	0.00248737	0.00912458	0.0204571	0.0165867	0.0165875	0.00939731
		0.0160337	-0.000826599	0.0165875	0.0105059	0.0218434	0.0193502	0.0179722	0.0033165	0.0165875	-0.00304377	-0.00636027	0.0149276	0.00248906	0.00221212	0.0204613	0.011612	0.0157559	0.0165901	0.0140985	0.00387037	0.0188005	0.00359596	0.018798	0.0118864	-0.00442256	0.019904	0.00607997	0.00774158	0.015479	0.0193485	0.0063569	0.00995118	-0.00138131	0.0107803	0.0105051	0.00690993	0.011612	0.00912205	0.0121608	-0.00110185	0.0113325	0.0121633	0.00221128	0.00884764	0.0204571	0.0165867	0.0165875	0.00939731
		0.0163098	-0.000550505	0.0165875	0.010229	0.0212904	0.0190732	0.0179722	0.0033165	0.0168636	-0.00276768	-0.00608418	0.0152037	0.00248906	0.00193519	0.0201843	0.011888	0.0157559	0.0165901	0.0140985	0.00387037	0.0185244	0.00359596	0.0185219	0.0118864	-0.00442256	0.0196279	0.00607997	0.00774158	0.0157551	0.0193485	0.0063569	0.00939731	-0.00138131	0.0107803	0.0102281	0.00690993	0.011612	0.00939815	0.0121608	-0.000825758	0.0113325	0.0121633	0.00221128	0.00884764	0.0204571	0.0160337	0.0168645	0.0096734
		0.0163098	-0.000274411	0.0168636	0.010229	0.0215673	0.0190732	0.0185261	0.00303956	0.0171397	-0.00304377	-0.00580724	0.0149268	0.00248906	0.00193519	0.0201843	0.0116111	0.016032	0.0168662	0.0143746	0.00387037	0.0185244	0.00359596	0.0185219	0.0118864	-0.00414646	0.0196279	0.00607997	0.00801768	0.0157551	0.0190715	0.0063569	0.00939731	-0.00138131	0.0107803	0.00995118	0.00663384	0.011335	0.00939815	0.0121608	-0.00137879	0.0110556	0.0127163	0.00193519	0.00829461	0.0204571	0.0157576	0.0165875	0.0096734
		0.0165859	2.52525e-06	0.0165875	0.00995286	0.0215673	0.0190732	0.0179722	0.00276347	0.0171397	-0.00332071	-0.00580724	0.0143737	0.00304209	0.00193519	0.0201843	0.0118872	0.0157559	0.0168662	0.0143746	0.00331734	0.0185244	0.00359596	0.0182449	0.0118864	-0.00387037	0.0196279	0.00552694	0.00801768	0.0157551	0.0196246	0.00608081	0.00884428	-0.00138131	0.0107803	0.00967508	0.00635774	0.0110581	0.00939815	0.0124377	-0.00137879	0.0110556	0.0129933	0.00193519	0.00884764	0.0204571	0.0157576	0.0163106	0.0096734
		0.0168628	0.00027862	0.0165875	0.0102298	0.0212904	0.0190732	0.0179722	0.00276347	0.0174167	-0.00359764	-0.0055303	0.0140968	0.00276599	0.00221128	0.0204613	0.0121633	0.0152029	0.0165892	0.0140976	0.00304125	0.0188005	0.00359596	0.0182449	0.0118864	-0.00387037	0.0196279	0.00552694	0.00801768	0.0157551	0.0196246	0.0063569	0.00912121	-0.00110522	0.0107803	0.00939899	0.00608165	0.0107811	0.00939815	0.0129916	-0.00110185	0.0110556	0.0129933	0.00165909	0.00884764	0.0204571	0.0157576	0.0168636	0.0096734
		0.0168628	2.52525e-06	0.0163114	0.0110598	0.0212904	0.0193493	0.0176953	0.0033165	0.0174167	-0.00359764	-0.0055303	0.0138207	0.00304209	0.00193519	0.0204613	0.0118872	0.0152029	0.0160362	0.0143737	0.00276515	0.0188005	0.00331987	0.0179689	0.0124394	-0.00359343	0.019351	0.00552694	0.00774074	0.015479	0.0196246	0.0063569	0.00912121	-0.000828283	0.0107803	0.00939899	0.00663468	0.0110581	0.00939815	0.0129916	-0.00110185	0.0113316	0.0124402	0.00193603	0.00912458	0.0204571	0.0157576	0.0168636	0.0096734
		0.0168628	-0.000273569	0.0160354	0.0110598	0.0212904	0.0196263	0.0179714	0.00359259	0.0176928	-0.00359764	-0.00525421	0.0138207	0.00331818	0.00193519	0.0207382	0.0116103	0.0152029	0.0154832	0.0146498	0.00248822	0.0190766	0.00304377	0.0179689	0.0124394	-0.00359343	0.0190741	0.00497391	0.00774074	0.015479	0.0196246	0.00608081	0.00856818	-0.00110522	0.0105042	0.00912205	0.00635859	0.010782	0.00939815	0.0132677	-0.00110185	0.0116086	0.0127163	0.001383	0.00912458	0.0204571	0.0157576	0.0168636	0.00994949
		0.0168628	-0.000273569	0.0163123	0.0110598	0.0212904	0.0196263	0.0182475	0.00386869	0.0171397	-0.00332071	-0.00470118	0.0138207	0.00359428	0.00165825	0.0212912	0.0116103	0.0157559	0.0152071	0.0149259	0.00221128	0.0188005	0.00387374	0.0176928	0.0124394	-0.0033165	0.0187971	0.00497391	0.00774074	0.015479	0.0193476	0.00663384	0.00829209	-0.000552189	0.0105042	0.00939815	0.00635859	0.0110589	0.00939815	0.0129916	-0.00137795	0.0118847	0.0129924	0.00165993	0.00884764	0.0204571	0.0154815	0.0168636	0.0102256
		0.0168628	-0.000273569	0.0160354	0.0110598	0.0215673	0.0196263	0.0182475	0.00386869	0.0171397	-0.00387374	-0.00470118	0.0138207	0.00387037	0.00165825	0.0215682	0.0118864	0.0154798	0.015484	0.015202	0.00221128	0.0188005	0.00414983	0.0174167	0.0124394	-0.0033165	0.0190741	0.00469781	0.00801684	0.015479	0.0190715	0.00663384	0.00884512	-0.000552189	0.0107811	0.00995118	0.00608165	0.011335	0.00967424	0.0127155	-0.00193098	0.0116086	0.0129924	0.00138384	0.00884764	0.0207332	0.0152054	0.0168636	0.0105017
		0.0168628	2.52525e-06	0.0163123	0.0105067	0.0218443	0.0196263	0.0182475	0.00331566	0.0176936	-0.00359764	-0.00442424	0.0140968	0.00359343	0.00221128	0.0212921	0.0124394	0.0154798	0.015484	0.015202	0.00221128	0.0185236	0.0035968	0.0171397	0.0121625	-0.00359343	0.018798	0.00497391	0.00829293	0.015479	0.0190715	0.00635774	0.00856902	-0.000276094	0.0110572	0.00995118	0.00580556	0.011612	0.00939815	0.0124394	-0.00193098	0.0110556	0.0129924	0.00110774	0.00857155	0.0207332	0.0154823	0.0165867	0.0102247
		0.0171397	-0.000550505	0.0163123	0.0102306	0.0221204	0.0196263	0.0179714	0.00331566	0.0179705	-0.00359764	-0.00442424	0.0132668	0.00359343	0.00193434	0.0210152	0.0121633	0.0154798	0.015484	0.0149251	0.00248737	0.0182466	0.0038729	0.0171397	0.0121625	-0.00386953	0.0182449	0.00469781	0.00856902	0.015479	0.0187955	0.00608165	0.00856902	-0.000276094	0.0116103	0.0102273	0.00635859	0.011612	0.00967424	0.0124394	-0.00248401	0.0116086	0.0132694	0.00083165	0.00857155	0.0210101	0.0149293	0.0168628	0.0102247
		0.0171397	-0.000827441	0.0163123	0.00967761	0.0218443	0.0193502	0.0179714	0.00331566	0.0179705	-0.00359764	-0.00442424	0.0132668	0.0030404	0.00193434	0.0210152	0.0118872	0.0157567	0.015484	0.0152012	0.0030404	0.0182466	0.0035968	0.0174158	0.0121625	-0.00386953	0.017968	0.00469781	0.00912205	0.015479	0.0190715	0.00580556	0.00884596	-0.000276094	0.0116103	0.0102273	0.00608249	0.011888	0.00939815	0.0127155	-0.00248401	0.0116086	0.0132694	0.00083165	0.00884848	0.0218401	0.0149293	0.0165867	0.00994865
		0.0174158	-0.00110354	0.0160354	0.00940152	0.0215682	0.0190741	0.0176953	0.00303872	0.0176936	-0.00387374	-0.00414731	0.0129907	0.0030404	0.00193434	0.0212921	0.0121633	0.0154806	0.0157601	0.0154773	0.00276431	0.0187997	0.0038729	0.0171397	0.0118864	-0.00414646	0.0176911	0.00442172	0.00912205	0.015479	0.0190715	0.00525168	0.00884596	-0.000829125	0.0121633	0.0105034	0.00608249	0.011335	0.00939815	0.0127155	-0.00303704	0.0116086	0.0132694	0.00110774	0.00829545	0.0221162	0.0152062	0.0171397	0.0102256
		0.0176919	-0.000827441	0.0163114	0.00940152	0.0215682	0.0190741	0.0179714	0.00331481	0.0174175	-0.00359764	-0.00414731	0.0132668	0.0030404	0.00193434	0.0210152	0.0118864	0.0157576	0.015484	0.0154773	0.00276431	0.0185236	0.0035968	0.0171397	0.0116103	-0.0044234	0.0182441	0.00414478	0.00912205	0.015479	0.0193476	0.00552778	0.00912205	-0.00110606	0.0127163	0.0107795	0.0058064	0.011335	0.00912121	0.0124394	-0.00276094	0.0113325	0.0129924	0.00110774	0.00801936	0.0221162	0.0154832	0.0171397	0.0102256
		0.0176919	-0.000551347	0.0165884	0.00967761	0.0218451	0.0190741	0.0182475	0.00331481	0.0174175	-0.00387374	-0.00387121	0.0138199	0.00387037	0.00193434	0.0210152	0.0124394	0.0163106	0.015484	0.0154773	0.00276431	0.0185236	0.0035968	0.0165867	0.0113342	-0.00497643	0.0182441	0.00442088	0.00884596	0.015202	0.0196246	0.00580387	0.00884596	-0.00110606	0.0129924	0.0107795	0.0058064	0.011335	0.00939815	0.0121633	-0.00248485	0.0113325	0.0129924	0.00110774	0.00857239	0.0218392	0.0154832	0.0174158	0.0102256
		0.0176919	-0.000551347	0.0165884	0.0102306	0.021569	0.0187971	0.0179714	0.00303872	0.0179705	-0.00387374	-0.00387121	0.0135438	0.0030404	0.00221044	0.0210152	0.0124394	0.0163106	0.015484	0.0154773	0.00276431	0.0185236	0.0035968	0.0163098	0.0113342	-0.00469949	0.017968	0.00442088	0.00829293	0.015479	0.0193485	0.00607997	0.00884596	-0.00138215	0.0129924	0.0107795	0.00552946	0.011335	0.00967424	0.0124402	-0.00248485	0.0116086	0.0127163	0.00110774	0.00857239	0.0218392	0.0157593	0.0179689	0.0102256
		0.0179689	-0.000551347	0.0165884	0.00967761	0.021569	0.0187971	0.0179714	0.00276263	0.0179705	-0.00359764	-0.00414731	0.0135438	0.00276431	0.00221044	0.0212912	0.0124394	0.0163106	0.014931	0.0152012	0.00276431	0.0185236	0.0035968	0.0165859	0.0110572	-0.00497559	0.0176911	0.00442088	0.00801684	0.015479	0.0193485	0.00580387	0.00884596	-0.00193519	0.0127163	0.0107795	0.00552946	0.011335	0.00884428	0.0124402	-0.00248485	0.0118847	0.0132694	0.00138384	0.00912542	0.0215623	0.0157593	0.0179689	0.0102256
		0.0179689	-0.000551347	0.0163114	0.00967761	0.021016	0.0187971	0.0179714	0.00276263	0.0182466	-0.00359764	-0.00414731	0.0132668	0.00304125	0.00221044	0.0212912	0.0124394	0.0165867	0.014654	0.0154773	0.00276431	0.0187997	0.00332071	0.0168628	0.0113333	-0.00497559	0.0182441	0.00497391	0.00801684	0.0157551	0.0187955	0.0063569	0.00884596	-0.00193519	0.0127163	0.0107795	0.0058064	0.011335	0.00884428	0.0124402	-0.00248485	0.0121616	0.0132694	0.000830808	0.00940152	0.0218392	0.0157593	0.0176919	0.0107786
		0.0182458	-0.000827441	0.0160354	0.00940067	0.0212929	0.018521	0.0185244	0.00276263	0.0176928	-0.00415067	-0.00414731	0.0135438	0.00276515	0.00193434	0.0210152	0.0124394	0.0165867	0.0143779	0.0160303	0.00248822	0.0185227	0.00332071	0.0168628	0.0110572	-0.00497559	0.0182441	0.00497391	0.00829293	0.0160311	0.0187955	0.006633	0.00884596	-0.00276515	0.0127163	0.0107795	0.0058064	0.0116111	0.00856734	0.0127163	-0.00248485	0.0121616	0.0132694	0.00110774	0.00940152	0.0218392	0.0157593	0.0171389	0.0105017
		0.0182458	-0.00110354	0.0154823	0.00912458	0.0212929	0.018521	0.0185244	0.00276263	0.0174158	-0.00415067	-0.00414731	0.0135438	0.00276515	0.00193434	0.0210152	0.0127155	0.0163106	0.0143779	0.0157534	0.00221212	0.0182458	0.00359764	0.0168628	0.0110572	-0.00469865	0.017968	0.00497391	0.00829293	0.0160311	0.0187955	0.00690909	0.00884596	-0.00304125	0.0127163	0.0105025	0.00608249	0.0116111	0.00884343	0.0124402	-0.00248485	0.0124377	0.0129933	0.00138384	0.00967761	0.0212862	0.0154832	0.0168628	0.0102247
		0.0185219	-0.00165657	0.0152062	0.00940067	0.021016	0.0187971	0.0188013	0.00303956	0.0176928	-0.00359764	-0.00414731	0.0138199	0.00304125	0.00193434	0.0207382	0.0124394	0.0165867	0.014101	0.0152003	0.00248822	0.0179689	0.00332071	0.0171389	0.0107811	-0.00497559	0.0182441	0.00497391	0.00856902	0.0160311	0.0190724	0.00718519	0.00939899	-0.00331734	0.0124394	0.0107795	0.00608249	0.0118872	0.00911953	0.0124402	-0.00248485	0.0121616	0.0129933	0.0011069	0.00940152	0.0215631	0.0154832	0.0168628	0.0102247
		0.0185219	-0.00165657	0.0154823	0.00912458	0.0207391	0.0187971	0.0182483	0.00303956	0.0176928	-0.00359764	-0.00442424	0.0143729	0.00248822	0.00165741	0.0210152	0.0124394	0.0165867	0.0143771	0.0149242	0.00248822	0.0182449	0.00415067	0.0179689	0.0105051	-0.00469865	0.0187971	0.00525	0.00884596	0.0160311	0.0193493	0.00718519	0.00995202	-0.00359343	0.0127163	0.0110564	0.00580556	0.0118872	0.00911953	0.0124402	-0.00276094	0.0121616	0.0129933	0.0011069	0.00912542	0.0210101	0.0152071	0.0171397	0.0102247
		0.018798	-0.00165657	0.0154823	0.00967761	0.0207391	0.0190741	0.0179714	0.00303956	0.0179689	-0.00332155	-0.00414815	0.0138199	0.00221212	0.00165741	0.0212921	0.0127163	0.0160337	0.0143771	0.0149242	0.00248822	0.0176919	0.00387374	0.0174158	0.0105051	-0.00469865	0.0190741	0.00552694	0.00856902	0.0157551	0.0196263	0.00690909	0.00995202	-0.00359343	0.0127163	0.0113325	0.00580556	0.0118872	0.00939562	0.0129933	-0.00276094	0.0118855	0.0132694	0.001383	0.00884933	0.0210101	0.014654	0.0168628	0.0102247
		0.0190749	-0.00193266	0.0154823	0.00940067	0.0204621	0.0190741	0.0179714	0.00276347	0.0179689	-0.00304461	-0.00414815	0.014096	0.00193519	0.00165741	0.0207382	0.0121633	0.0157576	0.0143771	0.0146481	0.00248822	0.0176919	0.00387374	0.0171397	0.0105051	-0.00442256	0.0193502	0.00525084	0.00856902	0.0157551	0.0190732	0.00635606	0.00995202	-0.0044234	0.0127163	0.0116086	0.00580556	0.0116111	0.00939562	0.0124402	-0.00248485	0.0116086	0.0127163	0.0011069	0.00884933	0.0207332	0.014931	0.0168628	0.0107778
		0.019351	-0.00165657	0.0152062	0.00912458	0.0207382	0.0190741	0.0176944	0.0030404	0.0185219	-0.00304461	-0.00470118	0.0143721	0.00165909	0.0019335	0.0204621	0.0127163	0.0160345	0.0146532	0.0149251	0.00276515	0.0176919	0.00387374	0.0168636	0.0102281	-0.00414646	0.0193502	0.00525084	0.00884512	0.0157551	0.0185202	0.00635606	0.00967593	-0.0044234	0.0129924	0.0113325	0.00580556	0.011335	0.00911869	0.0118872	-0.00220875	0.0113316	0.0127163	0.0011069	0.00912626	0.0210101	0.0152071	0.0171389	0.0105017
		0.019904	-0.00165657	0.0152062	0.00912458	0.0207382	0.0190741	0.0179705	0.0033165	0.0190749	-0.00304461	-0.00470118	0.0143721	0.00193603	0.0019335	0.0204621	0.0129933	0.0160345	0.0143763	0.0149251	0.00276515	0.0171389	0.00387374	0.0171406	0.00995202	-0.0044234	0.0193502	0.00497475	0.00856818	0.015479	0.0185202	0.00607997	0.00995202	-0.00470034	0.0132685	0.0113325	0.00525253	0.011335	0.00967172	0.0116103	-0.00165572	0.0110556	0.0121633	0.0011069	0.00885017	0.0207332	0.0152071	0.017415	0.0102256
		0.019904	-0.00165657	0.0149301	0.00884848	0.0207382	0.018798	0.0176936	0.00359343	0.0190749	-0.00304461	-0.00470118	0.0146481	0.00221212	0.00221044	0.0204621	0.0127172	0.0160345	0.0141002	0.0149251	0.00248906	0.0168628	0.00414983	0.0168636	0.00967508	-0.00414731	0.0193502	0.00497475	0.00884512	0.015202	0.0185202	0.006633	0.00995202	-0.0044234	0.0135446	0.0110564	0.00497643	0.011335	0.00911869	0.0113333	-0.00193182	0.0110556	0.0121633	0.000829966	0.00912626	0.0201801	0.0149301	0.0176911	0.00994865
		0.0196271	-0.00165657	0.0152062	0.00857239	0.0210143	0.0182449	0.0179697	0.00386953	0.0193519	-0.00332071	-0.00414815	0.0152012	0.00248822	0.00221044	0.0201852	0.0129933	0.0157576	0.0138241	0.014649	0.00248906	0.0165859	0.00414983	0.0165875	0.00967508	-0.0044234	0.0193502	0.00497475	0.00856902	0.015202	0.0179672	0.00607997	0.00995202	-0.0044234	0.0138215	0.0107795	0.00497643	0.011612	0.00856566	0.0113333	-0.00193182	0.0107786	0.0118872	0.00110606	0.00912626	0.020734	0.0149301	0.0176911	0.00994865
		0.0204571	-0.00165657	0.0157601	0.00829545	0.0212912	0.018521	0.0185227	0.00359343	0.0190749	-0.00304377	-0.00387205	0.0152012	0.00221128	0.00193434	0.0201852	0.0132694	0.0160337	0.0138241	0.014649	0.00276515	0.0165859	0.0035968	0.0163106	0.00995202	-0.0044234	0.0190741	0.00469781	0.00801599	0.015202	0.0179672	0.00635606	0.0102281	-0.0044234	0.0138215	0.0107795	0.00497643	0.011888	0.00856566	0.0113333	-0.00248485	0.0107786	0.0118872	0.000829966	0.00995623	0.020734	0.0149301	0.0176911	0.0102256
		0.0207332	-0.00110354	0.0160362	0.00857155	0.0212912	0.018521	0.0185227	0.00387037	0.018798	-0.00276768	-0.00442508	0.0152012	0.00221128	0.00193434	0.0207382	0.0132694	0.0163098	0.0135471	0.015202	0.00304125	0.016862	0.0035968	0.0165875	0.0102281	-0.00414646	0.0190741	0.00442172	0.00829209	0.0154781	0.0182441	0.006633	0.00995202	-0.00470034	0.0140976	0.0107795	0.00497643	0.011335	0.00884175	0.0113333	-0.00276178	0.0110547	0.0118872	0.000553872	0.00995623	0.0204579	0.0149301	0.0168611	0.00994865
		0.0204562	-0.000826599	0.0160362	0.00884848	0.0212912	0.018521	0.0187997	0.00387037	0.018798	-0.00276768	-0.00470202	0.0154781	0.00193519	0.00165741	0.0204613	0.0132694	0.0160337	0.0138241	0.015202	0.00331734	0.016585	0.00387374	0.0165875	0.00967508	-0.0044234	0.0187971	0.00469781	0.00801599	0.0160311	0.0182441	0.00690993	0.00995202	-0.00442424	0.0140976	0.0110556	0.00497643	0.011335	0.00884175	0.0118864	-0.00303788	0.0113316	0.0118872	0.000276936	0.00968013	0.020181	0.0143771	0.0168611	0.0105017
		0.0201793	-0.000826599	0.0163123	0.00857239	0.0218451	0.0187971	0.0187997	0.00414646	0.0185219	-0.00304377	-0.00470202	0.0157542	0.00193519	0.00110438	0.0204613	0.0132694	0.0157576	0.0143771	0.0157559	0.00331734	0.0154781	0.00359764	0.0163106	0.00967508	-0.00469949	0.0185202	0.00469781	0.00746296	0.0160311	0.0182441	0.00690993	0.010229	-0.00497727	0.0138215	0.0113316	0.00470034	0.011335	0.00884175	0.0116103	-0.00303788	0.0110556	0.0113342	0.00055303	0.00968013	0.020181	0.014101	0.0168611	0.0105017
		0.0199032	-0.000550505	0.0163123	0.00857239	0.0218451	0.0190741	0.0187997	0.00414646	0.0182449	-0.00331987	-0.00442593	0.0152012	0.00193519	0.000551347	0.0207382	0.0138224	0.0157576	0.0146532	0.016032	0.00276431	0.0152012	0.00359764	0.0157576	0.00939815	-0.00497559	0.0190732	0.00442172	0.00746296	0.0157542	0.017968	0.00690993	0.010229	-0.00497727	0.0135446	0.0113316	0.00470034	0.010782	0.00884175	0.0118864	-0.00303788	0.0113325	0.0116103	0.00110606	0.00940404	0.0204571	0.013548	0.017138	0.0107778
		0.0196271	-0.000550505	0.0163123	0.00912542	0.0215682	0.0190741	0.0190758	0.00414646	0.0182449	-0.00359596	-0.00497896	0.0152012	0.00221128	0.000827441	0.0207382	0.0138224	0.0157576	0.0143763	0.0163089	0.0030404	0.0149251	0.00359764	0.0157576	0.00939815	-0.00497559	0.0190732	0.00442172	0.00801599	0.0154773	0.017968	0.00663384	0.0105051	-0.00525421	0.0138215	0.0113316	0.00470034	0.010782	0.00911785	0.0116103	-0.00303788	0.0110556	0.0116103	0.001383	0.00968013	0.0207332	0.0132719	0.017138	0.0105017
		0.0196271	-0.000827441	0.0163123	0.00967845	0.0215682	0.018798	0.0187988	0.00414646	0.017968	-0.00359596	-0.00525589	0.0152012	0.00221128	0.00110354	0.0207382	0.0138224	0.0160345	0.0146532	0.0160328	0.0033165	0.0149251	0.00359764	0.0154815	0.00939815	-0.00525168	0.0190732	0.00469781	0.0077399	0.0149242	0.017968	0.00663384	0.010782	-0.00525421	0.0138215	0.0113316	0.00442424	0.0105051	0.00911785	0.0118872	-0.00303788	0.0110556	0.0113342	0.00165909	0.00995623	0.0207332	0.0127189	0.017138	0.0107786
		0.0193502	-0.000551347	0.0165892	0.00967845	0.0212912	0.018798	0.0187988	0.00469949	0.0182441	-0.00331987	-0.00525589	0.0157542	0.00248737	0.00110354	0.0204613	0.0138224	0.0160345	0.0149293	0.0160328	0.0033165	0.0146481	0.00332155	0.0152054	0.00967424	-0.00525168	0.0185202	0.00442172	0.0077399	0.0149242	0.0176919	0.00663384	0.0110581	-0.00525421	0.0140976	0.0116077	0.00442424	0.0102281	0.00911785	0.0116111	-0.00276094	0.0107795	0.0110581	0.00165909	0.00995623	0.0210093	0.0124428	0.016862	0.0110547
		0.0196271	-0.00110438	0.0157593	0.00995455	0.0210143	0.0190741	0.0187988	0.00442256	0.0187971	-0.00359596	-0.00580892	0.0157542	0.00276431	0.00110354	0.0204613	0.0140993	0.0157584	0.0146532	0.0160328	0.00359259	0.0143721	0.00304461	0.0149293	0.00967424	-0.00497475	0.0187971	0.00414562	0.00801684	0.0146481	0.017415	0.00663384	0.0110581	-0.00553114	0.0143737	0.0118847	0.00414815	0.00967508	0.00884091	0.0116111	-0.00303704	0.0105034	0.0113342	0.00165909	0.00995623	0.0204562	0.0121658	0.0171389	0.0110547
		0.0196271	-0.00138131	0.0157593	0.0102306	0.0212912	0.0190741	0.0187988	0.00469865	0.0190741	-0.00387205	-0.00580892	0.0160303	0.00304125	0.00110354	0.0207382	0.0140993	0.0154823	0.0146532	0.0160328	0.00359259	0.0143721	0.00304461	0.0146532	0.00967424	-0.00525084	0.018521	0.00386869	0.00801684	0.0152012	0.017415	0.00635774	0.0110581	-0.00580808	0.0146507	0.0116086	0.00414815	0.00912205	0.00856481	0.0116111	-0.00303704	0.00995034	0.0113342	0.00193519	0.00995623	0.0204562	0.0121658	0.0171389	0.0105017
		0.0196271	-0.00165741	0.0152062	0.00995455	0.0215682	0.0193502	0.0190758	0.00414562	0.0190741	-0.00387205	-0.00580892	0.0160303	0.00304125	0.00137963	0.0210143	0.0143754	0.0154823	0.0146532	0.0160328	0.00414562	0.0138182	0.00332071	0.0146532	0.00939815	-0.00469781	0.018521	0.00359259	0.00801684	0.0149251	0.0176919	0.00663384	0.0116111	-0.00580808	0.0146507	0.0110556	0.00414815	0.00939815	0.00884091	0.0116111	-0.00303704	0.00995034	0.0116103	0.00221128	0.0105093	0.0207332	0.0121658	0.0179689	0.0107786
		0.0196271	-0.00221044	0.0152062	0.00995455	0.0210152	0.0190741	0.0193527	0.00386953	0.0193502	-0.00414815	-0.00580892	0.0157542	0.00276515	0.00137963	0.0207374	0.0143754	0.0146524	0.0149301	0.0163089	0.00414562	0.0138182	0.00332071	0.0146532	0.00967424	-0.00497391	0.0182449	0.00386953	0.00856987	0.014649	0.017968	0.00663384	0.0118872	-0.00580808	0.0149268	0.0110556	0.00414815	0.00967424	0.00884091	0.0116111	-0.00276094	0.00967424	0.0118864	0.00193434	0.0107862	0.0204562	0.0124428	0.0179689	0.0107786
		0.0193502	-0.0019335	0.0149293	0.0102306	0.0207382	0.0190741	0.0190766	0.00414562	0.0193502	-0.00414815	-0.00553283	0.0157542	0.00248906	0.00165572	0.0207374	0.0143754	0.0146524	0.0141002	0.0160328	0.00386869	0.0138182	0.00332071	0.0146532	0.00995118	-0.00469781	0.0179689	0.00442256	0.00856987	0.0143729	0.017415	0.00691077	0.0118872	-0.00608502	0.0152029	0.0110556	0.00442424	0.00967424	0.00884091	0.0113342	-0.00248485	0.00967424	0.0118864	0.00193434	0.0102332	0.0207323	0.0127189	0.0179689	0.0113316
		0.0187971	-0.0022096	0.0146532	0.0102306	0.0204621	0.0190741	0.0190766	0.00469865	0.0196271	-0.00387121	-0.00580976	0.0157542	0.00221296	0.00165572	0.0210135	0.0149285	0.0146524	0.0141002	0.0163089	0.00414562	0.0143712	0.00276768	0.0146532	0.00967508	-0.00469781	0.0185219	0.00442256	0.00856987	0.0143729	0.017415	0.00691077	0.0118872	-0.00580892	0.0149268	0.0105025	0.00414815	0.00995118	0.00939394	0.0113342	-0.00248485	0.00967424	0.0118864	0.00221044	0.0105093	0.0201793	0.0127189	0.0176919	0.0116077
		0.0190741	-0.0019335	0.0146532	0.0107837	0.0207391	0.0190741	0.0190766	0.00469865	0.0196271	-0.00359512	-0.00553367	0.0160311	0.00221296	0.00165572	0.0207365	0.0149285	0.0143763	0.0143771	0.0165859	0.00442172	0.0143712	0.00304461	0.0141002	0.00995118	-0.00469781	0.0185219	0.00442256	0.00884596	0.0143729	0.017415	0.00663468	0.0121641	-0.00525589	0.0149268	0.0102264	0.00387205	0.00967508	0.00994697	0.0116103	-0.00276094	0.00939815	0.0118864	0.00248653	0.0102332	0.0204562	0.0127189	0.0174158	0.0116077
		0.0193502	-0.00165741	0.0149301	0.0107837	0.020463	0.018798	0.0196296	0.00469865	0.0193502	-0.00276515	-0.00525758	0.0163072	0.00193603	0.00137963	0.0207365	0.0146524	0.0143763	0.0143771	0.0165859	0.00414562	0.0146473	0.00304461	0.0138232	0.00967424	-0.00442172	0.0182449	0.00442256	0.00884596	0.0143729	0.017415	0.00663468	0.0121641	-0.00553199	0.0146498	0.0102264	0.00359596	0.00939815	0.00994697	0.0113342	-0.00248485	0.00995118	0.0118864	0.00165657	0.0107862	0.0204562	0.0127189	0.0176928	0.0116077
		0.0190741	-0.0019335	0.0149301	0.0105076	0.0201869	0.018798	0.0193535	0.00469865	0.0187963	-0.00221212	-0.00553451	0.0160303	0.00165909	0.00165572	0.0210135	0.0152054	0.0143763	0.0149301	0.016862	0.00386953	0.0146473	0.00276768	0.0135463	0.00967424	-0.00442172	0.017968	0.00497559	0.00856987	0.0143729	0.017415	0.00635859	0.0127172	-0.00553199	0.0146498	0.0105025	0.00387205	0.00939815	0.00967088	0.0118872	-0.00276178	0.00967508	0.0121625	0.00138047	0.0105101	0.0204562	0.0129949	0.0176928	0.0118838
		0.0190741	-0.00165657	0.0149301	0.0107837	0.0207399	0.018521	0.0199066	0.00442256	0.0190732	-0.00221212	-0.00636448	0.0165833	0.00165909	0.00137963	0.0212896	0.0154815	0.0143763	0.0152062	0.016585	0.00414562	0.0146473	0.00249074	0.0132702	0.0102273	-0.00414562	0.0176911	0.00580556	0.00829377	0.014649	0.017415	0.00635859	0.0124402	-0.00580892	0.0146498	0.0102264	0.00387205	0.00912121	0.00994781	0.0121633	-0.00276178	0.00995118	0.0121625	0.00138047	0.00995623	0.0207323	0.0129949	0.0176928	0.0118838
		0.018521	-0.0022096	0.0149301	0.0110598	0.0207399	0.0182449	0.0199066	0.00442256	0.0193493	-0.00221212	-0.00581061	0.0165833	0.00165909	0.00137963	0.0212896	0.0152054	0.0143763	0.0152062	0.0163081	0.00414562	0.0146473	0.00249074	0.0129941	0.0102273	-0.00442172	0.0176911	0.00608249	0.00829377	0.0143729	0.0171389	0.00635859	0.0124402	-0.00580892	0.0146498	0.0102264	0.00387205	0.00939815	0.0102247	0.0121633	-0.00276178	0.0102273	0.0118864	0.00138047	0.0105101	0.0207323	0.013271	0.0179697	0.0116077
		0.018521	-0.00248569	0.0152062	0.0110598	0.021016	0.0179689	0.0196305	0.00442256	0.0199024	-0.00248822	-0.00553367	0.0165833	0.00165909	0.00110354	0.0215665	0.0149285	0.0143763	0.0149301	0.0160311	0.00386953	0.0146473	0.0022138	0.0129941	0.00995118	-0.00469781	0.0176911	0.0058064	0.00801768	0.014096	0.0168628	0.00663468	0.0124402	-0.00608502	0.0146498	0.0102264	0.00359512	0.00939815	0.00967172	0.0124402	-0.00276178	0.0102273	0.0118864	0.00110354	0.0105101	0.0204562	0.0129949	0.0179697	0.0116077
		0.0182441	-0.00193266	0.0152062	0.0118897	0.0212929	0.0179689	0.0196305	0.00442256	0.0196263	-0.00304125	-0.00553367	0.0165833	0.00165909	0.00110354	0.0212896	0.0152045	0.0140993	0.014654	0.0160311	0.00414562	0.0152003	0.0022138	0.0132702	0.0105042	-0.00525084	0.0176911	0.0055303	0.00774074	0.0135429	0.0168628	0.00635859	0.0127163	-0.00636195	0.0149268	0.0107795	0.00387205	0.00912205	0.00994781	0.0124402	-0.00248569	0.00995118	0.0124394	0.00137963	0.0105101	0.0207323	0.0129949	0.0176928	0.0116077
		0.017968	-0.00165657	0.0152062	0.0124428	0.021016	0.0179689	0.0193535	0.00442256	0.0201801	-0.00304125	-0.0060867	0.0165833	0.00165909	0.000826599	0.0212896	0.0154815	0.0135463	0.014654	0.0160311	0.00386953	0.0149234	0.0022138	0.0129933	0.0107803	-0.00525084	0.0176911	0.00525421	0.00774074	0.014096	0.0168628	0.00580556	0.0129924	-0.00691498	0.0152037	0.0107795	0.00470202	0.00912205	0.00939478	0.0124402	-0.00248569	0.00939815	0.0121633	0.00137963	0.0105101	0.0212854	0.0127189	0.0176928	0.0113316
		0.017968	-0.00165657	0.0146532	0.0129958	0.021016	0.0174158	0.0196305	0.00469865	0.0199032	-0.00304125	-0.0060867	0.0165833	0.00193519	0.000550505	0.0215657	0.0154815	0.0138224	0.014931	0.0157551	0.00442256	0.0146473	0.0022138	0.0129933	0.0110564	-0.00525084	0.0176911	0.00553114	0.00774074	0.014096	0.0165859	0.00580556	0.0127163	-0.00746801	0.0154798	0.0107795	0.00442593	0.00884596	0.00911869	0.0121641	-0.00193266	0.00939815	0.0121633	0.00110354	0.0105101	0.0215614	0.0127189	0.0179689	0.0118847
		0.017968	-0.00138047	0.0149293	0.0129958	0.021016	0.0171389	0.0193544	0.00469865	0.0204562	-0.00304125	-0.00580976	0.0168594	0.00193519	0.000274411	0.0212887	0.0154815	0.0132685	0.014654	0.0154781	0.00442256	0.0143712	0.0024899	0.0127172	0.0110564	-0.00525084	0.017968	0.00553114	0.00774074	0.014096	0.0168628	0.00635859	0.0129933	-0.00691498	0.0154798	0.0107795	0.00442593	0.00884596	0.00911869	0.0124402	-0.00193266	0.00939815	0.0127163	0.000827441	0.0107862	0.0218384	0.0127189	0.0176919	0.0118847
		0.0182449	-0.00138047	0.0146524	0.0124419	0.020463	0.0171389	0.0190774	0.00497475	0.0201801	-0.00359428	-0.00608586	0.0165825	0.00165909	0.000551347	0.0212887	0.0154815	0.0129916	0.0149301	0.0154781	0.00414646	0.0140951	0.0024899	0.0127172	0.0107803	-0.00552778	0.017968	0.00497811	0.00718771	0.014096	0.0168628	0.00635859	0.0129933	-0.00691498	0.0154798	0.0105034	0.00414983	0.00912205	0.00884175	0.0121641	-0.00165572	0.00939815	0.0127163	0.00110354	0.00995623	0.0221153	0.0127189	0.0174158	0.0118847
		0.017968	-0.00165741	0.0146524	0.012718	0.0207391	0.0171389	0.0188013	0.00497475	0.0204571	-0.00359428	-0.00608586	0.0168594	0.00138215	0.000274411	0.0210126	0.0152054	0.0129916	0.0154832	0.0157542	0.00414646	0.0146481	0.00276599	0.0127172	0.0110572	-0.00552778	0.017968	0.00470118	0.0074638	0.0138199	0.0168628	0.00608249	0.0129933	-0.00719108	0.0154798	0.0110564	0.0038729	0.00912205	0.00884175	0.0124402	-0.00193182	0.00939815	0.0127163	0.00137963	0.00995623	0.0221153	0.0127189	0.0171397	0.0113316
		0.018521	-0.00221044	0.0143763	0.0124419	0.0207391	0.0174158	0.0188013	0.00525084	0.0204571	-0.00359428	-0.00636279	0.0165825	0.00110606	0.000274411	0.0210126	0.0149285	0.0129916	0.0152062	0.0154781	0.00387037	0.0149251	0.00276599	0.0129933	0.0110572	-0.00552778	0.0176911	0.00470118	0.00718771	0.0138199	0.0168628	0.0058064	0.0129933	-0.00774411	0.0160328	0.0110564	0.0038729	0.00912205	0.00801178	0.0129933	-0.00165572	0.00939815	0.0127163	0.00165572	0.0102332	0.0221153	0.0127189	0.0171397	0.0110547
		0.018521	-0.00248653	0.0138232	0.0121658	0.021016	0.0168628	0.0185244	0.00552694	0.0210101	-0.00331818	-0.00636279	0.0163064	0.000829966	0.000274411	0.0210126	0.0152045	0.0129916	0.0149293	0.0157542	0.00414646	0.014649	0.00276599	0.0127172	0.0110572	-0.00552778	0.017415	0.00442508	0.00774158	0.0138199	0.0171397	0.0058064	0.0129933	-0.00774411	0.0160328	0.0116094	0.00359596	0.00912205	0.00828788	0.0127172	-0.00165572	0.00939815	0.0124394	0.00110269	0.00995623	0.0221153	0.0124419	0.0171397	0.0113316
		0.018521	-0.00221044	0.0138232	0.0116128	0.021016	0.0168628	0.0185244	0.00525084	0.0210101	-0.00331818	-0.00636279	0.0163064	0.000829966	0.000550505	0.0210126	0.0154806	0.0129916	0.0154823	0.0157542	0.00387037	0.0143729	0.00276599	0.0129941	0.0113333	-0.00525168	0.0176911	0.00470118	0.00746549	0.014096	0.0171397	0.0058064	0.0132694	-0.00857407	0.0165859	0.0118855	0.00331987	0.00939899	0.00801178	0.0127172	-0.00248569	0.00884512	0.0127155	0.00137879	0.00995623	0.0218384	0.0121658	0.0174167	0.0113316
		0.018521	-0.00193434	0.0140993	0.0118889	0.0207399	0.0168628	0.0185244	0.00525084	0.0204571	-0.00359428	-0.00663889	0.0163064	0.000553872	0.00110354	0.0207357	0.0154806	0.0129916	0.0154823	0.0160303	0.00414731	0.0143729	0.0024899	0.012718	0.0113333	-0.00525168	0.0176911	0.00470118	0.00746549	0.014096	0.0171397	0.0058064	0.0135455	-0.00857407	0.0165859	0.0121616	0.00304377	0.00967593	0.00773569	0.0127172	-0.0022096	0.00856902	0.0129916	0.00137879	0.00995623	0.0221153	0.0118889	0.0174167	0.0116086
		0.018521	-0.00165825	0.0138224	0.0118889	0.0210168	0.0168628	0.0185244	0.00525084	0.020734	-0.00359428	-0.00663889	0.0163064	0.000553872	0.000827441	0.0204588	0.0154806	0.0127155	0.0154823	0.0157534	0.00359428	0.0138199	0.00221296	0.0129941	0.0116094	-0.00525168	0.0176911	0.00387121	0.00746549	0.0135429	0.0171397	0.00525337	0.0135455	-0.00857407	0.0163098	0.0124386	0.00304377	0.00967593	0.00773569	0.0129933	-0.0019335	0.00856902	0.0127155	0.000825758	0.00968013	0.0215623	0.0118889	0.0174167	0.0113325
		0.017968	-0.00165825	0.0135463	0.0118889	0.0215699	0.0171397	0.0185244	0.00552694	0.0204579	-0.00331734	-0.00663889	0.0171364	0.000276936	0.00110354	0.0196288	0.0154806	0.0127155	0.0157584	0.0157534	0.00304125	0.0138199	0.00221296	0.012718	0.0116094	-0.00497559	0.0176911	0.00387121	0.00718939	0.014096	0.0168628	0.00525337	0.0129924	-0.00857407	0.0157567	0.0129916	0.00276684	0.00967593	0.00801178	0.0124402	-0.0019335	0.00829293	0.0124394	0.000825758	0.00940404	0.0218392	0.0121658	0.0176928	0.0113325
		0.017415	-0.00165825	0.0138232	0.0118889	0.0210168	0.0174158	0.0185244	0.00580303	0.0207348	-0.0030404	-0.00719192	0.0176894	7.40149e-14	0.000827441	0.0199049	0.0152045	0.0124394	0.0157584	0.0157534	0.00276431	0.0132668	0.00193687	0.0121641	0.0113333	-0.00469865	0.017415	0.00414731	0.00718939	0.014096	0.0160328	0.00552946	0.0129924	-0.00829714	0.0154806	0.0129916	0.00276684	0.00995202	0.00801178	0.0121641	-0.00165741	0.00829293	0.0118864	0.000825758	0.00885101	0.0215631	0.0118897	0.0179689	0.0113325
		0.017415	-0.00110522	0.0135471	0.012165	0.0210168	0.0171397	0.0185244	0.00580303	0.0210109	-0.0030404	-0.00719192	0.0182424	0.00055303	0.000827441	0.0193519	0.0152045	0.0118864	0.0160354	0.0157534	0.0030404	0.0138199	0.0024899	0.0127172	0.0113333	-0.00469865	0.017415	0.00387121	0.00774242	0.0143729	0.0163089	0.00552946	0.0127163	-0.00885017	0.0157567	0.0129916	0.00304377	0.0102281	0.00773569	0.0121641	-0.00165741	0.0077399	0.0118864	0.000825758	0.00885101	0.0215631	0.0121658	0.0185219	0.0113325
		0.017138	-0.00138131	0.013271	0.0118889	0.0207399	0.0168636	0.0182483	0.00525	0.0210109	-0.0033165	-0.00746801	0.0187963	0.00110606	0.00110354	0.0190749	0.0149276	0.0121633	0.0157593	0.0157534	0.00276431	0.0132668	0.0024899	0.0132702	0.0118864	-0.00442256	0.0176919	0.00414731	0.00746633	0.0140968	0.0160328	0.00552946	0.0124402	-0.00857323	0.0154798	0.0129916	0.00249074	0.00995118	0.00773569	0.0121641	-0.00138131	0.0077399	0.0113333	0.000825758	0.00885101	0.0215631	0.0121658	0.0190749	0.0118855
		0.017138	-0.00138131	0.013271	0.012165	0.0210168	0.0165867	0.0182483	0.00525	0.021564	-0.00276347	-0.00746801	0.0187963	0.00165909	0.00138047	0.019351	0.0149276	0.0127163	0.0157593	0.0151995	0.00248822	0.0129907	0.0022138	0.0135463	0.0121625	-0.00442256	0.0179689	0.00387037	0.00801936	0.0138207	0.0165859	0.00552946	0.0121641	-0.0080202	0.0160328	0.0129916	0.00249074	0.00995118	0.00801178	0.0113342	-0.00110438	0.0077399	0.0110572	0.000825758	0.0091271	0.0215631	0.0121658	0.0196288	0.0116094
		0.017138	-0.00165741	0.0129949	0.012165	0.0207399	0.0163106	0.0190783	0.00497391	0.022117	-0.0033165	-0.00774411	0.0187963	0.00193519	0.00138047	0.0196279	0.0149276	0.0127163	0.0154823	0.0151995	0.00248822	0.0127138	0.00138384	0.0135463	0.0118855	-0.00414646	0.0171389	0.00414731	0.00774242	0.0135446	0.0163098	0.00497643	0.0121641	-0.00774411	0.0157567	0.0132677	0.00221465	0.00967508	0.00801178	0.0113342	-0.00110438	0.0074638	0.0113333	0.00137879	0.0091271	0.0215631	0.0118897	0.0193527	0.0118855
		0.017138	-0.00138131	0.0129949	0.012165	0.0207399	0.0163106	0.0190783	0.00497391	0.022117	-0.00386953	-0.00774411	0.0185202	0.00221128	0.00110438	0.019351	0.0152045	0.0129933	0.0160354	0.0151995	0.00221212	0.0132668	0.00138384	0.0135463	0.0118855	-0.00442256	0.0174158	0.00414731	0.00774242	0.0135446	0.0163098	0.0044234	0.011888	-0.0080202	0.0157567	0.0129916	0.00249074	0.00939815	0.00801178	0.0113342	-0.00110438	0.0074638	0.0113333	0.00137879	0.00968013	0.0215631	0.0118897	0.0190766	0.0116086
		0.017138	-0.00165741	0.012718	0.011612	0.021016	0.0160337	0.0190783	0.00497391	0.02267	-0.00359343	-0.00774411	0.0182441	0.00221128	0.00110438	0.0190749	0.0146507	0.0129933	0.0163114	0.0160295	0.00193603	0.0129907	0.00138384	0.0135463	0.0118855	-0.00469865	0.0174158	0.0044234	0.00746549	0.0132685	0.0165859	0.00525337	0.0124411	-0.00774411	0.0157567	0.0135446	0.0022138	0.00912205	0.00828872	0.0118872	-0.00138047	0.0074638	0.0113333	0.00193182	0.00968013	0.0215631	0.0118897	0.0190766	0.0116086
		0.017138	-0.00165741	0.0129941	0.012165	0.0207391	0.0160337	0.0190783	0.00497391	0.0223939	-0.00414646	-0.00746801	0.0179672	0.00221128	0.00110438	0.0193519	0.0152037	0.0129933	0.0160345	0.0160295	0.00221212	0.0127138	0.00110774	0.0141002	0.0113325	-0.00469865	0.0176919	0.0044234	0.00746549	0.0127155	0.0165859	0.00525337	0.012165	-0.00746801	0.0160337	0.0138207	0.0022138	0.00884512	0.00801178	0.0116111	-0.00165741	0.0074638	0.0118864	0.00220791	0.00995623	0.0212862	0.0121658	0.0196296	0.0113316
		0.017138	-0.00138131	0.013271	0.012165	0.0207391	0.0157576	0.0185253	0.00497391	0.0223939	-0.00387037	-0.00719108	0.0179672	0.00221128	0.00110438	0.0193519	0.0157567	0.0127172	0.0163106	0.0160295	0.00221212	0.0124377	0.00138468	0.0138241	0.0110564	-0.00442256	0.017415	0.00414731	0.00718855	0.0127155	0.0165859	0.00525337	0.012165	-0.00691498	0.0157567	0.0135446	0.0024899	0.00912205	0.00801178	0.0116111	-0.00165741	0.00718771	0.0118864	0.00220791	0.0102323	0.0210093	0.0124419	0.0190766	0.0113316
		0.0174141	-0.00165825	0.013271	0.012165	0.0204621	0.0157576	0.0190783	0.00497391	0.0223939	-0.00414646	-0.00719108	0.0179672	0.00221128	0.00110438	0.0196288	0.0154806	0.0129941	0.0163106	0.0163056	0.00221212	0.0124377	0.00083165	0.0138241	0.0110564	-0.00414646	0.016862	0.00414731	0.00746465	0.0129916	0.0165859	0.00525337	0.011612	-0.00774495	0.0160328	0.0138215	0.00193687	0.00912205	0.00801178	0.0116111	-0.00110438	0.0074638	0.0113333	0.00220791	0.00995539	0.0215623	0.0121658	0.0185236	0.0113316
		0.0174141	-0.00165825	0.013271	0.011612	0.0204621	0.0154815	0.0190783	0.00525	0.022117	-0.00414646	-0.00746801	0.0185202	0.00221128	0.00138047	0.0199057	0.0154806	0.0129941	0.0165875	0.0160295	0.00193603	0.0121616	0.00110774	0.0138241	0.0110564	-0.0044234	0.016862	0.00414731	0.00691162	0.0132677	0.0171389	0.00525337	0.011612	-0.00802189	0.0157567	0.0132685	0.00221296	0.00967508	0.00773569	0.011335	-0.00110438	0.0074638	0.0118864	0.00220791	0.00940236	0.0215623	0.0124419	0.0188005	0.0113316
		0.0171372	-0.00165825	0.012718	0.011612	0.0207391	0.0152054	0.0190783	0.00580303	0.022117	-0.00442256	-0.00719192	0.0182441	0.00221128	0.00138047	0.0196288	0.0152045	0.012718	0.0165875	0.0157534	0.00165993	0.0121616	0.000830808	0.0138241	0.0113325	-0.00414731	0.017415	0.0044234	0.00663552	0.0129916	0.017415	0.00497727	0.010782	-0.00829798	0.0154798	0.0129916	0.00248906	0.00995118	0.00773569	0.0110581	-0.000828283	0.0074638	0.0118864	0.00248401	0.00884933	0.0212862	0.012165	0.0185244	0.0113316
		0.0168611	-0.00193519	0.012718	0.011888	0.0210152	0.0154823	0.0188013	0.00552694	0.0223939	-0.00414646	-0.00691498	0.0187971	0.00221128	0.00138047	0.0196288	0.0154806	0.012718	0.0163114	0.0157534	0.00165993	0.0118855	0.0011069	0.0143771	0.0113325	-0.00387037	0.017968	0.00470034	0.00691162	0.0129916	0.0171389	0.00525337	0.010229	-0.00802189	0.0157559	0.0129916	0.00248906	0.00995118	0.0074596	0.010782	-0.000828283	0.00691077	0.0118864	0.00248401	0.00912542	0.0212862	0.012165	0.0182475	0.0116077
		0.016585	-0.00193519	0.0129949	0.0121641	0.0212921	0.0154823	0.0188013	0.00580387	0.0226709	-0.00387037	-0.00691498	0.0190741	0.00221128	0.00138047	0.0196288	0.0157576	0.012718	0.0165884	0.0160295	0.00165993	0.0121625	0.000830808	0.0143771	0.0107795	-0.00359343	0.0176919	0.00470034	0.00691162	0.0129916	0.0171389	0.00470034	0.00967593	-0.00774579	0.016032	0.0132677	0.00248906	0.0102273	0.00773653	0.0105051	-0.000551347	0.0074638	0.0116094	0.00248401	0.00967845	0.0215631	0.0124411	0.0182475	0.0113316
		0.0163081	-0.00193519	0.0129949	0.0121641	0.0215682	0.0157593	0.0190774	0.00608081	0.0226709	-0.00414731	-0.00636195	0.0190741	0.00221128	0.00165657	0.0201818	0.0157576	0.0124419	0.0163123	0.0163056	0.00138384	0.0121625	0.000554714	0.014654	0.0110556	-0.00414646	0.0176919	0.00414731	0.00718771	0.0132677	0.0171389	0.00470034	0.00967593	-0.00802189	0.016032	0.0129916	0.00248906	0.0102273	0.00773653	0.0105051	-0.000551347	0.0074638	0.0113333	0.00220707	0.00940236	0.0215631	0.012718	0.0179705	0.0113316
		0.0157551	-0.00193519	0.0127189	0.0124402	0.0215682	0.0157593	0.0190774	0.0063569	0.0226709	-0.00387121	-0.00580892	0.0196271	0.00221128	0.00138047	0.0210118	0.0160345	0.012718	0.0163123	0.0165816	0.00110774	0.0118864	0.000554714	0.0143779	0.0107795	-0.00386953	0.0176919	0.00414731	0.00691162	0.0132677	0.0171389	0.00470034	0.00995202	-0.00802189	0.016032	0.0129916	0.00276515	0.0105042	0.00828956	0.0107811	-0.000551347	0.00718771	0.0113333	0.00220707	0.00967845	0.0218401	0.012165	0.0179705	0.0116077
		0.0160311	-0.00248822	0.0127189	0.0129933	0.0212921	0.0160354	0.0190774	0.0063569	0.0226709	-0.00414815	-0.00580892	0.0196271	0.00221128	0.00110438	0.0210118	0.0157576	0.012718	0.0163123	0.0165816	0.00110774	0.0118864	0.00027862	0.014654	0.0107795	-0.00414562	0.0179689	0.00414731	0.00691162	0.0138207	0.016862	0.00497727	0.00995202	-0.00829882	0.016585	0.0135446	0.00331818	0.0105042	0.00856566	0.0110581	-0.000551347	0.00718771	0.0118864	0.00193098	0.00967845	0.0218401	0.0124411	0.0179705	0.0113316
		0.0163081	-0.00248822	0.0127189	0.0129933	0.0207391	0.0163123	0.0190774	0.0063569	0.0229478	-0.00414815	-0.00580892	0.0196271	0.00193519	0.00138047	0.0207357	0.0152045	0.013271	0.0165892	0.0165816	0.00110774	0.0116094	0.000555556	0.0149301	0.0105034	-0.00414562	0.0179689	0.00414731	0.00691162	0.0135446	0.016862	0.00497727	0.00967508	-0.00857576	0.0163081	0.0140976	0.00276515	0.0107811	0.00828956	0.0110581	-0.000551347	0.00718771	0.0116094	0.00220707	0.00995455	0.0218401	0.0127172	0.0179705	0.0116077
		0.0163081	-0.00221212	0.0127189	0.0129933	0.021016	0.0163123	0.0193535	0.00608081	0.0232247	-0.00470118	-0.00553199	0.0196271	0.00193519	0.00165657	0.0207357	0.0152045	0.0129949	0.0165892	0.0160286	0.00110774	0.0121625	0.000555556	0.0143771	0.0105034	-0.00414562	0.0179689	0.00442424	0.00663552	0.0138207	0.016585	0.00497727	0.00939899	-0.00912879	0.0165842	0.0140976	0.00248906	0.0110572	0.00828956	0.0113342	-0.000827441	0.00718771	0.0118864	0.00220707	0.00995455	0.0218401	0.0129941	0.0179705	0.0118838
		0.016032	-0.00248822	0.0124428	0.0135463	0.020186	0.0163123	0.0190766	0.0063569	0.0235017	-0.00470118	-0.00580892	0.019904	0.00193519	0.00138047	0.0204588	0.0154815	0.012718	0.0165892	0.0157525	0.00110774	0.0118855	0.00083165	0.0143771	0.0105034	-0.00359259	0.0179689	0.00497727	0.00663552	0.0138207	0.016585	0.00497727	0.00939899	-0.00912879	0.0171372	0.0140976	0.00248906	0.0113333	0.00801347	0.0116103	-0.00110354	0.00718771	0.0116103	0.00220707	0.00940152	0.022117	0.012718	0.0179705	0.0118838
		0.016032	-0.00276431	0.0124428	0.0138232	0.020186	0.0163123	0.0193527	0.006633	0.0235017	-0.00442424	-0.00580892	0.019351	0.00193519	0.00110438	0.0204588	0.0154815	0.012718	0.0165892	0.0157525	0.00138468	0.0113325	0.00110774	0.0143771	0.0113333	-0.00359259	0.0176928	0.00497727	0.00635859	0.0135446	0.016585	0.00442424	0.00939899	-0.00912879	0.0174133	0.0138215	0.00276515	0.0113333	0.00773737	0.0116103	-0.00138047	0.00718771	0.0118864	0.00220707	0.00940152	0.0218401	0.0124411	0.0176936	0.0118838
		0.0157551	-0.00221128	0.0124428	0.0138232	0.0207391	0.0160354	0.0190766	0.00690909	0.0229487	-0.00442424	-0.00525589	0.019904	0.00165909	0.000828283	0.0204588	0.0152045	0.013271	0.0171423	0.0154764	0.00083165	0.0110564	0.00138384	0.0143771	0.0110572	-0.0033165	0.0174167	0.00497727	0.00663468	0.0135446	0.016585	0.00414731	0.00967508	-0.00885269	0.0168603	0.0140976	0.00276515	0.0110564	0.00773737	0.0116103	-0.00110438	0.00718771	0.0116103	0.00248316	0.00995455	0.0215631	0.0124411	0.0182466	0.0116077
		0.0157551	-0.00248737	0.0124428	0.0140993	0.0210152	0.0160354	0.0187997	0.00635606	0.0232256	-0.00442424	-0.0049798	0.0196271	0.00165909	0.000828283	0.0204588	0.0152045	0.013271	0.0168662	0.0154764	0.00083165	0.0107803	0.00138384	0.0143771	0.0105042	-0.0030404	0.0174167	0.00525337	0.00691077	0.0138207	0.016585	0.00470034	0.00995118	-0.00885269	0.0168603	0.0138207	0.00221212	0.0107803	0.00773737	0.0116103	-0.00110438	0.00774074	0.0116103	0.00248316	0.00967845	0.0215631	0.0121641	0.0179705	0.0110547
		0.016032	-0.0030404	0.0124428	0.0143754	0.0212921	0.0163114	0.0190766	0.00663215	0.0229495	-0.00470034	-0.0049798	0.019904	0.001383	0.00110438	0.0196288	0.0154806	0.013548	0.0168662	0.0154764	0.000555556	0.0107803	0.00110774	0.0143771	0.0110572	-0.0030404	0.0174167	0.00497727	0.00691077	0.0135446	0.0163089	0.00442424	0.00939815	-0.00940572	0.0165833	0.0138207	0.00165909	0.0107803	0.00773737	0.0116103	-0.00110438	0.00829377	0.0116103	0.00248316	0.00967845	0.0218401	0.0121641	0.0179705	0.0107786
		0.0157559	-0.00359343	0.0127189	0.0143754	0.021569	0.0163114	0.0190766	0.00663215	0.0232256	-0.00497643	-0.0047037	0.0201801	0.001383	0.000551347	0.0196288	0.0157567	0.013271	0.0171431	0.0154764	0.000555556	0.0110564	0.000554714	0.0146532	0.0110572	-0.00248653	0.0174167	0.00470118	0.00691077	0.0135446	0.0163089	0.00470034	0.00967424	-0.00940572	0.0168594	0.0138207	0.00165909	0.0110572	0.00801347	0.0116103	-0.00110438	0.00856987	0.0113342	0.00220707	0.00967845	0.0218401	0.0121641	0.0174175	0.00994865
		0.0157559	-0.00359343	0.0129949	0.0149285	0.021569	0.0163114	0.0193535	0.00663215	0.0232256	-0.00552946	-0.00525673	0.0204562	0.00165909	0.000275253	0.0201818	0.0157567	0.013271	0.0174192	0.0154764	0.000555556	0.0110564	0.000830808	0.0149301	0.0107811	-0.0022096	0.0174167	0.00497811	0.00718687	0.0132685	0.0168628	0.00470034	0.00995118	-0.00968266	0.0165833	0.0138207	0.00165909	0.0107803	0.0085665	0.0113342	-0.000828283	0.0077399	0.0113342	0.00165404	0.00995455	0.021564	0.0121641	0.0174175	0.00994865
		0.0157559	-0.00331734	0.0129949	0.0149285	0.0218451	0.0160354	0.0190766	0.00635606	0.0232256	-0.00580556	-0.00553283	0.0201793	0.00193519	0.000551347	0.0204579	0.0157567	0.012718	0.0179722	0.0154764	0.000832492	0.0113333	0.000277778	0.0149301	0.0110572	-0.0022096	0.0171406	0.00525421	0.00690993	0.0129916	0.0171397	0.00497643	0.00995118	-0.00968266	0.0171364	0.0140968	0.00165909	0.0110572	0.0082904	0.0116111	-0.00138131	0.00801684	0.0113342	0.00220707	0.00995455	0.0218409	0.011888	0.0176936	0.0102247
		0.0157559	-0.0030404	0.0127189	0.0152045	0.0218451	0.0160354	0.0190766	0.006633	0.0235025	-0.00608249	-0.0049798	0.0201793	0.00221212	0.000275253	0.0210109	0.0152037	0.012718	0.0176961	0.0157534	0.00110859	0.0110572	0.000553872	0.0149301	0.0113333	-0.00248569	0.0174175	0.00580724	0.00690993	0.0129916	0.0174158	0.00497643	0.00967508	-0.00968266	0.0174125	0.0138207	0.00110606	0.0113333	0.00884343	0.0118872	-0.00193434	0.00801684	0.0116103	0.00193098	0.0102306	0.021564	0.011888	0.0174175	0.0105008
		0.0160328	-0.00331734	0.0124428	0.0149285	0.0212921	0.0154823	0.0190766	0.00607997	0.0235025	-0.00608249	-0.00442677	0.0199032	0.00193603	0.000275253	0.0210109	0.0154798	0.0124411	0.0182492	0.0157534	0.00110859	0.0110572	0.000553872	0.0152071	0.0116094	-0.0022096	0.0174175	0.00580724	0.00690993	0.0127155	0.0174158	0.00552946	0.00939899	-0.00968266	0.0179655	0.0140968	0.00138215	0.0116103	0.00884343	0.0121633	-0.00193434	0.00829293	0.0113342	0.00193098	0.0105067	0.021564	0.011888	0.0176936	0.0102247
		0.0160328	-0.00359343	0.0124428	0.0149285	0.0207391	0.0157584	0.0196305	0.0063569	0.0232256	-0.00635943	-0.00442677	0.0193502	0.00193603	0.000275253	0.0204579	0.0157567	0.0124411	0.0182492	0.0160303	0.00138468	0.0110572	0.000277778	0.014931	0.0116094	-0.0022096	0.0174175	0.00608333	0.00690993	0.0124394	0.0171389	0.00525337	0.00939899	-0.00968266	0.0176894	0.0138207	0.000829125	0.0113342	0.00884343	0.0124394	-0.00165825	0.00829293	0.0113342	0.00193098	0.0105067	0.021564	0.011888	0.0174167	0.0102247
		0.0160328	-0.0030404	0.0121658	0.0152045	0.020463	0.0154823	0.0196305	0.006633	0.0237795	-0.00663552	-0.00442677	0.0193502	0.00193603	0.000828283	0.0201818	0.0154806	0.0124411	0.0179722	0.0165833	0.00166077	0.0107811	8.41751e-07	0.0143779	0.0113333	-0.00165657	0.0174175	0.00608333	0.00690993	0.0129924	0.0171389	0.00525337	0.0091229	-0.00968266	0.0179663	0.0135438	0.00055303	0.0116103	0.00939646	0.0121633	-0.00138215	0.00829293	0.0118872	0.00137795	0.0105067	0.021287	0.0121641	0.0171406	0.0102247
		0.0160328	-0.0030404	0.0113359	0.0152045	0.020186	0.0154823	0.0196305	0.00718603	0.0237795	-0.00635943	-0.00470286	0.0187971	0.00165993	0.000551347	0.0199049	0.0157567	0.0124411	0.0176961	0.0165833	0.0022138	0.0105051	-0.000276094	0.014931	0.0107803	-0.00165657	0.0171406	0.00580724	0.00690993	0.0129924	0.0171389	0.00497727	0.0091229	-0.00968266	0.0179663	0.0132677	0.000829125	0.0113333	0.00939646	0.0118872	-0.00138215	0.0077399	0.0118872	0.00110185	0.0102306	0.021564	0.0121641	0.0165875	0.0105017
		0.0160328	-0.00276431	0.0113359	0.0157576	0.0204621	0.0152054	0.0199074	0.00718603	0.0240556	-0.00635943	-0.00442593	0.0187971	0.00165993	0.000828283	0.0196288	0.0160328	0.0127172	0.0179722	0.0165833	0.00193687	0.00967508	7.40149e-14	0.014654	0.0107803	-0.00165657	0.0174167	0.00553114	0.00718603	0.0129924	0.0168628	0.00497727	0.00856987	-0.00968266	0.0176902	0.0129916	0.00055303	0.0113333	0.0096734	0.0116111	-0.00165909	0.0077399	0.0118872	0.00110185	0.00940067	0.021564	0.0121641	0.0163114	0.0110547
		0.0163089	-0.00276431	0.0113359	0.0160345	0.020186	0.0149293	0.0196305	0.00718603	0.0237786	-0.00663552	-0.00442593	0.0185202	0.00221296	0.000828283	0.0196288	0.0157567	0.0124411	0.0182483	0.0163072	0.00193687	0.00967508	0.000276094	0.014654	0.0113333	-0.00165657	0.0179705	0.00580724	0.00718603	0.0129924	0.0174158	0.00525421	0.00884596	-0.00912963	0.0176902	0.0127155	0.000829125	0.0113333	0.0096734	0.0116111	-0.001383	0.00829293	0.0124402	0.000825758	0.00967677	0.021287	0.0121641	0.0163114	0.0110547
		0.0157551	-0.00276431	0.0118889	0.0157584	0.0204621	0.0146532	0.0196305	0.00718603	0.0243316	-0.00691246	-0.00414983	0.0187963	0.00193687	0.00110438	0.0201818	0.0154806	0.0124411	0.0179714	0.0163072	0.00193687	0.00939899	-8.41751e-07	0.0143771	0.0110572	-0.00193266	0.0179705	0.00580724	0.00690993	0.0132694	0.0174158	0.00525421	0.00856987	-0.00940657	0.0179672	0.0124394	0.00055303	0.0110564	0.00939646	0.0116111	-0.001383	0.00856987	0.0124402	0.00110185	0.00967677	0.021287	0.0124411	0.0163114	0.0110547
		0.0157551	-0.00248822	0.0110589	0.0154823	0.0207382	0.0146532	0.0193544	0.00690993	0.0240547	-0.00691246	-0.00442593	0.0190732	0.0022138	0.00138131	0.0204588	0.0152045	0.0124411	0.0182475	0.0160311	0.0024899	0.00939899	-0.000553872	0.0149301	0.0107811	-0.0022096	0.0176944	0.00580724	0.00690993	0.0129924	0.0174158	0.00525421	0.00856987	-0.00913047	0.0179672	0.0121633	0.000829966	0.0110564	0.00939646	0.0116111	-0.001383	0.00829377	0.0124402	0.000825758	0.00995286	0.0210109	0.0121641	0.0165875	0.0113308
		0.0157551	-0.00221128	0.011612	0.0157584	0.0210143	0.0149301	0.0196305	0.00690993	0.0237786	-0.00746549	-0.00442593	0.0187963	0.0022138	0.00138131	0.0204588	0.0149276	0.0124411	0.0182475	0.0157551	0.0024899	0.00939899	-0.000553872	0.0149301	0.0105051	-0.0022096	0.0179705	0.00580724	0.00718687	0.0132685	0.0168628	0.0055303	0.00829377	-0.00885354	0.0179672	0.0124394	0.000829966	0.0110564	0.00884343	0.0116111	-0.0011069	0.00856987	0.0124402	0.000549663	0.00995286	0.0210109	0.011888	0.0168636	0.0113308
		0.0154781	-0.00221128	0.0110589	0.0152045	0.0210143	0.0141002	0.0199066	0.00690993	0.0235025	-0.00774158	-0.00414899	0.0187963	0.0022138	0.00165741	0.0207357	0.0152037	0.0127172	0.0185244	0.0160311	0.00193687	0.00939899	-0.000277778	0.0149301	0.0105051	-0.0022096	0.0182466	0.00608333	0.00690993	0.0132685	0.0168628	0.0055303	0.00829377	-0.00885354	0.0182433	0.0121633	0.00110606	0.0116094	0.00911953	0.011335	-0.0011069	0.00884596	0.0118872	0.000272727	0.0105059	0.0210109	0.011888	0.0168636	0.0113308
		0.0149251	-0.00193519	0.011335	0.0146515	0.0207382	0.0138241	0.0201835	0.00690993	0.0240556	-0.00718855	-0.00359596	0.0187963	0.0024899	0.00110438	0.0212887	0.0152037	0.0127172	0.0182475	0.0163081	0.00221296	0.0091229	-0.000277778	0.0152071	0.0105051	-0.0022096	0.0182466	0.00608333	0.00690993	0.0132685	0.0168628	0.00525337	0.0088468	-0.00885354	0.0179672	0.0129933	0.00138215	0.0116094	0.00967256	0.0116111	-0.0011069	0.00884596	0.0124402	0.000549663	0.010782	0.0210109	0.011888	0.0168636	0.0113308
		0.0149251	-0.00221128	0.011335	0.0149285	0.0204613	0.0138241	0.0199066	0.00746296	0.0237786	-0.00691162	-0.00359596	0.0190724	0.00276599	0.00110438	0.0218418	0.0154798	0.0124402	0.0182475	0.0160311	0.00221296	0.0091229	-0.000277778	0.0152071	0.0105051	-0.0022096	0.0176936	0.00636027	0.00690993	0.0132685	0.0163089	0.00525337	0.00939983	-0.0085766	0.0179672	0.0124402	0.00165825	0.0116094	0.00994949	0.0116111	-0.0011069	0.00856987	0.0124402	0.000549663	0.010782	0.0210109	0.011888	0.0168636	0.0113308
		0.015202	-0.00248737	0.0116111	0.0149285	0.0210143	0.0138241	0.0196305	0.00718687	0.0237786	-0.00691162	-0.00387205	0.0187963	0.00276599	0.00165741	0.0218418	0.0152037	0.0121633	0.0182475	0.0160311	0.00221296	0.0091229	-0.000553872	0.0157601	0.0105051	-0.0022096	0.0176936	0.00663636	0.00746296	0.0132685	0.016032	0.00552946	0.00912374	-0.0085766	0.0179672	0.0118872	0.00138215	0.0113333	0.0096734	0.011335	-0.0011069	0.00801684	0.0127172	0.000549663	0.0110581	0.021287	0.0121641	0.0163106	0.0110547
		0.015202	-0.00276347	0.0116111	0.0152054	0.0207374	0.013548	0.0188005	0.0074638	0.0237786	-0.00691162	-0.00414899	0.0182433	0.00276599	0.00165741	0.0218418	0.0152037	0.0124402	0.0182475	0.0157551	0.00248906	0.00856987	-0.000553872	0.015484	0.0110581	-0.00248569	0.0174175	0.00663636	0.00746296	0.0132685	0.0157559	0.00552946	0.00884764	-0.0085766	0.0179672	0.0124402	0.00193519	0.0113333	0.00939731	0.0116111	-0.000829966	0.00774074	0.0118872	0.000549663	0.0116111	0.020734	0.0124402	0.0163106	0.0113308
		0.015202	-0.00331734	0.0121641	0.0154815	0.0207374	0.013548	0.0185244	0.00718687	0.0237786	-0.00663468	-0.00387205	0.0187963	0.00248906	0.0019335	0.0221187	0.0149276	0.0124402	0.0182475	0.0157551	0.00304209	0.00829377	-0.000553872	0.015484	0.0110581	-0.00248569	0.0174175	0.0069133	0.00746296	0.0132685	0.0154798	0.00580556	0.00912374	-0.00885269	0.0182441	0.0129933	0.00221128	0.0113333	0.00912121	0.0113342	-0.000553872	0.00774074	0.0116103	0.000549663	0.0110581	0.020734	0.0121633	0.0163106	0.0110547
		0.0149251	-0.00331734	0.011888	0.0149285	0.0210143	0.013548	0.0185244	0.00691077	0.0240547	-0.00635774	-0.00387205	0.0185202	0.00248906	0.00165741	0.0218418	0.0143746	0.0127163	0.0176944	0.0157551	0.00304209	0.00857071	-0.000829966	0.015484	0.0110581	-0.00248569	0.0171414	0.00746633	0.00773906	0.0132685	0.0154798	0.00580556	0.0088468	-0.00885269	0.0182441	0.0132694	0.00248737	0.0113333	0.00884512	0.0105042	-0.000830808	0.00746465	0.0116103	0.000549663	0.0110581	0.020734	0.0121633	0.0160337	0.0107786
		0.0149251	-0.00331734	0.011888	0.0146515	0.0210143	0.013548	0.0182483	0.00663384	0.0243308	-0.00663384	-0.00442508	0.0187963	0.00248906	0.00165741	0.0215648	0.0146507	0.0127163	0.0179705	0.0157551	0.00304209	0.00884764	-0.000829966	0.0157601	0.0105051	-0.00276263	0.0171414	0.00774242	0.00773906	0.0132685	0.0154798	0.00608165	0.00857071	-0.00885269	0.017968	0.0129933	0.00221044	0.0118864	0.00884512	0.0105042	-0.0011069	0.00746465	0.0121633	0.000549663	0.0105051	0.020734	0.0121633	0.0157576	0.0105025
		0.014649	-0.00304125	0.0124411	0.0146515	0.0210143	0.013271	0.0182483	0.00635774	0.0246077	-0.00663384	-0.00442508	0.0187963	0.00248906	0.00138131	0.0207348	0.0146507	0.0124402	0.0182466	0.0157551	0.00359512	0.00884764	-0.000553872	0.015484	0.0105051	-0.00248653	0.0171414	0.00801852	0.00773906	0.0132685	0.0154798	0.00608165	0.0088468	-0.00829966	0.018521	0.0129933	0.00221044	0.0118864	0.00912121	0.0107811	-0.0011069	0.00718771	0.0121633	0.000826599	0.0105051	0.0210109	0.0124394	0.0157576	0.0105025
		0.0143729	-0.00304125	0.011888	0.0149285	0.0207382	0.013271	0.0185253	0.00608165	0.0248838	-0.00635774	-0.00470118	0.0187963	0.00248906	0.00110522	0.0204579	0.0146507	0.0121633	0.0187997	0.015479	0.00331902	0.00912374	-0.000830808	0.0157601	0.0105051	-0.00276347	0.0174184	0.00829461	0.00746296	0.0132685	0.0152037	0.00552862	0.0091229	-0.00885269	0.0182449	0.0127172	0.0019335	0.0113333	0.00884512	0.0110572	-0.00138384	0.00746465	0.0121633	0.000273569	0.010229	0.0210109	0.0127155	0.0154815	0.0105025
		0.0143729	-0.00276515	0.012165	0.0149285	0.0204613	0.0129941	0.0185253	0.00608165	0.0251608	-0.00580471	-0.00442508	0.0185202	0.00248906	0.00110522	0.020181	0.0146507	0.0124394	0.0185227	0.0152029	0.00304293	0.00884764	-0.000553872	0.0160362	0.0105051	-0.00248737	0.0171414	0.00857071	0.00746296	0.0132685	0.0154798	0.00608165	0.00856987	-0.00829966	0.0182449	0.0124402	0.00221044	0.0113333	0.00884512	0.0107803	-0.0011069	0.00774074	0.0121633	0.000273569	0.010229	0.0210109	0.0127155	0.0152054	0.0105025
		0.014649	-0.00304125	0.012165	0.0152045	0.0201843	0.013271	0.0185253	0.00635859	0.0243308	-0.00635774	-0.00442508	0.0182441	0.00304209	0.00110522	0.0204571	0.0143746	0.0124394	0.0185227	0.0152029	0.00304293	0.00857155	-0.000276936	0.0160362	0.0105051	-0.00221044	0.0174175	0.00829461	0.00746296	0.0135455	0.0157567	0.00608165	0.00856987	-0.00829966	0.0182449	0.0124402	0.00221044	0.0118864	0.00884512	0.0107803	-0.0011069	0.00801684	0.0121633	0.000273569	0.0105051	0.0210109	0.0124386	0.0157584	0.0107795
		0.0143721	-0.00304125	0.0124411	0.0154806	0.0204613	0.013271	0.0188013	0.00691162	0.0240539	-0.00635774	-0.00414899	0.018521	0.00304209	0.00138215	0.020734	0.0143746	0.0124394	0.0185227	0.0149268	0.0024899	0.00912458	-0.000276936	0.0163131	0.0107811	-0.00193434	0.0176936	0.00829461	0.00746296	0.0129924	0.0160328	0.00608165	0.00856987	-0.0085766	0.017968	0.0124402	0.00193434	0.0118864	0.00884512	0.0105042	-0.000553872	0.00718687	0.0118864	0.000549663	0.0105051	0.0204579	0.0129916	0.0157584	0.0107795
		0.014649	-0.00304125	0.0124411	0.0157567	0.0207374	0.013271	0.0188013	0.00718771	0.0240539	-0.00663468	-0.00414899	0.0182449	0.00331902	0.00138215	0.020734	0.0146507	0.0118864	0.0185227	0.0146507	0.00193687	0.00912458	-8.41751e-07	0.0163131	0.0105051	-0.00193434	0.0176936	0.00829461	0.00746296	0.0129924	0.0165867	0.00663468	0.00829293	-0.0085766	0.0176919	0.0124402	0.00193434	0.0121633	0.00912121	0.0105042	-0.000553872	0.00691077	0.0118864	0.000549663	0.0102281	0.0204579	0.0124386	0.0163114	0.0107795
		0.0149259	-0.00304125	0.0124411	0.0160328	0.0210135	0.0135471	0.0190774	0.00746465	0.0240539	-0.00635859	-0.00442593	0.017968	0.00304209	0.00165825	0.020734	0.0146507	0.0121625	0.0185227	0.0143746	0.00221296	0.00857155	-0.000276936	0.0165892	0.0107811	-0.00138131	0.0176936	0.00829461	0.00746296	0.0132694	0.0165867	0.00718855	0.00856902	-0.00829966	0.017415	0.0124402	0.00221044	0.0127163	0.00939731	0.0107803	-0.000553872	0.00718687	0.0118864	0.000549663	0.0105042	0.0201818	0.0118855	0.0160345	0.0102264
		0.0149259	-0.00331734	0.0124411	0.0157567	0.0210135	0.0135471	0.0190774	0.00718855	0.0246069	-0.00691162	-0.00470286	0.0176919	0.00331818	0.00193434	0.020734	0.0146507	0.0118855	0.0187988	0.0143746	0.00193687	0.00884764	-8.41751e-07	0.0165892	0.0110572	-0.00110438	0.0174167	0.00884764	0.00773906	0.0129933	0.0165867	0.00718855	0.00829293	-0.00774663	0.017415	0.0124402	0.00221044	0.0127163	0.00967424	0.0113333	-0.000553872	0.00746296	0.0118864	0.000273569	0.0105042	0.0204579	0.0113325	0.0160345	0.0102264
		0.0146498	-0.00359343	0.0121641	0.0157567	0.0210135	0.013271	0.0190774	0.00663552	0.0246069	-0.00663552	-0.00525589	0.0176919	0.00276515	0.00138131	0.0212879	0.0149276	0.0116086	0.0187988	0.0149285	0.00193687	0.00857155	-8.41751e-07	0.0171423	0.0110572	-0.00110438	0.0174167	0.00829461	0.00801515	0.0132702	0.0165867	0.00663552	0.00829293	-0.00802357	0.0171389	0.0127163	0.00248653	0.0127163	0.00939731	0.0113333	-0.000829966	0.00773906	0.0116103	0.000273569	0.0105042	0.0204579	0.0110564	0.0160345	0.0096734
		0.0146498	-0.00414646	0.0121641	0.0157567	0.0212896	0.013271	0.0190774	0.00691162	0.0246069	-0.00663552	-0.00525589	0.0176919	0.00331818	0.00138131	0.0212879	0.0149276	0.0116086	0.0187988	0.0149285	0.00221296	0.00829545	0.000275253	0.0174192	0.0107811	-0.00110438	0.0179697	0.00857071	0.00801515	0.0138232	0.0171397	0.00663552	0.00801684	-0.00802357	0.0171389	0.0127163	0.00303956	0.0127163	0.00939731	0.0110564	-0.000276936	0.00773906	0.0118864	0.000826599	0.0107803	0.0204579	0.0110564	0.0154815	0.00994949
		0.0143729	-0.00414646	0.011888	0.0160328	0.0212896	0.013271	0.0190774	0.00718771	0.0246069	-0.00691162	-0.00525589	0.0174158	0.00331818	0.00110438	0.0212879	0.0149276	0.0116086	0.0190749	0.0152045	0.00165993	0.00829545	0.000551347	0.0174192	0.0113342	-0.000828283	0.0179697	0.00857071	0.00801515	0.0141002	0.0171397	0.00663552	0.00774074	-0.00747054	0.017415	0.0124402	0.00331566	0.0129933	0.00967424	0.0113333	-0.000276936	0.00773906	0.0113333	0.000826599	0.0107803	0.0204579	0.0113325	0.0152054	0.00994949
		0.0143729	-0.00414646	0.011612	0.0160328	0.0212896	0.013271	0.0190774	0.00718771	0.0246069	-0.00663552	-0.00525589	0.0174158	0.00331818	0.00110438	0.0212879	0.0146515	0.0116086	0.0190749	0.0152045	0.00193687	0.00829545	0.000827441	0.0171423	0.0113342	-0.000828283	0.0179697	0.00829377	0.00801515	0.0141002	0.0174158	0.00663552	0.00774074	-0.00747054	0.017415	0.0124402	0.00359175	0.0135463	0.00939815	0.0113333	-0.000276936	0.00718603	0.0116094	0.00137963	0.0110572	0.020181	0.0113325	0.0149293	0.00967256
		0.014096	-0.0044234	0.011888	0.0160328	0.0207365	0.013271	0.0190774	0.0074638	0.0246069	-0.00635859	-0.00553199	0.0171389	0.00331818	0.00110438	0.021564	0.0146515	0.0110556	0.0190749	0.0149276	0.00221296	0.00801936	0.00110354	0.0174184	0.0118872	-0.000828283	0.0179697	0.00829377	0.00829209	0.0141002	0.0171397	0.00663552	0.00746465	-0.0071936	0.0171389	0.0121641	0.00331566	0.0135463	0.00939815	0.0113333	-0.000276936	0.00718603	0.0118864	0.00137963	0.0113342	0.020181	0.0113325	0.0146524	0.00939646
		0.014096	-0.0044234	0.011888	0.0163089	0.0212896	0.013271	0.0193544	0.00718771	0.0246069	-0.00608249	-0.00525589	0.0168628	0.00331818	0.000828283	0.0212879	0.0146515	0.0107786	0.0190749	0.0152045	0.00248906	0.00801936	0.000550505	0.0168653	0.0118872	-0.000828283	0.0179697	0.00829377	0.00829209	0.0141002	0.0171397	0.00635943	0.00718855	-0.00691751	0.0171389	0.0121641	0.00303956	0.0138224	0.00912205	0.0113333	-8.41751e-07	0.00718603	0.0121625	0.00137963	0.0113342	0.0204571	0.0113325	0.0149285	0.00912037
		0.014096	-0.00414731	0.011888	0.0160328	0.0212896	0.013271	0.0193544	0.0074638	0.0246069	-0.00635859	-0.00580892	0.0168628	0.00304209	0.000828283	0.0212879	0.0146515	0.0110556	0.0187988	0.0154806	0.00221296	0.00774327	0.000827441	0.0163123	0.0121633	-0.000551347	0.0179697	0.00829377	0.00801599	0.0141002	0.0168628	0.00635943	0.00691162	-0.00691751	0.0174158	0.0121641	0.00303956	0.0143763	0.00912205	0.0113333	0.000275253	0.00718603	0.0118864	0.00193266	0.0116103	0.0201801	0.0116086	0.0149285	0.0096734
		0.0143729	-0.00414731	0.011888	0.0163089	0.0212896	0.013271	0.0199074	0.0074638	0.02433	-0.00635859	-0.00553199	0.0165859	0.00331902	0.00110522	0.0210109	0.0143754	0.0107795	0.0187988	0.0160337	0.00248906	0.00774327	-2.52525e-06	0.0157584	0.0127163	-0.000551347	0.0174167	0.00829377	0.00773906	0.0138241	0.0165859	0.00608333	0.00663552	-0.00719444	0.0176919	0.0118872	0.00359259	0.0143763	0.00939899	0.0113333	0.000275253	0.00690993	0.0118864	0.00193266	0.0118864	0.0204562	0.0118847	0.0143754	0.00994949
		0.0135429	-0.00414731	0.012165	0.016032	0.0210135	0.0129941	0.0201843	0.00718687	0.02433	-0.00691162	-0.00580808	0.0171389	0.00331902	0.00138131	0.020734	0.0138224	0.0110564	0.0187988	0.0160337	0.00276515	0.0080202	0.000274411	0.0157584	0.0129933	-0.000551347	0.0171397	0.00774074	0.00746296	0.0143771	0.0163089	0.00635943	0.00691246	-0.00747054	0.0174158	0.0116111	0.00386869	0.0141002	0.0091229	0.0113333	0.000275253	0.006633	0.0118864	0.00193266	0.0121625	0.0204562	0.0121608	0.0143754	0.0096734
		0.0129899	-0.00414731	0.0118889	0.016032	0.0210135	0.0129941	0.0201843	0.0077399	0.02433	-0.00663468	-0.00580808	0.0171389	0.00387205	0.00138131	0.0210109	0.0143754	0.0116094	0.0187988	0.0163098	0.00248906	0.00829714	0.000550505	0.0157584	0.0129933	-0.000551347	0.0171397	0.00774074	0.00746296	0.014654	0.016585	0.00691246	0.00635943	-0.0071936	0.0174158	0.011335	0.00386869	0.0143763	0.0091229	0.0121633	-8.41751e-07	0.006633	0.0121625	0.00193266	0.0121625	0.0207332	0.0116077	0.0143754	0.0096734
		0.0129899	-0.0044234	0.012165	0.016585	0.0210135	0.0129941	0.0201843	0.00801599	0.02433	-0.00608165	-0.00553114	0.0174158	0.00414815	0.00138131	0.021564	0.0140985	0.0113325	0.0190758	0.0160328	0.00248906	0.00829714	0.000550505	0.0157584	0.0129933	-0.000551347	0.0171397	0.00774074	0.00718687	0.014931	0.016585	0.00663636	0.00635943	-0.0071936	0.0171397	0.011888	0.00359259	0.0143763	0.00967593	0.0124394	-8.41751e-07	0.00718603	0.0121625	0.00193266	0.0118855	0.0204562	0.0113316	0.0146524	0.0096734
		0.0124369	-0.0044234	0.012718	0.016585	0.0212904	0.012718	0.0201843	0.00801599	0.02433	-0.00580471	-0.00608418	0.0174158	0.00414815	0.00138131	0.0212879	0.0138215	0.0110564	0.0190758	0.0157567	0.00248906	0.00857323	0.000274411	0.0152054	0.0135463	1.6835e-06	0.0171397	0.00801684	0.00801684	0.0152071	0.016585	0.00691246	0.00635943	-0.00691667	0.0171397	0.0121641	0.00386953	0.0143763	0.0091229	0.0124394	-0.000276936	0.00718603	0.0124386	0.00165657	0.0118855	0.0207332	0.0113316	0.0143763	0.0096734
		0.0124369	-0.00414646	0.012718	0.016585	0.0207374	0.0129941	0.0201843	0.00856902	0.0246069	-0.00552862	-0.00580724	0.0171397	0.00359512	0.00165741	0.0212879	0.0138215	0.0110564	0.0196288	0.0154798	0.00248906	0.00857323	-1.6835e-06	0.0152054	0.0135463	-0.000274411	0.0171397	0.00801684	0.0077399	0.014931	0.016862	0.00691246	0.00635943	-0.00664057	0.0168636	0.0127172	0.00414562	0.0141002	0.00967593	0.0121633	-8.41751e-07	0.00690993	0.0124386	0.0019335	0.0116094	0.0212862	0.0110556	0.0141002	0.0096734
		0.0121608	-0.00414646	0.0124419	0.0168611	0.0207374	0.0132702	0.0204613	0.00829293	0.0246069	-0.00580556	-0.00580724	0.0171397	0.00359512	0.00165741	0.0215648	0.0135455	0.0110564	0.0196288	0.0157559	0.00221212	0.0080202	0.000274411	0.0154815	0.0135463	0.00027862	0.0174167	0.00801684	0.0077399	0.014931	0.017415	0.00746549	0.00635943	-0.00664057	0.0165867	0.0127172	0.00442256	0.0138232	0.00995202	0.0118872	-8.41751e-07	0.00690993	0.0121616	0.00221044	0.0118864	0.0207323	0.0107795	0.0143763	0.0096734
		0.0118838	-0.00387037	0.011612	0.017138	0.0207374	0.0132702	0.0201843	0.00856902	0.0248838	-0.00580556	-0.00608333	0.0171397	0.00414815	0.00165741	0.0215648	0.0135455	0.0107803	0.0196288	0.0160328	0.00193603	0.0080202	0.000551347	0.0154815	0.0135463	-0.000274411	0.0179697	0.00856987	0.00801599	0.014931	0.017415	0.00746549	0.0058064	-0.00691667	0.0160337	0.0127172	0.00386953	0.0138232	0.00995202	0.0118872	0.000276094	0.00718687	0.0118855	0.00248653	0.0116094	0.0204562	0.0110564	0.0146532	0.00939646
		0.0118838	-0.00387037	0.0113359	0.017138	0.0210135	0.0132702	0.0199082	0.00884512	0.0248838	-0.00635859	-0.0058064	0.0171397	0.00359512	0.00138131	0.0212879	0.0135455	0.0107803	0.0196288	0.0157559	0.00193603	0.0080202	0.000551347	0.0154815	0.0135463	-0.000274411	0.0185227	0.00856987	0.00801599	0.0146549	0.017138	0.00718855	0.00608249	-0.00663973	0.0160337	0.0124411	0.00414646	0.0140993	0.00995202	0.0116111	0.00110606	0.00691077	0.0113325	0.00276263	0.0118855	0.0204562	0.0107795	0.0154832	0.00994949
		0.0121608	-0.00387037	0.0110598	0.017138	0.0212904	0.0129941	0.0196313	0.00856902	0.0246069	-0.00635859	-0.00525337	0.0171397	0.00359512	0.00193434	0.0210109	0.0129924	0.0105034	0.0190758	0.0157559	0.00193603	0.0080202	-1.6835e-06	0.0152054	0.0138224	2.52525e-06	0.0185227	0.00829377	0.00829209	0.0138249	0.017138	0.00718855	0.00635859	-0.00691582	0.0160337	0.012165	0.00387037	0.0138224	0.00995202	0.0116111	0.00138215	0.00663384	0.0113325	0.00331566	0.0121616	0.0207332	0.0110556	0.0154832	0.00939646
		0.0118847	-0.00387037	0.0113367	0.0174141	0.0207365	0.0129941	0.0196313	0.00801599	0.0246069	-0.00663552	-0.0058064	0.0168636	0.00359512	0.00248737	0.0210109	0.0132685	0.0105034	0.0190758	0.0149259	0.00193603	0.00829714	0.000274411	0.0152054	0.0135463	2.52525e-06	0.0185227	0.00829377	0.00856902	0.0138249	0.017138	0.00718855	0.00635859	-0.00663889	0.0163098	0.012165	0.00387037	0.0143754	0.00995202	0.0118872	0.00138215	0.00690993	0.0116086	0.00331566	0.0124377	0.0204562	0.0113316	0.0154832	0.00939646
		0.0124377	-0.00414646	0.0110606	0.0176911	0.0204604	0.0127172	0.0193544	0.0077399	0.0246069	-0.00691246	-0.00608249	0.0176936	0.00387121	0.0030404	0.0204579	0.0132685	0.0105034	0.0187997	0.0152029	0.00221212	0.00829714	0.000550505	0.0157584	0.0135463	-0.000274411	0.0182458	0.00856987	0.00829293	0.013548	0.017138	0.00746549	0.00635859	-0.00663889	0.0163098	0.012718	0.00387037	0.0152054	0.0102281	0.0118872	0.00138215	0.006633	0.0116086	0.00303956	0.0127138	0.0201801	0.0118847	0.0152062	0.00939646
		0.0121608	-0.0044234	0.0107845	0.0174141	0.0207374	0.0129941	0.0193544	0.0077399	0.0246069	-0.00691246	-0.00552946	0.0179705	0.00359512	0.00276431	0.0207348	0.0132685	0.0105034	0.0187997	0.0149259	0.00193603	0.00829714	0.000826599	0.0157584	0.0138232	0.00027862	0.0176928	0.00856987	0.00856987	0.013548	0.017138	0.00774158	0.00608249	-0.00608586	0.0160328	0.0129941	0.00387037	0.0157584	0.0102281	0.0121633	0.00110606	0.00718603	0.0116086	0.00248653	0.0127138	0.0201801	0.0121608	0.0154832	0.00967256
		0.0121608	-0.00387037	0.0107845	0.0168611	0.0207374	0.0132702	0.0188013	0.00801684	0.0248838	-0.00718939	-0.00497643	0.0182475	0.00359512	0.00248822	0.0207348	0.0132685	0.0105034	0.0185227	0.015202	0.00165993	0.00829714	0.00137963	0.0160345	0.0138232	1.6835e-06	0.0182466	0.0088468	0.00884596	0.0138241	0.017138	0.00774158	0.00580556	-0.00663889	0.0165859	0.0129941	0.00387037	0.0157584	0.0102281	0.0118864	0.00138215	0.00746212	0.0116086	0.00248653	0.0127138	0.019904	0.0124369	0.0154832	0.00967256
		0.0121608	-0.0044234	0.0107845	0.0171372	0.0207374	0.0129941	0.0185244	0.00801684	0.0248838	-0.00718939	-0.00525337	0.0182475	0.00359512	0.00276431	0.0207348	0.0132685	0.0102273	0.0185227	0.015202	0.00193603	0.00829714	0.00137963	0.0163106	0.0138232	1.6835e-06	0.0185227	0.0088468	0.00856987	0.014101	0.0174141	0.00801768	0.00552946	-0.00636279	0.0165859	0.0129941	0.00387037	0.0163114	0.0102281	0.0121625	0.00110522	0.00746212	0.0116086	0.00248653	0.0132668	0.020181	0.0124369	0.0154832	0.00994949
		0.0121608	-0.00414646	0.0107845	0.0171372	0.0210143	0.013271	0.0185244	0.00774074	0.0246069	-0.00746633	-0.00497643	0.0182475	0.00359512	0.00276431	0.0207348	0.0127155	0.0102273	0.0187988	0.0149259	0.00165993	0.00857323	0.00165657	0.0168636	0.0138232	1.6835e-06	0.0185227	0.0091229	0.0091229	0.0143771	0.017138	0.00801768	0.00525337	-0.00608586	0.0165859	0.0127172	0.00387037	0.0165884	0.00995202	0.0124394	0.00138131	0.00773822	0.0116086	0.00303956	0.0132668	0.0204571	0.0121608	0.0152062	0.00994949
		0.0124369	-0.00386953	0.0107845	0.0171372	0.0207374	0.0135471	0.0182475	0.00718771	0.02433	-0.00774327	-0.00470034	0.0185244	0.00359512	0.00331734	0.0204579	0.0127155	0.0102273	0.0187988	0.0149259	0.00165993	0.00884933	0.0022096	0.0171397	0.0135471	-0.000275253	0.0187988	0.00939983	0.00939899	0.0141002	0.017138	0.00801768	0.00552946	-0.00580892	0.0163089	0.0129933	0.0044234	0.0171414	0.00995202	0.0121633	0.00138131	0.00801431	0.0116086	0.00276347	0.0129907	0.020734	0.0124369	0.0152062	0.0102256
		0.0124369	-0.00414646	0.0105076	0.0171372	0.0204604	0.0135471	0.0179705	0.0074638	0.02433	-0.00774327	-0.00470034	0.0185244	0.00387121	0.00304125	0.0204579	0.0129924	0.0102273	0.0185227	0.0149259	0.00138384	0.00884933	0.0022096	0.0171397	0.0141002	-0.000551347	0.0190758	0.00967593	0.0091229	0.0143763	0.0168611	0.00801768	0.00525337	-0.00553199	0.0163089	0.0138232	0.00414731	0.0171414	0.00939899	0.0121633	0.00138131	0.00801431	0.0116086	0.00221044	0.0124377	0.020181	0.0124369	0.0149293	0.00967256
		0.0124369	-0.00386953	0.0105076	0.0168611	0.0210135	0.0138232	0.0176936	0.0077399	0.0246069	-0.0080202	-0.00470034	0.0188005	0.00387121	0.00304125	0.0204579	0.0132694	0.0102273	0.0185227	0.0149259	0.00138384	0.00884933	0.0022096	0.0174167	0.0138241	-0.000551347	0.0190758	0.00939899	0.0091229	0.0146524	0.0168611	0.00801768	0.00497727	-0.00553199	0.0163089	0.0135463	0.00387121	0.0168653	0.0091229	0.0124394	0.00138131	0.0082904	0.0113325	0.00248737	0.0118847	0.0204579	0.0118838	0.0146532	0.00994865
		0.0124369	-0.00359343	0.0107845	0.0168611	0.0207374	0.0135471	0.0182466	0.0077399	0.0243308	-0.00774411	-0.00497643	0.0188005	0.00359428	0.00304125	0.0199049	0.0135463	0.0105034	0.0190758	0.015202	0.00193687	0.00912542	0.00248569	0.0174167	0.0138241	-0.000551347	0.0190758	0.00884596	0.00967593	0.0146524	0.0171372	0.00801768	0.00497727	-0.00525505	0.0163089	0.0132702	0.00387121	0.0165892	0.0091229	0.0124394	0.00110522	0.00773737	0.0110564	0.00248737	0.0118847	0.0207348	0.0118838	0.0143771	0.00939562
		0.0124369	-0.00331734	0.0110606	0.0168611	0.0210135	0.0135471	0.0185227	0.00718687	0.0240539	-0.00774411	-0.00469949	0.0188005	0.00387037	0.00304125	0.0204588	0.0129933	0.0102273	0.0190758	0.015479	0.00193687	0.00857239	0.00303872	0.0171406	0.0141002	-0.000551347	0.0187988	0.00884596	0.00995202	0.0146524	0.0168611	0.00801768	0.00525337	-0.00580808	0.0163089	0.0132702	0.00387121	0.0163123	0.00856987	0.0129924	0.000829125	0.00773737	0.0110564	0.00221128	0.0118847	0.0207348	0.0118838	0.014654	0.00939562
		0.0121599	-0.00331734	0.0110606	0.0163081	0.0207365	0.013271	0.0185227	0.00691077	0.0237778	-0.0080202	-0.00497559	0.0188005	0.00387037	0.00331734	0.0207357	0.0127172	0.0107803	0.0187988	0.015202	0.00166077	0.00857239	0.00303872	0.0171406	0.0141002	-0.000551347	0.0185227	0.00884596	0.00967593	0.0143763	0.016585	0.00829377	0.00552946	-0.00636111	0.0163089	0.0135463	0.00359428	0.0165884	0.00801684	0.0129924	0.00110522	0.00801347	0.0110564	0.00221128	0.0116077	0.0204579	0.0121608	0.0149301	0.00939562
		0.0124369	-0.00359343	0.0105076	0.016585	0.0210126	0.0135471	0.0182458	0.00691077	0.0240547	-0.00829714	-0.00497559	0.0188005	0.00359428	0.00331734	0.0207357	0.0129933	0.0107803	0.0187988	0.0149259	0.00166077	0.00857239	0.00331566	0.0171406	0.0143771	-0.000827441	0.0187997	0.00856987	0.00995202	0.0141002	0.016585	0.00856987	0.00525337	-0.00636111	0.0163089	0.0132702	0.00359428	0.0165884	0.00774074	0.0135455	0.00110522	0.00801347	0.0113325	0.00248737	0.0113308	0.0204579	0.0121608	0.0146532	0.00939562
		0.012713	-0.00359343	0.0102306	0.017138	0.0212887	0.0138232	0.0185219	0.00691077	0.0237786	-0.00829714	-0.00469865	0.0190774	0.00414731	0.00304125	0.0204588	0.0127163	0.0113333	0.0185219	0.0149259	0.00166077	0.00801936	0.00303956	0.0171406	0.0143771	-0.000827441	0.0187997	0.00856987	0.0102281	0.0143763	0.016585	0.0091229	0.0055303	-0.00636111	0.0160328	0.0129941	0.00359428	0.0168645	0.00774074	0.0132685	0.00138215	0.0085665	0.0110564	0.00248737	0.0116069	0.0204579	0.0118847	0.0143763	0.00939562
		0.012713	-0.00331734	0.0102306	0.017138	0.0212887	0.0138232	0.0182449	0.0074638	0.0235017	-0.00857323	-0.00442172	0.0185244	0.00387121	0.00304125	0.0204588	0.0124402	0.0113333	0.0187988	0.015479	0.00138468	0.00857239	0.0033165	0.0176936	0.0141002	-0.000827441	0.0187997	0.00801684	0.0105042	0.0143763	0.016585	0.00939899	0.00497727	-0.00608418	0.0160328	0.0127172	0.00414731	0.0176944	0.00691077	0.0132685	0.00138215	0.0085665	0.0113325	0.00248737	0.0118838	0.0204579	0.0121616	0.0141002	0.00967256
		0.013266	-0.00304125	0.0102306	0.017138	0.0210118	0.0138232	0.0182449	0.0077399	0.0232256	-0.00774327	-0.00442172	0.0182475	0.00387121	0.00304125	0.0204588	0.0127163	0.0110572	0.0185227	0.015479	0.00138468	0.00884933	0.0033165	0.0179697	0.0143763	-0.000551347	0.0187997	0.00801684	0.0107803	0.0146524	0.0168611	0.00939899	0.00497727	-0.00580724	0.0160328	0.0127172	0.00387037	0.0174175	0.00635774	0.0135446	0.00110606	0.0085665	0.0116086	0.00193434	0.01133	0.0204579	0.0124386	0.0138232	0.00994865
		0.013819	-0.00304125	0.0102306	0.017138	0.0212887	0.0140993	0.018521	0.0077399	0.0232256	-0.00774327	-0.00414562	0.0182475	0.00387121	0.00304125	0.0201818	0.0127163	0.0113333	0.0187988	0.0152029	0.00138468	0.00884933	0.00359343	0.0182466	0.0146524	-0.000275253	0.0187997	0.00801684	0.0105034	0.0152062	0.0168611	0.00939899	0.00497727	-0.00553114	0.0160328	0.0127172	0.0044234	0.0174175	0.00635774	0.0132677	0.00110606	0.00884259	0.0118847	0.00221128	0.01133	0.020734	0.0124386	0.0138232	0.00994865
		0.0135429	-0.00359428	0.0102306	0.016585	0.0210118	0.0138232	0.018521	0.0077399	0.0232256	-0.00746633	-0.00442256	0.0179714	0.00414731	0.00304125	0.0201818	0.0127163	0.0116103	0.0187988	0.0152029	0.00110859	0.00857239	0.0033165	0.0182466	0.0140993	-0.000275253	0.0190766	0.00829293	0.0107803	0.0154823	0.0168611	0.00967508	0.00525421	-0.00525421	0.0160328	0.0124402	0.00387037	0.0176936	0.00608165	0.0132677	0.00110606	0.00911869	0.0113316	0.00221128	0.01133	0.0204579	0.0127146	0.0138232	0.00967256
		0.0135429	-0.00331734	0.0102306	0.0163081	0.0210118	0.0138232	0.018798	0.0077399	0.0226717	-0.00746633	-0.00386953	0.0179714	0.00414731	0.00331818	0.0199057	0.0127163	0.0118864	0.0187988	0.0152029	0.00110859	0.00884933	0.00359259	0.0182466	0.0140993	-0.000275253	0.0185236	0.00856902	0.0110564	0.0152054	0.0168611	0.0102281	0.00525421	-0.00525421	0.0157559	0.0124402	0.0033165	0.0174175	0.00635859	0.0135446	0.00138215	0.00939478	0.0113316	0.00193519	0.01133	0.020181	0.0127146	0.0143763	0.00967256
		0.0138199	-0.00414731	0.0102306	0.0160311	0.0210118	0.0138232	0.018521	0.0074638	0.0229487	-0.00746633	-0.00386953	0.0179714	0.00359428	0.00359428	0.0201827	0.0129924	0.0118864	0.0185219	0.0152029	0.00083165	0.00884933	0.00359259	0.0176936	0.0138232	-0.000275253	0.0185236	0.00884512	0.0113325	0.0149293	0.0168611	0.0107811	0.0055303	-0.00497727	0.0157559	0.0124402	0.00359259	0.0176936	0.00663468	0.0138207	0.000829125	0.00939478	0.0113316	0.00221128	0.01133	0.0204579	0.0124386	0.0141002	0.00967256
		0.0140968	-0.00414731	0.0102306	0.0160311	0.0210118	0.0135463	0.0187971	0.0077399	0.0226717	-0.00774242	-0.00414646	0.0182483	0.00331818	0.00387037	0.0201827	0.0129924	0.0116103	0.0185219	0.0152029	0.00083165	0.00912542	0.00359259	0.0182466	0.0140993	-0.000275253	0.0182466	0.00856818	0.0116086	0.0149293	0.0163081	0.0105042	0.00525337	-0.00525337	0.015479	0.0118872	0.00359259	0.0179697	0.00663468	0.0138207	0.000829125	0.00967088	0.0110547	0.00248737	0.01133	0.020181	0.0129916	0.0141002	0.00967256
		0.0143729	-0.00442424	0.00995455	0.0163081	0.0212879	0.0135463	0.018521	0.0077399	0.0229478	-0.00774242	-0.00414646	0.0182483	0.00304125	0.00414646	0.0201827	0.0132694	0.0113342	0.0185219	0.0152029	0.00083165	0.00912542	0.00359259	0.0185227	0.0143754	1.6835e-06	0.0182466	0.00884512	0.0116086	0.0152054	0.0163081	0.0107803	0.00497727	-0.00525337	0.015479	0.0118872	0.00359259	0.0176936	0.00718771	0.0140968	0.000276094	0.00994697	0.0116077	0.00248737	0.01133	0.019904	0.0129916	0.0143763	0.0102256
		0.0143729	-0.00442424	0.0102306	0.016585	0.0212879	0.0138232	0.0190741	0.0077399	0.0229478	-0.00774242	-0.00414646	0.0179714	0.00304125	0.00469949	0.0204588	0.0135455	0.0113342	0.0187988	0.0154798	0.00110774	0.00884848	0.00359259	0.0182466	0.0140985	1.6835e-06	0.0182466	0.00939815	0.0113325	0.0152054	0.0163081	0.0110564	0.00442424	-0.00497727	0.015479	0.0116103	0.00359259	0.0179697	0.00774074	0.0140968	0.000552189	0.0102231	0.0116077	0.00221128	0.011053	0.0196279	0.0129916	0.0146524	0.0102256
		0.0140968	-0.00470118	0.0102306	0.0168611	0.0212879	0.0138232	0.0190741	0.00801684	0.0232239	-0.00801852	-0.00442256	0.0176953	0.00304125	0.00497643	0.0204588	0.0135455	0.0113342	0.0187988	0.0157559	0.00110774	0.00857155	0.0033165	0.0182466	0.0143746	0.000277778	0.0179705	0.00967424	0.0118855	0.0152054	0.016032	0.0110564	0.00442424	-0.00470034	0.0149259	0.0116103	0.0033165	0.0179697	0.00829377	0.0140968	0.000276094	0.0102231	0.0118838	0.00193519	0.0105	0.0193519	0.0127155	0.0146524	0.00967256
		0.0143729	-0.00470118	0.0105067	0.0171372	0.0207348	0.0140993	0.0190741	0.00774074	0.0232239	-0.00829461	-0.00442256	0.0179714	0.00304125	0.00525337	0.0207357	0.0129924	0.0113342	0.0187988	0.0157559	0.00110774	0.00912458	0.00303956	0.0185227	0.0140985	1.6835e-06	0.0182466	0.00967424	0.0116086	0.0152054	0.016032	0.0110564	0.00442424	-0.00470034	0.0146498	0.0116103	0.0030404	0.0179697	0.00774074	0.0143729	-8.41751e-07	0.00994697	0.0118838	0.00221212	0.0105	0.0196288	0.0124394	0.0146524	0.00939562
		0.0143729	-0.00525421	0.0102306	0.0174141	0.0207348	0.0146524	0.0190741	0.00774074	0.0232239	-0.00774158	-0.00442256	0.0176953	0.00304125	0.00525337	0.0204596	0.0127163	0.0113342	0.0185219	0.0154798	0.00110774	0.00940067	0.00331566	0.0182458	0.0140985	-0.000274411	0.0182466	0.00939815	0.0118847	0.0152054	0.016032	0.0110564	0.00414815	-0.0044234	0.0143729	0.0116103	0.0030404	0.0176928	0.00801684	0.0146498	0.000552189	0.0102231	0.0116077	0.00248906	0.0105	0.0199057	0.0127155	0.0143754	0.00911953
		0.0143729	-0.00525421	0.0102306	0.0168611	0.0210109	0.0146524	0.018798	0.00746465	0.0237769	-0.00774158	-0.00414646	0.0179722	0.00331734	0.00525337	0.0207365	0.0127163	0.0113342	0.018798	0.0154798	0.00166077	0.00940067	0.00331566	0.0182458	0.0140985	-0.000274411	0.0185227	0.00912205	0.0121616	0.0146524	0.016032	0.0107803	0.00414815	-0.00470034	0.0140968	0.0116103	0.0030404	0.0174158	0.00829293	0.0149259	-8.41751e-07	0.0102231	0.0116077	0.00248906	0.0105	0.0196288	0.0127155	0.0146515	0.00939562
		0.0143729	-0.0055303	0.00995455	0.016585	0.020734	0.0152054	0.0185219	0.00746465	0.0232239	-0.00746465	-0.00469949	0.0182492	0.00359343	0.00525337	0.0210135	0.0127163	0.0116103	0.018521	0.0152037	0.00193771	0.0102306	0.00359259	0.0182458	0.0143754	-0.000550505	0.0185227	0.00939899	0.0121616	0.0149293	0.016032	0.0110564	0.00387205	-0.00442424	0.0140968	0.0110572	0.0033165	0.0179689	0.0091229	0.0149259	-8.41751e-07	0.0102231	0.0118838	0.00276599	0.0107761	0.0199057	0.0127155	0.0143754	0.00967172
		0.0143729	-0.0055303	0.0102306	0.016585	0.0204571	0.0149285	0.0182458	0.00746465	0.0235	-0.00746465	-0.00497559	0.0179722	0.00331734	0.00497727	0.0215665	0.0129924	0.0113342	0.018798	0.0152037	0.00249074	0.00995455	0.00331566	0.0185219	0.0143754	-0.000550505	0.0185227	0.00884596	0.0124377	0.0146524	0.0163089	0.0107803	0.00442508	-0.00442424	0.0140968	0.0110572	0.0033165	0.0176928	0.0091229	0.015479	-0.000276936	0.0104992	0.0124369	0.00248906	0.0110522	0.0196288	0.0124386	0.0146524	0.00911869
		0.014649	-0.0058064	0.0099537	0.016862	0.0207332	0.0149285	0.0182458	0.00718855	0.0235	-0.00746465	-0.00469865	0.0179722	0.00331734	0.00497727	0.0215665	0.0132685	0.0116103	0.018798	0.0154798	0.00249074	0.0102306	0.00303872	0.0187988	0.0146515	-0.000274411	0.0185227	0.00856987	0.0124377	0.0143763	0.016862	0.0107803	0.00414899	-0.00442424	0.0143729	0.0107811	0.0033165	0.0176928	0.0091229	0.016032	-0.00055303	0.0104992	0.0127138	0.00221296	0.0116052	0.0201818	0.0127146	0.0146524	0.00911869
		0.014649	-0.00608249	0.0102298	0.0165859	0.0207332	0.0152045	0.0182458	0.00663552	0.0235	-0.00718855	-0.00469865	0.0176953	0.00276431	0.00497727	0.0221195	0.0132685	0.0118872	0.018521	0.0154798	0.00249074	0.0099537	0.00276263	0.0185219	0.0146515	-0.000550505	0.0182466	0.00884596	0.0121608	0.0140993	0.0165859	0.0105042	0.00414899	-0.00442424	0.0146498	0.0105042	0.0033165	0.0176928	0.0091229	0.016032	-0.000276936	0.0107761	0.0129907	0.00193687	0.0113291	0.0201818	0.0127146	0.0140993	0.00911869
		0.0143729	-0.00608249	0.0105059	0.016862	0.0207332	0.0154806	0.0185219	0.00663552	0.0235	-0.00691246	-0.00497559	0.0171414	0.00221128	0.00470118	0.0223965	0.0135455	0.0116103	0.0187971	0.0152037	0.0022138	0.0099537	0.00248653	0.0179689	0.0146515	-0.000550505	0.0179697	0.00884596	0.0127138	0.0140993	0.016862	0.0107803	0.00442508	-0.00442424	0.0149268	0.0102281	0.00386953	0.0174167	0.0088468	0.016032	-0.000829966	0.0107761	0.0135438	0.00221296	0.011053	0.0199057	0.0129916	0.0138224	0.00911869
		0.014649	-0.00635943	0.0107828	0.0165859	0.0201801	0.0154806	0.018798	0.00635943	0.022947	-0.00718855	-0.00469949	0.0171414	0.00165825	0.00387121	0.0226734	0.0135455	0.0110572	0.0187971	0.0152037	0.0024899	0.0102298	0.00248653	0.0179689	0.0143754	-0.000826599	0.0176928	0.00884596	0.0121608	0.0140993	0.016585	0.0107803	0.00442508	-0.00470034	0.0149268	0.0105051	0.00414562	0.0174167	0.0088468	0.016585	-0.000553872	0.011053	0.0138199	0.00248906	0.011053	0.0199057	0.0132685	0.0132685	0.00939478
		0.014649	-0.00608333	0.0113359	0.0165859	0.0201801	0.0157567	0.0182441	0.00691246	0.022947	-0.00718855	-0.0044234	0.0168645	0.00165825	0.00387121	0.0223965	0.0135455	0.0113342	0.0190741	0.0154806	0.0022138	0.0102298	0.00276347	0.0179689	0.0146524	-0.00137963	0.0182458	0.00829293	0.0127138	0.0140993	0.0168611	0.0110564	0.00442508	-0.00497643	0.0152029	0.0105051	0.00414562	0.0176928	0.0088468	0.016585	-0.000277778	0.0113291	0.0138199	0.00248906	0.0113291	0.0196296	0.0132685	0.0135446	0.00939478
		0.0149259	-0.00635943	0.0113359	0.0168628	0.0204571	0.0157567	0.0182441	0.00718855	0.022947	-0.00746549	-0.0044234	0.0171406	0.00138215	0.00414731	0.0223965	0.0135455	0.0110572	0.018521	0.0154806	0.0024899	0.00995286	0.00303956	0.0179689	0.0146524	-0.00110354	0.0174158	0.0077399	0.0127138	0.0140993	0.016585	0.0110564	0.00470118	-0.00497643	0.0149268	0.0107811	0.00414562	0.0176928	0.0088468	0.0168611	-0.000277778	0.0116061	0.0138199	0.00221296	0.0107761	0.0193527	0.0132685	0.0138207	0.00967172
		0.0152029	-0.00635943	0.0113359	0.0176928	0.020734	0.0157567	0.017968	0.00718855	0.02267	-0.00774158	-0.00414731	0.0174167	0.00138215	0.00414731	0.0221195	0.0132694	0.0110572	0.018521	0.0152037	0.00276599	0.010229	0.00331566	0.0176928	0.0146524	-0.000827441	0.0171389	0.0077399	0.0129907	0.0146524	0.0163089	0.0107795	0.00442508	-0.00497643	0.0152029	0.0107811	0.00442256	0.0176928	0.00856987	0.0165842	-1.6835e-06	0.0116061	0.0138199	0.00221296	0.0107761	0.0193527	0.0132685	0.0135438	0.00939562
		0.0149268	-0.00608333	0.0113359	0.0176928	0.0210109	0.0154798	0.017415	0.00691246	0.02267	-0.00746465	-0.00414731	0.0174167	0.00138215	0.0044234	0.0218426	0.0129924	0.0107811	0.018521	0.0149276	0.00276599	0.010229	0.00386869	0.0171389	0.0146524	-0.00110354	0.0171389	0.0074638	0.0129907	0.0149293	0.0163089	0.0105034	0.00414815	-0.00497643	0.0149259	0.0110581	0.00442256	0.0176928	0.00856987	0.0165842	0.000275253	0.0116061	0.0138199	0.00221296	0.0107761	0.0193527	0.0129924	0.0129907	0.00994865
		0.0149268	-0.00608333	0.0113359	0.0174167	0.0210109	0.0154798	0.0176911	0.00718855	0.02267	-0.00774074	-0.00414731	0.0174167	0.00165825	0.0044234	0.0218426	0.0127155	0.0113342	0.018521	0.0149276	0.00221296	0.0105051	0.00386869	0.0176919	0.0149285	-0.00137963	0.0168628	0.0077399	0.0127146	0.0152062	0.0163089	0.0107795	0.00414815	-0.00525253	0.0149259	0.0113342	0.00414646	0.0179697	0.00884596	0.0168603	0.000551347	0.0121591	0.0138199	0.00193687	0.0102231	0.0193527	0.0127163	0.0132668	0.0102256
		0.0146507	-0.0055303	0.0110598	0.0176928	0.0210109	0.0152037	0.0174141	0.00718855	0.02267	-0.00801768	-0.00414731	0.0176936	0.00138215	0.0044234	0.0215657	0.0127155	0.0107811	0.018521	0.0146515	0.00221296	0.0105051	0.00414562	0.0176919	0.0149285	-0.00137963	0.0171389	0.0077399	0.0127146	0.0152062	0.016032	0.0107795	0.00414815	-0.00469865	0.0146498	0.0110572	0.0044234	0.0176936	0.00856987	0.0168603	0.000275253	0.0121591	0.014096	0.00193687	0.0107761	0.0187997	0.0129924	0.0132668	0.0102256
		0.0152037	-0.00580724	0.0110598	0.0179689	0.0212879	0.0152037	0.017138	0.00691246	0.0232239	-0.00829461	-0.00387037	0.0174167	0.00138215	0.00414731	0.0212887	0.0132685	0.0107811	0.0182441	0.0149276	0.00221296	0.0110581	0.00386953	0.0176919	0.0149285	-0.00137963	0.017415	0.00801599	0.0132677	0.0152062	0.016032	0.0105034	0.00387205	-0.00442172	0.0146498	0.0113333	0.00387037	0.0174167	0.00856987	0.0171364	0.000275253	0.0121591	0.0138199	0.00193687	0.0107761	0.0185236	0.0129924	0.0129899	0.00994949
		0.0154806	-0.00553114	0.0113359	0.0182458	0.0210109	0.0154798	0.017415	0.00635943	0.0235008	-0.00829461	-0.0044234	0.0174167	0.00110606	0.00414731	0.0215657	0.0132685	0.0110572	0.018521	0.0149276	0.00221296	0.011335	0.00414646	0.0176919	0.0149285	-0.00137963	0.016862	0.0077399	0.0132677	0.0154823	0.0157559	0.0107795	0.00414899	-0.00442172	0.0146498	0.0113333	0.00387037	0.0174167	0.00884596	0.0171364	-0.000277778	0.011883	0.0138199	0.00166077	0.0110522	0.0185236	0.0129924	0.013266	0.00994949
		0.0157567	-0.00525421	0.0113359	0.0179697	0.0212879	0.0152029	0.017415	0.00663552	0.0232239	-0.00829461	-0.0044234	0.0165867	0.00110606	0.00387121	0.0221187	0.0129924	0.0110572	0.0190741	0.0152045	0.00248906	0.0116111	0.00387037	0.0171389	0.0146524	-0.00137963	0.016585	0.00801599	0.0135446	0.0152062	0.016032	0.0107795	0.00414899	-0.00469781	0.0146498	0.0110572	0.00359428	0.0174167	0.00884596	0.0174125	-1.6835e-06	0.0121599	0.0138199	0.00138384	0.0107761	0.0185236	0.0132685	0.013266	0.00994949
		0.0160328	-0.00497811	0.0113359	0.0179697	0.0212879	0.0152029	0.017415	0.00635859	0.0232239	-0.00884764	-0.0044234	0.0165867	0.00110606	0.00359512	0.0221187	0.0127155	0.0113342	0.0190741	0.0152045	0.00276515	0.0113342	0.00414646	0.0171389	0.0149285	-0.00137963	0.0168611	0.00801599	0.0132685	0.0152062	0.016032	0.0110564	0.00414899	-0.00497391	0.0146498	0.0110572	0.00414731	0.0174167	0.00829293	0.0174125	-1.6835e-06	0.0124369	0.0138199	0.00110774	0.0105	0.0182466	0.0127155	0.0129899	0.0102256
		0.0157567	-0.00525505	0.011612	0.0179697	0.0212879	0.0146498	0.0176919	0.00608165	0.0235008	-0.00857071	-0.00525337	0.0163106	0.00110606	0.00331902	0.0221187	0.0127155	0.0113342	0.0193502	0.0152045	0.00221128	0.0113342	0.00414646	0.016862	0.0152054	-0.00110269	0.016585	0.00801599	0.0132685	0.0152062	0.016032	0.0113325	0.0038729	-0.00525084	0.0149259	0.0113333	0.00414731	0.0171406	0.00829293	0.0174125	-1.6835e-06	0.012713	0.014096	0.00138468	0.0105	0.0182466	0.0121625	0.0129899	0.0102256
		0.0157567	-0.00497896	0.012165	0.0179697	0.0215648	0.0149268	0.0176919	0.00608165	0.0226709	-0.00857071	-0.00525337	0.0160345	0.00138215	0.00331902	0.0221187	0.0121625	0.0110581	0.0193502	0.0152045	0.00248737	0.0116103	0.00414646	0.017138	0.0154815	-0.00137963	0.0163089	0.00773906	0.0132685	0.0154832	0.016032	0.0116086	0.00331987	-0.00552694	0.0149259	0.0110572	0.00387121	0.0176936	0.00829293	0.0171364	0.000274411	0.0129891	0.014096	0.00138468	0.0102239	0.0179697	0.0124394	0.0127138	0.0102256
		0.0157567	-0.00470286	0.012165	0.0179697	0.0218409	0.0146507	0.0176919	0.00580556	0.0226709	-0.00829377	-0.00497727	0.0160345	0.00165909	0.00331902	0.0221187	0.0121625	0.010782	0.0193502	0.0149276	0.00221128	0.0118864	0.00414646	0.016862	0.0154815	-0.00110354	0.016032	0.00801515	0.0135446	0.0152062	0.0163089	0.0113316	0.00304377	-0.00469697	0.014649	0.0107803	0.00387121	0.0174175	0.00829293	0.0168594	0.000274411	0.0129891	0.013819	0.00138468	0.0102239	0.0176936	0.0124394	0.0124377	0.0105017
		0.0154798	-0.0049798	0.012165	0.0182458	0.0218409	0.0140976	0.0176919	0.00552946	0.0221178	-0.00774074	-0.00497727	0.0160345	0.00165909	0.00331902	0.0223948	0.0124386	0.010782	0.0190732	0.0149276	0.00221128	0.0116103	0.00414646	0.0165859	0.0157576	-0.00137963	0.015479	0.00829125	0.0135446	0.0154823	0.0163089	0.0113316	0.00249074	-0.00414394	0.014649	0.0105034	0.00442424	0.0171406	0.00856902	0.0171355	0.000274411	0.012713	0.0135429	0.00138468	0.00994781	0.0179697	0.0124394	0.0124377	0.0102256
		0.0154798	-0.00525589	0.012165	0.0182458	0.021564	0.0146515	0.0179689	0.00580556	0.0218409	-0.00774074	-0.00470118	0.0157584	0.001383	0.00304293	0.0221178	0.0124386	0.010782	0.0193493	0.0149276	0.00221128	0.0113333	0.00442256	0.0165859	0.0152045	-0.00137963	0.0152029	0.00801431	0.0135446	0.0152062	0.0160328	0.0113316	0.00276684	-0.003867	0.014649	0.0105034	0.00442424	0.0168645	0.00856902	0.0171355	0.000274411	0.0129891	0.0129899	0.00166077	0.00994781	0.0179697	0.0118864	0.0124377	0.0102256
		0.0154798	-0.00525589	0.012718	0.0179689	0.0218401	0.0146515	0.0176928	0.00552946	0.0221178	-0.00746465	-0.00442424	0.0154815	0.001383	0.00304293	0.0221178	0.0124386	0.0105059	0.0196254	0.0152037	0.00221128	0.0110572	0.00442256	0.0168628	0.0146515	-0.00193266	0.0152029	0.00801431	0.0135446	0.0152062	0.0160328	0.0113316	0.00249074	-0.00359091	0.0143729	0.0105034	0.00387121	0.0168645	0.00884512	0.0171355	0.000550505	0.012713	0.0135429	0.00138384	0.0102239	0.0174167	0.0118864	0.0124377	0.0102256
		0.0152037	-0.00525589	0.0129949	0.0176919	0.0215631	0.0146515	0.0176928	0.00552946	0.0223948	-0.00746465	-0.00470034	0.0154815	0.0011069	0.00276599	0.0218418	0.0124386	0.0102298	0.0193493	0.0154806	0.00165825	0.0113342	0.00442256	0.0165859	0.0143746	-0.00193266	0.015479	0.00801431	0.0143746	0.0157593	0.0160328	0.0116077	0.00276684	-0.00414394	0.0143729	0.0107795	0.00359512	0.0171406	0.00912121	0.0171355	0.00110354	0.012713	0.0132668	0.00138384	0.0102239	0.0174167	0.0118864	0.0124377	0.00994949
		0.0152037	-0.00580892	0.013271	0.017968	0.0212862	0.0146515	0.0179689	0.00552946	0.0229478	-0.00718855	-0.00470034	0.0154815	0.00165993	0.00276599	0.0218418	0.0127155	0.0102298	0.0190724	0.0157567	0.00221128	0.0116103	0.00442256	0.0163098	0.0149276	-0.00220875	0.016032	0.00773822	0.0143746	0.0160362	0.0157559	0.0116077	0.0022138	-0.00469697	0.0143729	0.0105034	0.00387205	0.0171406	0.00884512	0.0168586	0.000827441	0.0124369	0.0132668	0.00166077	0.0102239	0.0176936	0.0118864	0.0118847	0.0105025
		0.0152037	-0.00553283	0.0129949	0.017968	0.0210101	0.0149285	0.0179689	0.00608249	0.0229478	-0.00718855	-0.00497643	0.0152054	0.00193603	0.00276599	0.0215657	0.0127155	0.0105059	0.0190724	0.0157567	0.00221128	0.0118864	0.00442256	0.0163098	0.0149276	-0.00220875	0.016032	0.00773822	0.0140985	0.0157601	0.0160328	0.0105008	0.00193771	-0.00469697	0.0143729	0.0105034	0.00414899	0.0171406	0.00884512	0.0168586	0.000827441	0.0118838	0.0135429	0.00138468	0.0105	0.0179705	0.0116103	0.0121608	0.0107795
		0.0152037	-0.00525589	0.0132719	0.017968	0.0210101	0.0149285	0.0176919	0.00552946	0.0235008	-0.00718855	-0.00525337	0.0143754	0.00193603	0.0024899	0.0218418	0.0127155	0.010229	0.0196254	0.0157567	0.00248737	0.0121625	0.00469865	0.0163098	0.0146507	-0.00220875	0.016032	0.00801431	0.0138224	0.0157601	0.0163089	0.0105008	0.00166077	-0.00414394	0.0140968	0.0105034	0.00387205	0.0171406	0.00884512	0.0168586	0.00110354	0.0113308	0.0138199	0.00166162	0.0102239	0.0171406	0.0113342	0.0121608	0.0110556
		0.0152037	-0.00470286	0.0132719	0.0176911	0.0207332	0.0146515	0.0174158	0.00580556	0.0235008	-0.00718855	-0.0058064	0.0143754	0.00165993	0.0024899	0.0223948	0.0124394	0.00995286	0.0193485	0.0160337	0.00248737	0.0124394	0.00497475	0.0163098	0.0149268	-0.00220875	0.0157559	0.00801431	0.0138224	0.0154832	0.0163089	0.0102247	0.00166077	-0.00414394	0.0140968	0.0102273	0.00359596	0.0179705	0.00856902	0.0168586	0.00110354	0.0113308	0.0138199	0.00193771	0.00994781	0.0171406	0.0110572	0.0127138	0.0113325
		0.0152037	-0.00470286	0.0132719	0.0174141	0.0207332	0.0149276	0.0171389	0.00608165	0.0232247	-0.00691162	-0.00552946	0.0143754	0.00138384	0.0024899	0.0223948	0.0124394	0.00967677	0.0196254	0.0157576	0.00221044	0.0124394	0.00469865	0.0157567	0.0152029	-0.00220875	0.016032	0.00773737	0.0138224	0.0157593	0.0157551	0.0102247	0.00110774	-0.00359091	0.0146498	0.0105042	0.00387205	0.0182475	0.00829293	0.0176886	0.000550505	0.0121608	0.0138199	0.00249074	0.00994781	0.0174167	0.0107811	0.0127138	0.0110564
		0.0149276	-0.00497896	0.0135488	0.017138	0.0207332	0.0152037	0.0171389	0.00635774	0.0232247	-0.00718855	-0.0058064	0.0146524	0.000830808	0.00193687	0.0226717	0.0127155	0.00967677	0.0193485	0.0154815	0.00221044	0.0118864	0.00497559	0.0154806	0.0152029	-0.00248485	0.0157551	0.00773737	0.0143754	0.0157593	0.015202	0.00994865	0.00110774	-0.00359091	0.0143729	0.0102281	0.00387205	0.0176944	0.00856902	0.0174116	0.000550505	0.0121608	0.0135438	0.00193771	0.0102247	0.0171397	0.0110572	0.0127138	0.0107803
		0.0146515	-0.00442593	0.0138249	0.017138	0.0210101	0.0152037	0.016862	0.00635774	0.0229478	-0.00663552	-0.00608249	0.0146524	0.000830808	0.00193687	0.0223948	0.0129916	0.00967677	0.0196246	0.0149285	0.00221044	0.0118864	0.00469949	0.0154806	0.0152029	-0.00276178	0.0157551	0.00773737	0.0143754	0.0154832	0.015202	0.00967172	0.000830808	-0.00359091	0.0143729	0.0105042	0.00414815	0.0176944	0.00856902	0.0174116	0.000827441	0.0121608	0.0129907	0.0022138	0.0102247	0.0171397	0.0110572	0.0132668	0.0105042
		0.0143746	-0.0038729	0.014101	0.0174141	0.0212862	0.0154798	0.017138	0.00718771	0.0229478	-0.00691246	-0.00608249	0.0152054	0.000830808	0.00193687	0.0221187	0.0132685	0.00967677	0.0193476	0.0149285	0.00193434	0.0118864	0.0044234	0.0152037	0.0149268	-0.00276178	0.016032	0.00746128	0.0143754	0.0154832	0.015202	0.00939478	0.00138384	-0.00331481	0.014096	0.0105042	0.00387205	0.0174175	0.00856902	0.0174116	0.00110354	0.0121608	0.0129907	0.0022138	0.0102247	0.0171397	0.0107803	0.0129907	0.0105042
		0.0140985	-0.0038729	0.0143771	0.0174141	0.0218392	0.0154798	0.0165842	0.00718771	0.0232247	-0.00663552	-0.00608249	0.0152054	0.000830808	0.00193687	0.0223948	0.0129916	0.00995286	0.0193476	0.0143754	0.00221128	0.0118864	0.00469949	0.0152037	0.0146507	-0.00303788	0.016032	0.00746128	0.0146524	0.0160362	0.0149259	0.00939478	0.00138384	-0.00359091	0.0143721	0.0107803	0.00414899	0.0176936	0.00829293	0.0174116	0.00110354	0.0118847	0.0127146	0.0022138	0.0105008	0.0168636	0.0110572	0.0129907	0.0110572
		0.0138224	-0.00442593	0.014654	0.0176911	0.0223923	0.0157559	0.0163072	0.00746465	0.0229478	-0.00663552	-0.0058064	0.0149293	0.000830808	0.00165993	0.0226709	0.0135446	0.0102298	0.0190715	0.0140985	0.00193519	0.0121625	0.0044234	0.0160337	0.0146507	-0.00331397	0.016032	0.00773822	0.0146524	0.0157593	0.0146498	0.00939478	0.00165993	-0.00359091	0.0140951	0.0105042	0.00442508	0.0179705	0.0077399	0.0176877	0.000827441	0.0121608	0.0121616	0.00304377	0.0105008	0.0168636	0.0107811	0.0129907	0.0107811
		0.0135463	-0.00414899	0.0152071	0.0176911	0.0226692	0.0157559	0.0160311	0.00691162	0.0229478	-0.00691162	-0.00608333	0.0152054	0.000830808	0.00221296	0.0226709	0.0132685	0.0107828	0.0196246	0.0140985	0.00165909	0.0121625	0.00470034	0.0160337	0.0143737	-0.00331397	0.0157559	0.00829125	0.0146524	0.0157593	0.0146498	0.00967088	0.00165993	-0.00331481	0.0140951	0.0107803	0.00414899	0.0179705	0.0077399	0.0176877	0.000827441	0.0121608	0.0124377	0.00304377	0.0107769	0.0165867	0.0110581	0.0132668	0.0110572
		0.0135463	-0.00442508	0.0152071	0.0174141	0.0226692	0.0154798	0.0157542	0.00663552	0.0226717	-0.00691162	-0.0069133	0.0154823	0.000830808	0.00248906	0.022947	0.0129924	0.0105067	0.0196246	0.0143754	0.00165909	0.0127155	0.00470034	0.0160337	0.0143737	-0.00303788	0.0154798	0.00829125	0.0146524	0.0157593	0.0149259	0.00911785	0.00193687	-0.00303872	0.0143712	0.0110564	0.00414899	0.0179705	0.00718687	0.0176877	0.00110438	0.0124377	0.0121616	0.00276684	0.01133	0.0165867	0.011335	0.0132668	0.0107803
		0.0135463	-0.00497811	0.014931	0.0171372	0.0232222	0.0157559	0.0160311	0.00635859	0.0229487	-0.00691162	-0.0069133	0.0154823	0.000277778	0.00248906	0.0235	0.0135455	0.0107828	0.0196246	0.0149285	0.00165909	0.0127155	0.00442424	0.0157576	0.0140968	-0.00303788	0.0146498	0.00801515	0.0146524	0.0154823	0.0146498	0.00911785	0.00193687	-0.00359175	0.0143712	0.0110564	0.0038729	0.0176944	0.00718687	0.0174116	0.000828283	0.0118847	0.0118847	0.00276684	0.0110539	0.0165867	0.0110589	0.0132668	0.0105042
		0.0135463	-0.00497811	0.014654	0.0174133	0.0232222	0.0157559	0.0160311	0.00608249	0.0226717	-0.00608165	-0.00746633	0.0154823	0.000277778	0.00248906	0.022947	0.0140985	0.0107828	0.0199015	0.0149285	0.00165909	0.0127155	0.00414815	0.0160345	0.0143729	-0.00303788	0.0146498	0.00773906	0.0149285	0.0154823	0.0146498	0.00884175	0.00221296	-0.00359175	0.0140943	0.0113325	0.00414899	0.0174184	0.00663384	0.0168586	0.000552189	0.0110547	0.0118847	0.00276684	0.0110539	0.0168636	0.011335	0.0129907	0.0105042
		0.0135463	-0.00525421	0.0152071	0.0176894	0.0232222	0.016032	0.0163072	0.00635859	0.0229487	-0.00580556	-0.00746633	0.0152054	8.41751e-07	0.00248906	0.0223939	0.0138215	0.0110589	0.0199015	0.0154815	0.001383	0.0124394	0.00414815	0.0160345	0.0143729	-0.00276094	0.0146498	0.00801515	0.0149285	0.0154823	0.0146498	0.00884175	0.00221296	-0.00442172	0.0140943	0.0116086	0.00442508	0.0176944	0.00690993	0.0165825	0.000552189	0.0107778	0.0118847	0.00276684	0.0107778	0.0174167	0.0110589	0.0129907	0.00995118
		0.0135463	-0.00525421	0.0149301	0.0176894	0.0232222	0.016032	0.0163072	0.00635859	0.0229487	-0.00580556	-0.00746633	0.0149293	8.41751e-07	0.00248906	0.0223939	0.0135455	0.0107828	0.0199015	0.0157576	0.00165909	0.0127155	0.00387205	0.0160345	0.014649	-0.00248485	0.0146498	0.00773906	0.0149285	0.0154823	0.0146498	0.00828872	0.00276599	-0.00469865	0.0138182	0.0113325	0.00470118	0.0171414	0.00718687	0.0163064	0.000276094	0.0105017	0.0118847	0.0024899	0.0107778	0.0174167	0.011335	0.0129907	0.00995118
		0.0135463	-0.00525421	0.0152062	0.0174133	0.0234992	0.0163081	0.0163072	0.00663468	0.0232247	-0.00580556	-0.00774327	0.0146532	8.41751e-07	0.00221296	0.022117	0.0132694	0.0105067	0.0193485	0.0157576	0.00221212	0.0124394	0.00359596	0.0160345	0.0143729	-0.00276094	0.0146498	0.00746296	0.0149285	0.0152062	0.0143737	0.00856481	0.00276599	-0.00442256	0.0138182	0.0116086	0.00497811	0.0171414	0.00691077	0.0163064	0	0.0105017	0.0121608	0.00276684	0.0105008	0.0171397	0.011335	0.0127146	0.00995118
		0.0138224	-0.0055303	0.0149301	0.0179663	0.0237753	0.0165842	0.0163072	0.00635774	0.0229478	-0.00608165	-0.00774327	0.0146532	8.41751e-07	0.00221296	0.0226709	0.0132694	0.0107828	0.0196254	0.0157576	0.00193603	0.0124394	0.00331987	0.0157576	0.0143729	-0.00276094	0.0140968	0.00718687	0.0146524	0.0149293	0.0143737	0.00828872	0.00221296	-0.00497559	0.0143712	0.0116086	0.00497811	0.0171414	0.00635774	0.0160303	-7.40149e-14	0.0107778	0.0116077	0.00276684	0.0107778	0.0168636	0.011612	0.0129916	0.00967508
		0.0138224	-0.0055303	0.0152062	0.0176894	0.0237753	0.0165842	0.0163072	0.00552778	0.0235017	-0.00608165	-0.00774327	0.0149301	-0.000275253	0.00276599	0.0221178	0.0132694	0.0105067	0.0196254	0.0157576	0.00193603	0.0124394	0.00304377	0.0157576	0.0138199	-0.00276094	0.0146498	0.00690993	0.0143763	0.0146532	0.0140976	0.00828872	0.00165993	-0.00469949	0.0143712	0.0121616	0.00470202	0.0168653	0.00663384	0.0160303	0.000276094	0.0107778	0.0113316	0.00304293	0.0107778	0.0168636	0.0118889	0.0129916	0.00967508
		0.0132694	-0.00580724	0.0152062	0.0176894	0.0237753	0.0165842	0.0165833	0.00580387	0.0235017	-0.00663468	-0.00774327	0.0149301	-0.000275253	0.00276599	0.0221178	0.0135455	0.0107837	0.0196254	0.0160337	0.00221212	0.0124394	0.00304377	0.0152045	0.0138199	-0.00276094	0.0146498	0.00690993	0.0138232	0.0146532	0.0143746	0.00773569	0.00193603	-0.00469949	0.0143712	0.0124386	0.00497811	0.0171414	0.00663384	0.0163064	0.00055303	0.0113308	0.0107786	0.00304293	0.0105017	0.0168636	0.0118889	0.0127146	0.00939815
		0.0132694	-0.00553114	0.0149301	0.0174125	0.0234992	0.0165842	0.0171364	0.00607997	0.0235017	-0.00663468	-0.00746633	0.0152062	-0.000275253	0.00276599	0.0223948	0.0135455	0.0102306	0.0199024	0.0163098	0.00221212	0.0129924	0.00304377	0.0152045	0.0135429	-0.00303788	0.0149259	0.00663384	0.0135471	0.0146532	0.0146507	0.00745875	0.00193603	-0.00469949	0.0143712	0.0121625	0.00442508	0.0168653	0.00663384	0.0165833	0.00055303	0.0113308	0.0113316	0.00304293	0.0105017	0.0174167	0.0121658	0.0129916	0.00912205
		0.0132694	-0.00497727	0.0146532	0.0176894	0.0237761	0.0168603	0.0174125	0.0063569	0.0237786	-0.00635859	-0.00719024	0.0152062	-0.000828283	0.00276599	0.0223948	0.0138215	0.0105067	0.0199024	0.0165859	0.00193603	0.0129924	0.00276768	0.0154815	0.0135429	-0.00331397	0.0146498	0.00663384	0.013271	0.0146532	0.0152037	0.00745875	0.00193603	-0.00469949	0.0140943	0.0118855	0.00442508	0.0168653	0.00663384	0.0165833	0.00055303	0.0113308	0.0113316	0.00276599	0.0107778	0.0174167	0.0121658	0.0127155	0.00912205
		0.0135463	-0.0055303	0.0149293	0.0176894	0.0234992	0.0165833	0.0174125	0.006633	0.0237786	-0.00635859	-0.00719024	0.0154823	-0.000828283	0.00304209	0.0223948	0.0140985	0.0102306	0.0204554	0.0163098	0.00221212	0.0127155	0.00276768	0.0154815	0.0132668	-0.00331397	0.0149259	0.0063569	0.0129949	0.0146532	0.0152037	0.00718266	0.00193603	-0.00497559	0.0140943	0.0118855	0.00470202	0.0168653	0.00690993	0.0165833	0.00110606	0.0113308	0.0113316	0.00304209	0.0107778	0.0174167	0.0121658	0.0127155	0.00939815
		0.0132702	-0.00525421	0.0152054	0.0176894	0.0237761	0.0165833	0.0176886	0.0063569	0.0237786	-0.00635859	-0.0069133	0.0157593	-0.00110438	0.00331818	0.0223948	0.0138224	0.0102306	0.0204554	0.0160337	0.00221212	0.0124386	0.00304377	0.0154815	0.0135429	-0.00331397	0.0149259	0.0063569	0.0129949	0.0149293	0.0152037	0.00718266	0.00193603	-0.00497559	0.0143704	0.0118855	0.00470202	0.0163123	0.00663384	0.0165833	0.00138215	0.0116077	0.0110547	0.00304209	0.0110539	0.0174167	0.0121658	0.0129916	0.00995118
		0.0135463	-0.0055303	0.0152054	0.0179663	0.0237761	0.0165833	0.0176886	0.006633	0.0237786	-0.00608249	-0.00718939	0.0154832	-0.00110438	0.00359428	0.0229478	0.0138224	0.0102306	0.0204554	0.0160337	0.00193603	0.0121625	0.00276768	0.0157576	0.0135429	-0.00359007	0.0149259	0.0063569	0.0129949	0.0149293	0.0149276	0.00745875	0.00165993	-0.00525168	0.0143704	0.0116094	0.00470202	0.0165884	0.00608081	0.0163064	0.00138215	0.0113316	0.0107786	0.00304209	0.0110539	0.0171397	0.0121658	0.0132677	0.00995118
		0.0135463	-0.0058064	0.0154815	0.0174133	0.0240522	0.0165833	0.0174116	0.006633	0.0240556	-0.00635859	-0.00718939	0.0154832	-0.00110438	0.00387037	0.0229478	0.0138224	0.0105076	0.0204554	0.0165867	0.00248906	0.0121625	0.00249158	0.0157576	0.0135429	-0.0027601	0.014096	0.0063569	0.013271	0.0152062	0.0149276	0.00773569	0.00165993	-0.00497559	0.0143704	0.0118855	0.00525505	0.0165884	0.0063569	0.0163064	0.00165909	0.0107786	0.0107786	0.00304209	0.0110539	0.0174158	0.0118897	0.0135438	0.00967508
		0.0132702	-0.0058064	0.0149285	0.0174133	0.0243291	0.0171372	0.0176877	0.0063569	0.0235025	-0.00663468	-0.00718939	0.0160362	-0.00110438	0.00414646	0.0229478	0.0138224	0.0105076	0.0204554	0.0165867	0.00276515	0.0124386	0.00193855	0.0157576	0.0135429	-0.0030362	0.0138199	0.00608081	0.0129949	0.0152062	0.0146515	0.00718266	0.00221296	-0.00552862	0.0138173	0.0116094	0.00525505	0.0168653	0.0063569	0.0165833	0.00138215	0.0107786	0.0110547	0.00304209	0.0107778	0.0174158	0.0121658	0.0135438	0.00939899
		0.0132702	-0.0058064	0.0146515	0.0171372	0.0243291	0.0171372	0.0176877	0.0063569	0.0235025	-0.00608165	-0.00746633	0.0163123	-0.00138047	0.00359343	0.0229478	0.0138224	0.0105076	0.0204554	0.0165867	0.00248906	0.0127146	0.00166162	0.0157576	0.014096	-0.0030362	0.0135438	0.0063569	0.0129949	0.0146532	0.0140985	0.00690572	0.00276599	-0.00580471	0.0135412	0.0116094	0.00525505	0.0165884	0.0063569	0.0168594	0.00138215	0.0110556	0.0107786	0.00304209	0.0107778	0.0176928	0.0121658	0.0132677	0.00912205
		0.0129941	-0.0058064	0.0143754	0.0171372	0.0237761	0.0171372	0.0174116	0.00607997	0.0235025	-0.00608165	-0.00746633	0.0165884	-0.00138047	0.00359343	0.0229478	0.0140985	0.0107837	0.0201785	0.0165867	0.00276599	0.0129916	0.00138552	0.0154806	0.014096	-0.00331229	0.0135438	0.00607997	0.0127189	0.0152062	0.0138224	0.00690572	0.0024899	-0.00552778	0.0132652	0.0116094	0.00553114	0.0165884	0.0063569	0.0165825	0.00165909	0.0116086	0.0107786	0.00304209	0.0107778	0.0185227	0.0116128	0.0132677	0.00939815
		0.0127172	-0.00525337	0.0140993	0.0171372	0.0235	0.0171372	0.0174116	0.00607997	0.0235025	-0.00552862	-0.00746633	0.0168645	-0.00110438	0.00414646	0.0229478	0.0138224	0.0113367	0.0204545	0.0165867	0.00276599	0.0132677	0.00138552	0.0154806	0.014096	-0.0030362	0.0132677	0.00580387	0.0127189	0.0149301	0.0135455	0.00635269	0.00276684	-0.00525084	0.0135412	0.0118864	0.00580724	0.0165884	0.00608081	0.0163064	0.00165909	0.0118847	0.0105025	0.00276599	0.0105017	0.0182458	0.0121658	0.0127146	0.00967424
		0.0121641	-0.00525337	0.0135463	0.0171372	0.0237769	0.0174141	0.0174116	0.00607997	0.0235025	-0.00580471	-0.00746633	0.0174175	-0.000827441	0.00414646	0.0226709	0.0138224	0.0110606	0.0204545	0.0168628	0.0024899	0.0135438	0.00138552	0.0154806	0.0138199	-0.0030362	0.0132677	0.00580387	0.0127189	0.0143771	0.0135455	0.00635269	0.00304377	-0.00552778	0.0135412	0.0118864	0.00553114	0.0163123	0.00608081	0.0163064	0.00193603	0.0118847	0.0102264	0.00276599	0.0105017	0.0185219	0.0124419	0.0127146	0.00967424
		0.0124411	-0.00497727	0.0135463	0.0174133	0.0237769	0.0174141	0.0174116	0.00580303	0.0235025	-0.00552778	-0.0069133	0.0176936	-0.000827441	0.00414646	0.0226709	0.0140993	0.0110606	0.0207315	0.0168628	0.0024899	0.0135438	0.00138552	0.0152045	0.0138199	-0.00331313	0.0132677	0.00580387	0.0124428	0.0149301	0.0138224	0.0060766	0.00331987	-0.00580387	0.0138182	0.0118864	0.00580724	0.0163123	0.00608081	0.0160295	0.001383	0.0118847	0.0102264	0.00276599	0.0107778	0.0182458	0.0124419	0.0124386	0.00967424
		0.0127172	-0.00497727	0.0132702	0.0174133	0.0235	0.0176902	0.0176886	0.00607997	0.0232264	-0.00608081	-0.00663636	0.0176936	-0.000827441	0.0044234	0.0223939	0.0135463	0.0110606	0.0207315	0.0165859	0.00221296	0.0135438	0.00166162	0.0152045	0.0143729	-0.00331313	0.0129916	0.0063569	0.0121667	0.0146532	0.0132694	0.00635354	0.00359596	-0.00552694	0.0143712	0.0118864	0.00553114	0.0163123	0.00608081	0.0160295	0.00165909	0.0118847	0.0107795	0.0024899	0.0105017	0.0182458	0.0124419	0.0127155	0.0102273
		0.0129941	-0.00470034	0.0135471	0.0171372	0.0235	0.0179672	0.0179646	0.00580387	0.0229503	-0.00580471	-0.00691246	0.0176936	-0.00138047	0.00414731	0.0221178	0.0135463	0.0113367	0.0207315	0.0163098	0.00221296	0.0138199	0.00138552	0.0146515	0.014096	-0.00331313	0.0127146	0.00608081	0.0121667	0.0141002	0.0129924	0.00607744	0.00387205	-0.00580387	0.0140951	0.0121633	0.00525505	0.0157593	0.00580471	0.0157534	0.00165909	0.0116086	0.0107795	0.00193687	0.0102256	0.0182458	0.0121658	0.0129916	0.0102273
		0.012718	-0.00470034	0.0138232	0.0174141	0.0232231	0.0176911	0.0185177	0.00580387	0.0232273	-0.00580471	-0.00691246	0.0176936	-0.00110438	0.00470034	0.0221178	0.0135463	0.0113367	0.0204554	0.0163098	0.0024899	0.0135438	0.00138552	0.0146515	0.014096	-0.00386616	0.0124386	0.00580471	0.0118897	0.0138232	0.0129924	0.00607744	0.00387205	-0.00580387	0.0140951	0.0121633	0.00497896	0.0154823	0.00608081	0.0152003	0.00193519	0.0116086	0.0107795	0.00166077	0.00994949	0.0185227	0.0124428	0.0132677	0.0105042
		0.0129941	-0.00442424	0.0140993	0.0174141	0.0237761	0.0176911	0.0185177	0.00580387	0.0235042	-0.00580471	-0.00718939	0.0179705	-0.00110438	0.00497643	0.0223948	0.0140993	0.0113367	0.0207323	0.0165867	0.00276599	0.0132677	0.00138552	0.0149285	0.014096	-0.0041431	0.0124386	0.00552862	0.0118897	0.0135471	0.0129924	0.00552441	0.00387205	-0.00608081	0.0143721	0.0121633	0.00497896	0.0149293	0.00663384	0.0152003	0.00193519	0.0121616	0.0107795	0.00138468	0.00994949	0.0185227	0.0124428	0.0135438	0.0105042
		0.0129941	-0.00442424	0.0143763	0.0176911	0.0237761	0.0179672	0.0185177	0.00580387	0.0235042	-0.00580471	-0.0069133	0.0176944	-0.00138131	0.00525253	0.0223948	0.0140993	0.0113367	0.0210084	0.0165867	0.00276599	0.0132677	0.00110943	0.0152054	0.013819	-0.0041431	0.0124386	0.00608165	0.0107828	0.013271	0.0129924	0.00552441	0.00387205	-0.00608081	0.0146481	0.0121633	0.00497896	0.0152062	0.00608081	0.0146473	0.00193519	0.0121616	0.0102264	0.00166077	0.00967256	0.0185227	0.0127197	0.0143737	0.0107803
		0.0129941	-0.00414815	0.0146524	0.017138	0.0232231	0.0179672	0.0182407	0.00580387	0.0235042	-0.00608081	-0.00663636	0.0176944	-0.00138131	0.00525253	0.0226709	0.0138232	0.0118897	0.0212854	0.0163098	0.00276599	0.0132677	0.00138552	0.0152054	0.013819	-0.0041431	0.0124386	0.00580556	0.0110589	0.0129949	0.0135455	0.00580051	0.00387205	-0.0063569	0.0146481	0.0124402	0.00525505	0.0149301	0.00663384	0.0146473	0.00165909	0.0118855	0.0102264	0.00166077	0.00994949	0.0182466	0.0127197	0.0143737	0.0110564
		0.012718	-0.00442424	0.0149285	0.0174141	0.0232231	0.0179672	0.0182407	0.00580387	0.0232273	-0.00608081	-0.00635943	0.0179714	-0.00138131	0.00525253	0.0226709	0.0140993	0.0113367	0.0212854	0.0163098	0.00276599	0.0132677	0.00166162	0.0160354	0.0135429	-0.0041431	0.0124386	0.00580556	0.0110589	0.0129949	0.0132694	0.00552441	0.00331902	-0.00608081	0.0143712	0.0124402	0.00497896	0.0143763	0.00635774	0.0143712	0.00165909	0.0116086	0.0102264	0.00138468	0.0096734	0.0185236	0.0127197	0.0143737	0.0107795
		0.0124411	-0.00414815	0.0152054	0.0174141	0.0235	0.0182441	0.0179646	0.00580387	0.0232273	-0.00580471	-0.00663636	0.0179714	-0.00110522	0.00525253	0.0226709	0.0140993	0.0113367	0.0215623	0.0160328	0.00221296	0.0129916	0.00166162	0.0160354	0.0135429	-0.003867	0.0129916	0.00580556	0.0110589	0.013271	0.0132694	0.00580051	0.00359512	-0.00552778	0.0140951	0.0124402	0.00470286	0.0141002	0.00608081	0.0143712	0.00165909	0.0116086	0.00995034	0.00166077	0.0096734	0.0185236	0.0129966	0.0146498	0.0107795
		0.013271	-0.00414815	0.0149285	0.0174141	0.0237761	0.0182441	0.0176877	0.00608081	0.0235042	-0.00580471	-0.00636027	0.0179714	-0.00110522	0.00552946	0.0226709	0.0143754	0.0113367	0.0218384	0.0163098	0.00221296	0.0135446	0.00166162	0.0163114	0.013266	-0.00414394	0.0132685	0.00608165	0.0110589	0.013271	0.0132694	0.00580051	0.00331818	-0.00552778	0.0138182	0.0124402	0.00470286	0.0143763	0.0063569	0.0138182	0.00165909	0.0118855	0.00939731	0.00138468	0.0096734	0.0182475	0.0132736	0.0149268	0.0110556
		0.013271	-0.00414815	0.0146515	0.0174141	0.0237761	0.018798	0.0176877	0.00608081	0.0232281	-0.00552862	-0.00636027	0.0182483	-0.00110522	0.00552946	0.0223939	0.0138224	0.0105067	0.0218384	0.0160337	0.00248906	0.0132677	0.00110859	0.0165875	0.013266	-0.00442003	0.0132685	0.00608165	0.0113359	0.0129941	0.0132694	0.00580051	0.00359512	-0.00525168	0.0135421	0.0124402	0.00470286	0.0143763	0.0063569	0.0135412	0.00193519	0.0118855	0.00967424	0.00166077	0.00994949	0.0182475	0.0132736	0.0152037	0.0105025
		0.013271	-0.00387205	0.0143754	0.0168611	0.0235	0.0190741	0.0176877	0.00580471	0.0232281	-0.00608165	-0.00608418	0.0179714	-0.00110522	0.00525337	0.022117	0.0135463	0.0105067	0.0215614	0.0157576	0.00276515	0.0132677	0.00138468	0.0171406	0.013266	-0.00442003	0.0132685	0.00580556	0.0113359	0.0124411	0.0138224	0.0060766	0.00359512	-0.00525168	0.0140951	0.0121633	0.00470286	0.0146524	0.00608081	0.0138182	0.00193519	0.0116094	0.00967424	0.00138468	0.00994949	0.0179714	0.0135497	0.0149268	0.0105025
		0.0138241	-0.00414815	0.0138224	0.0168611	0.0232231	0.0193502	0.0176877	0.00608165	0.0229512	-0.00608165	-0.00608418	0.0182475	-0.00138215	0.0055303	0.0223931	0.0132702	0.0107828	0.0215614	0.0160337	0.00276515	0.0135446	0.00138468	0.0174167	0.0129891	-0.00469613	0.0129924	0.00580556	0.0107828	0.012165	0.0138224	0.0060766	0.00331902	-0.00497559	0.0140951	0.0121633	0.00470286	0.0149293	0.0063569	0.0140951	0.00221128	0.0118855	0.00967424	0.00138468	0.0102256	0.0176944	0.0138258	0.0149268	0.0105025
		0.0138241	-0.00414815	0.0140985	0.0171372	0.0232231	0.0193502	0.0171347	0.00552862	0.0226742	-0.00635774	-0.00636111	0.0182475	-0.000829125	0.0055303	0.0223931	0.0135463	0.0105067	0.0210084	0.0160337	0.00304125	0.0138207	0.00166077	0.0168636	0.013266	-0.00469613	0.0127163	0.00552946	0.0102298	0.0124411	0.0132694	0.00580051	0.00387205	-0.00525168	0.0138182	0.0118864	0.00470286	0.0149293	0.0063569	0.0138182	0.00221128	0.0121616	0.00939815	0.00138468	0.0105017	0.0171414	0.0141019	0.0152029	0.0105025
		0.0141002	-0.00414815	0.0140985	0.0168611	0.0232231	0.0190741	0.0171347	0.00552862	0.0223973	-0.00608081	-0.00663721	0.0179714	-0.00110522	0.00525421	0.0223931	0.0140993	0.0105067	0.0212845	0.0160337	0.00359428	0.0146507	0.00138468	0.0168636	0.013266	-0.00552609	0.0118864	0.00552946	0.0107828	0.012718	0.0135463	0.00580051	0.00414815	-0.00497559	0.0138182	0.0118864	0.00442593	0.0146532	0.00608081	0.0143712	0.00221128	0.0124386	0.00995118	0.00110774	0.0105017	0.0171414	0.0143779	0.0152029	0.0107786
		0.0143771	-0.00442424	0.0143746	0.0165842	0.0229461	0.019351	0.0171347	0.00552862	0.0218443	-0.00608081	-0.00663721	0.0179714	-0.00110522	0.00525421	0.02267	0.0140993	0.0107828	0.0215614	0.0154806	0.00359428	0.0143746	0.00138468	0.0168636	0.0129891	-0.00524916	0.0116094	0.00552946	0.0105067	0.012718	0.0138232	0.00552441	0.00470118	-0.00497559	0.0143712	0.0118864	0.00497896	0.0143771	0.00552778	0.0143712	0.00221128	0.0124386	0.00995118	0.00083165	0.0105017	0.0174175	0.013548	0.0152029	0.0107786
		0.014101	-0.00470034	0.0146507	0.0168611	0.0229461	0.0196279	0.0174108	0.00552862	0.0218443	-0.00525084	-0.00636111	0.0182483	-0.000552189	0.0055303	0.02267	0.0140993	0.0107828	0.0212854	0.0154806	0.00331818	0.0140985	0.00110859	0.0165867	0.012713	-0.00524916	0.0113325	0.00580556	0.0107837	0.0129941	0.0135471	0.00552441	0.00470118	-0.00497559	0.0143712	0.0121625	0.00414899	0.014654	0.00525168	0.0146473	0.00221128	0.0127146	0.0102273	0.00083165	0.0102256	0.0174175	0.013548	0.0146498	0.0107786
		0.013271	-0.00470034	0.0149268	0.0168611	0.0229461	0.0196279	0.0174108	0.00580471	0.0221212	-0.00525084	-0.00663721	0.0179714	-0.000829125	0.00497727	0.02267	0.0146524	0.0116128	0.0218384	0.0152045	0.00331818	0.0140985	0.00138468	0.0168628	0.012713	-0.00524916	0.0110564	0.00580556	0.0110606	0.013271	0.013271	0.00524747	0.00470118	-0.00525253	0.0143712	0.0124386	0.00414899	0.014654	0.00497559	0.0143712	0.00221128	0.0124386	0.00995118	0.000555556	0.0105025	0.0168645	0.0132719	0.0146498	0.0110547
		0.0135471	-0.00497727	0.0149268	0.0168611	0.02267	0.0199049	0.0176877	0.00635774	0.0223973	-0.00497391	-0.00636027	0.0179714	-0.000829125	0.00497727	0.022947	0.0146524	0.0118889	0.0215614	0.0154806	0.00331818	0.0140985	0.00138468	0.0165867	0.012713	-0.00524916	0.0113333	0.00552862	0.0110606	0.013271	0.013271	0.00497138	0.00470118	-0.00497643	0.0143712	0.0124386	0.00442508	0.014101	0.00469949	0.0140951	0.00248737	0.0121625	0.00995118	0.000279461	0.0105025	0.0165884	0.0127189	0.0143737	0.0110547
		0.0135471	-0.00497727	0.0152029	0.0163081	0.0229461	0.0199049	0.0176877	0.00663384	0.0226742	-0.00469697	-0.00663721	0.0176944	-0.00138215	0.00470118	0.0232231	0.0146524	0.0116128	0.0223914	0.0152037	0.00304209	0.0140985	0.00166162	0.0165867	0.012713	-0.00469613	0.0113333	0.00525253	0.0110606	0.013271	0.0135471	0.00497138	0.00497727	-0.00470034	0.0140951	0.0121616	0.00442508	0.013548	0.0044234	0.013819	0.00248737	0.0118864	0.00995118	2.52525e-06	0.0105025	0.0165884	0.0127189	0.0143737	0.0107786
		0.0141002	-0.00470034	0.0152029	0.016585	0.0226692	0.0199049	0.0176877	0.00663384	0.0226742	-0.00469697	-0.0069133	0.0171414	-0.00138215	0.00470118	0.0229461	0.0149285	0.0118897	0.0223914	0.0152037	0.00331818	0.0143746	0.00166162	0.0168636	0.012713	-0.00524916	0.0118864	0.00497643	0.0107837	0.013271	0.0135471	0.00497138	0.00525337	-0.00497643	0.0140951	0.0121616	0.00387205	0.013271	0.0044234	0.013819	0.00248737	0.0118864	0.00939815	0.00027862	0.0105025	0.0163123	0.0124428	0.0140968	0.0105025
		0.0141002	-0.00497643	0.0152029	0.0168611	0.0223923	0.0199049	0.0185177	0.00608081	0.0226742	-0.00442003	-0.00718939	0.0168645	-0.00138215	0.00470118	0.0232222	0.0146524	0.0116128	0.0223914	0.0152037	0.00331818	0.0146515	0.00110859	0.0171406	0.012713	-0.00497222	0.0116094	0.00497643	0.0105076	0.013271	0.0135471	0.00497138	0.0055303	-0.00497643	0.0138182	0.0124377	0.00359512	0.013271	0.0044234	0.013819	0.00221128	0.0121633	0.00939815	0.00027862	0.0102264	0.0163123	0.0121667	0.0140968	0.0107786
		0.0141002	-0.00414646	0.0146498	0.0168611	0.0223923	0.020181	0.0185177	0.00608081	0.0226742	-0.00442003	-0.00718939	0.0160345	-0.00138215	0.00470118	0.0237761	0.0143763	0.0118889	0.0221153	0.0152037	0.00304209	0.0143754	0.00110859	0.0171406	0.012713	-0.00469613	0.0113333	0.00525253	0.0107837	0.012718	0.0135471	0.00469529	0.0055303	-0.00497643	0.0135421	0.0124377	0.00359512	0.013271	0.00414731	0.013266	0.00276431	0.0121633	0.00967424	0.00027862	0.0096734	0.0160354	0.0124428	0.0140968	0.0102256
		0.0138232	-0.0044234	0.0143737	0.017138	0.0221153	0.019904	0.0187946	0.00580387	0.0226742	-0.0041431	-0.00718939	0.0157584	-0.00110606	0.00442508	0.024053	0.0146524	0.0118889	0.0221153	0.0154798	0.00276515	0.0143754	0.00138468	0.0168636	0.012713	-0.00442003	0.0113333	0.00525253	0.0102306	0.0124419	0.0141002	0.00469529	0.0058064	-0.00497643	0.0135421	0.0127146	0.00359512	0.0129941	0.00414731	0.012713	0.00276431	0.0118872	0.00967424	2.52525e-06	0.0102264	0.0157593	0.0129958	0.0140968	0.00994949
		0.0132702	-0.00414731	0.0143737	0.017138	0.0218392	0.019904	0.0190715	0.0063569	0.0229512	-0.00386616	-0.00746549	0.0152054	-0.00110606	0.00414815	0.02433	0.0149293	0.012165	0.0223923	0.0154798	0.00304125	0.0143754	0.00110859	0.0168636	0.0129891	-0.0041431	0.0110572	0.00552862	0.0102306	0.0124419	0.0138241	0.00469529	0.0058064	-0.00525337	0.013266	0.0127146	0.00304209	0.0129941	0.00414731	0.012713	0.00248737	0.0116111	0.00939815	2.52525e-06	0.0107795	0.0154823	0.0129958	0.0140968	0.00994949
		0.0135463	-0.00387037	0.0149268	0.0174141	0.0218392	0.0196279	0.0190715	0.0063569	0.0226751	-0.00359007	-0.00718939	0.0152054	-0.00138215	0.00442424	0.02433	0.0149293	0.011612	0.0226684	0.0152037	0.00331734	0.0140993	0.000832492	0.0165875	0.0121591	-0.00442003	0.0105042	0.00552862	0.0105067	0.0121658	0.0138241	0.00469529	0.0058064	-0.0058064	0.0129899	0.0124377	0.00331818	0.0129941	0.00470034	0.012713	0.00248737	0.0116111	0.00939815	0.000279461	0.0110556	0.0154823	0.0127197	0.0140968	0.00994949
		0.0132694	-0.00387037	0.0152037	0.0174141	0.0215623	0.0193519	0.0187955	0.0063569	0.0226751	-0.00331313	-0.00746633	0.0154823	-0.00110606	0.00442424	0.02433	0.0146524	0.012165	0.0221153	0.0154806	0.00304125	0.0140993	0.000556397	0.0163106	0.0121591	-0.00414394	0.0107803	0.00580556	0.0099537	0.0121658	0.013271	0.00469529	0.00608249	-0.0058064	0.0127138	0.0121616	0.00331818	0.0129941	0.00497643	0.012713	0.00221128	0.0116111	0.00967424	0.000832492	0.0113316	0.0152054	0.0127197	0.0143729	0.00994949
		0.0129933	-0.00359343	0.0149268	0.017138	0.0218384	0.0199049	0.0185185	0.0063569	0.0229512	-0.00331313	-0.0069133	0.0154823	-0.00055303	0.00387121	0.0246061	0.0143754	0.012165	0.0218392	0.0152045	0.00304125	0.0140993	3.367e-06	0.0160345	0.0121591	-0.00414394	0.0110564	0.00580556	0.00967677	0.0121658	0.013271	0.00441835	0.00635859	-0.0058064	0.0127138	0.0124377	0.00331818	0.0127172	0.00525337	0.0124369	0.00248737	0.0121641	0.00995034	0.000832492	0.0116077	0.0149285	0.0124436	0.014649	0.00994949
		0.0127163	-0.00386953	0.0154806	0.017138	0.0218384	0.0201818	0.0182424	0.00663384	0.0229512	-0.00359007	-0.0069133	0.0157593	-0.000829125	0.00359512	0.0240522	0.0143754	0.012165	0.0218392	0.0149276	0.00304125	0.0143754	-0.000272727	0.0163106	0.0121591	-0.00442088	0.0107803	0.00580556	0.00967677	0.0124419	0.0138241	0.00469444	0.00635859	-0.0058064	0.0127138	0.0127138	0.00331818	0.0127172	0.00525337	0.0118838	0.00276347	0.011888	0.00967424	0.000832492	0.0116077	0.0152045	0.0124436	0.0143721	0.0096734
		0.0127163	-0.00442256	0.0152045	0.017138	0.0218384	0.0204579	0.0185185	0.00690993	0.0232273	-0.00331397	-0.0069133	0.0157593	-0.000829125	0.00359512	0.0237753	0.0149285	0.011888	0.0221162	0.0149276	0.00304125	0.0143754	-0.000272727	0.0165867	0.011883	-0.00442088	0.0107803	0.00552946	0.00995286	0.012718	0.0141002	0.00441835	0.00635859	-0.00552946	0.0127138	0.0129907	0.00387121	0.0127172	0.00525337	0.0116077	0.00248737	0.011888	0.00967424	0.000556397	0.0116077	0.0152045	0.0118906	0.0143721	0.0096734
		0.0118864	-0.00442256	0.0157576	0.0168611	0.0221153	0.0201818	0.0185185	0.00718603	0.0229503	-0.00331397	-0.0069133	0.0157593	-0.00055303	0.00387121	0.0234983	0.0149285	0.011888	0.0221162	0.0152037	0.00304125	0.0143754	3.367e-06	0.0168636	0.0116061	-0.00442088	0.0107803	0.00552946	0.00967677	0.012718	0.0143763	0.00441835	0.00635859	-0.00552946	0.0127138	0.0132668	0.00414731	0.0129941	0.00497643	0.0110547	0.00276431	0.011612	0.00967424	0.000280303	0.0118847	0.0152045	0.0116145	0.0143721	0.0096734
		0.0116103	-0.00414646	0.0160345	0.0165842	0.0221153	0.0201818	0.0185185	0.00718603	0.0232264	-0.00359007	-0.00719024	0.0154823	-0.000829125	0.00414731	0.0234983	0.0154823	0.0116111	0.0221162	0.0149276	0.00304125	0.0149285	3.367e-06	0.0168636	0.0116061	-0.00414478	0.0107803	0.00552946	0.00967677	0.0124419	0.0146532	0.00414141	0.00580556	-0.00552946	0.0129899	0.0135429	0.00387121	0.0129941	0.00497643	0.0113316	0.00248737	0.011335	0.00995034	0.000280303	0.0116086	0.0152045	0.0116145	0.0143721	0.0096734
		0.0118872	-0.00442256	0.0160345	0.0165842	0.0223923	0.0204588	0.0182424	0.006633	0.0232264	-0.00359007	-0.0069133	0.0160354	-0.000829125	0.0044234	0.0237753	0.0157584	0.0116111	0.0223931	0.0149276	0.00276431	0.0143754	-0.000273569	0.0165867	0.0116061	-0.00442088	0.0105042	0.00552946	0.00940067	0.0124419	0.0141002	0.00358838	0.00580556	-0.00525337	0.0129899	0.0138199	0.00359428	0.0127172	0.00552946	0.0110556	0.00276347	0.011612	0.00995034	0.000556397	0.0113316	0.0152045	0.0113375	0.0149251	0.00939646
		0.0118872	-0.00442256	0.0160345	0.0168611	0.0226692	0.0204588	0.0182424	0.00607997	0.0237795	-0.003867	-0.0069133	0.0160354	-0.000829125	0.0044234	0.0240522	0.0157584	0.0116111	0.0226692	0.0146515	0.0030404	0.0138224	-0.000273569	0.0165867	0.0116061	-0.00442088	0.0102281	0.00608249	0.00967761	0.0127189	0.0138241	0.00303535	0.00635859	-0.00497727	0.0129899	0.0138199	0.00442424	0.0127172	0.00552946	0.0107795	0.00248653	0.011612	0.00995034	0.000833333	0.0113316	0.0149285	0.0110606	0.0149251	0.00939646
		0.0110572	-0.00442256	0.0160345	0.016585	0.0226692	0.0207357	0.0182424	0.00580303	0.0235025	-0.003867	-0.00718939	0.0157584	-0.000829125	0.0044234	0.0240522	0.0157584	0.0116111	0.0229461	0.0149276	0.0033165	0.0140993	2.52525e-06	0.0160337	0.0116061	-0.00525084	0.0102281	0.00635859	0.0102306	0.012165	0.0135471	0.00303535	0.00635859	-0.00497727	0.0127138	0.0138199	0.00442424	0.0129933	0.00580556	0.0105034	0.00276263	0.011612	0.00939731	0.00110943	0.0110556	0.0146524	0.0113367	0.0149251	0.00939646
		0.0113333	-0.00469949	0.0157584	0.0168611	0.0226692	0.0210118	0.0182424	0.00580303	0.0235025	-0.003867	-0.00663636	0.0160345	-0.00110522	0.00414646	0.0243291	0.0154823	0.0113342	0.0232222	0.0149276	0.00359259	0.0138232	-0.000273569	0.0160337	0.0118822	-0.00525084	0.00995118	0.00663552	0.0102306	0.0124419	0.013271	0.00303535	0.00580556	-0.00497727	0.0127138	0.0138199	0.00442424	0.0129933	0.00608165	0.0105034	0.00248653	0.011612	0.00939731	0.000833333	0.0113316	0.0149285	0.0113367	0.0149251	0.00939646
		0.0116094	-0.00525253	0.0154823	0.016585	0.0223931	0.0212887	0.0179655	0.00580303	0.0235025	-0.003867	-0.00691246	0.0160345	-0.00110522	0.00386953	0.0248822	0.0152054	0.0113342	0.0234992	0.0152045	0.00359259	0.0138232	-0.000549663	0.0160337	0.0118822	-0.00497475	0.0105042	0.00663552	0.00995455	0.0124419	0.013271	0.00248232	0.00552946	-0.00442424	0.0124377	0.0135438	0.00414815	0.0135463	0.00635774	0.0102264	0.00248653	0.011612	0.0096734	0.00138636	0.0113316	0.0146524	0.0116128	0.0149251	0.00967256
		0.0110564	-0.00442256	0.0157584	0.0163089	0.022117	0.0215648	0.0179655	0.00580303	0.0235025	-0.003867	-0.00718939	0.0157584	-0.000275253	0.00386953	0.0246052	0.0146524	0.0110581	0.0232231	0.0157576	0.00359259	0.0140993	-0.000825758	0.0163098	0.0121582	-0.00469865	0.0105042	0.00663552	0.00995455	0.0124419	0.013271	0.00220623	0.00525337	-0.00442424	0.0121616	0.0129907	0.00414815	0.0135463	0.00608165	0.0102264	0.00276347	0.011612	0.0096734	0.000833333	0.0113316	0.0143754	0.0118889	0.0152012	0.00967256
		0.0107795	-0.00469865	0.0157584	0.0160328	0.022117	0.0218418	0.0176894	0.00552694	0.0235025	-0.003867	-0.00691246	0.0154815	8.41751e-07	0.00359343	0.0246052	0.0143763	0.0113342	0.022947	0.0157576	0.00386869	0.0135463	-0.000825758	0.0157567	0.0118822	-0.00469865	0.0102281	0.00635943	0.00995455	0.0127189	0.0135471	0.00220623	0.00525337	-0.00414815	0.0121616	0.0140976	0.00414815	0.0135463	0.00608165	0.0102264	0.00276347	0.011612	0.0096734	0.000833333	0.0116086	0.0143754	0.0113359	0.0152012	0.00994949
		0.0105034	-0.00414562	0.0157584	0.0154798	0.022117	0.0218418	0.0185194	0.00525084	0.0235025	-0.003867	-0.00691246	0.0154815	0.000277778	0.00359343	0.0246052	0.0140993	0.0113342	0.0232239	0.0160345	0.00386869	0.0140993	-0.000825758	0.0154806	0.0116061	-0.00525168	0.00995202	0.00635943	0.0102306	0.0127189	0.0138241	0.00220623	0.00525337	-0.00387205	0.0118855	0.0143737	0.00414815	0.0135463	0.00635859	0.0102264	0.00303956	0.0113359	0.00912037	0.000280303	0.0121616	0.0143754	0.0116128	0.0149251	0.00967256
		0.0102273	-0.00359259	0.0154823	0.0152029	0.0218409	0.0218418	0.0182424	0.00497475	0.0235025	-0.0041431	-0.00691246	0.0157584	1.6835e-06	0.00359343	0.0246052	0.0140993	0.0113342	0.022947	0.0154815	0.00414562	0.0143763	-0.00110185	0.0157567	0.01133	-0.00525168	0.010229	0.00635943	0.0105067	0.0129949	0.014101	0.00193013	0.0055303	-0.00414815	0.0118855	0.0143737	0.00387205	0.0135463	0.00635859	0.0105034	0.00276347	0.0110598	0.00912037	0.000280303	0.0121616	0.0143754	0.0118897	0.0149251	0.00939562
		0.0102273	-0.00303872	0.0154823	0.0152029	0.0215648	0.0212887	0.0185194	0.00469781	0.0237795	-0.0041431	-0.00691246	0.0163114	-0.000275253	0.0033165	0.0248822	0.0138232	0.0113342	0.0232239	0.0152054	0.00414562	0.0141002	-0.00110185	0.0157567	0.01133	-0.00580471	0.0105051	0.00608333	0.0099537	0.013271	0.014101	0.00220623	0.00525421	-0.00414815	0.0118855	0.0143737	0.00359512	0.0138232	0.00663552	0.0105034	0.0033165	0.0110598	0.00912037	0.000556397	0.0127146	0.0146515	0.0118897	0.0149251	0.00994865
		0.0105042	-0.00303872	0.0154823	0.0152029	0.0218409	0.0215657	0.0182433	0.00497391	0.0232264	-0.003867	-0.00663636	0.0163114	-0.000275253	0.0033165	0.0246052	0.0146532	0.0113342	0.0229478	0.0152054	0.00414562	0.0135471	-0.000824916	0.0157567	0.0116061	-0.00580471	0.010782	0.00608333	0.00967677	0.0129949	0.0138241	0.00193013	0.00497811	-0.00470118	0.0118855	0.0138207	0.00387121	0.0138232	0.00718855	0.0102273	0.00359343	0.0113359	0.00884428	0.000832492	0.0127146	0.0138215	0.0118897	0.0149251	0.0102256
		0.00995118	-0.00276178	0.0157584	0.0157559	0.0218409	0.0212887	0.0182433	0.00497391	0.0235034	-0.00359007	-0.0069133	0.0165875	-0.000275253	0.0030404	0.0251582	0.0149293	0.0110581	0.0232247	0.0154815	0.00414562	0.0138241	-0.00110101	0.0157567	0.0116061	-0.00608165	0.0105059	0.00635943	0.00967677	0.0127189	0.0138241	0.00193013	0.00497811	-0.00442508	0.0118855	0.0135446	0.00414731	0.0138232	0.00746549	0.00995034	0.00359343	0.0113359	0.00884428	0.000279461	0.0127146	0.0132685	0.0118897	0.0149251	0.0105017
		0.00995118	-0.00303788	0.0160354	0.0160328	0.0218409	0.0215657	0.0185194	0.00525	0.0232273	-0.003867	-0.00718939	0.0163106	-0.000275253	0.00276431	0.0246052	0.0152062	0.0113342	0.0232247	0.0157584	0.00359259	0.0138241	-0.00110101	0.0160328	0.011883	-0.00608165	0.0105059	0.00691246	0.00939983	0.0129958	0.0138241	0.00220623	0.00470202	-0.00414815	0.0121616	0.0135446	0.0044234	0.0135471	0.00718939	0.00995034	0.00387037	0.0118889	0.00856818	-0.000273569	0.0127146	0.0132685	0.0116136	0.015202	0.0105017
		0.00967508	-0.00303788	0.0163114	0.0160328	0.0218409	0.0215657	0.0187955	0.00525	0.0235034	-0.003867	-0.00718939	0.0160337	-0.000551347	0.0030404	0.0240522	0.0149301	0.0113342	0.0232247	0.0160345	0.00359259	0.0135471	-0.00110101	0.0157567	0.011883	-0.00608165	0.0102298	0.00691246	0.00939983	0.0129958	0.013271	0.00193013	0.00497811	-0.00442424	0.0121616	0.0138207	0.00414731	0.0127172	0.00691246	0.00995034	0.00387037	0.0118889	0.00829209	-0.000273569	0.0127146	0.0132685	0.0110606	0.015202	0.0102256
		0.00995118	-0.00303788	0.0160354	0.0163098	0.0218409	0.0212896	0.0193485	0.00525	0.0235034	-0.003867	-0.00718939	0.0160337	-0.000551347	0.0030404	0.0240522	0.014654	0.0116103	0.0226717	0.0157584	0.00386953	0.0135471	-0.000824074	0.0157567	0.011883	-0.00635774	0.0102298	0.00746549	0.00939983	0.0135497	0.0129941	0.00193013	0.00470202	-0.00442424	0.0127146	0.0129907	0.00414731	0.0129933	0.00663636	0.00995034	0.00414646	0.0121658	0.00801515	0.000279461	0.0127146	0.0132685	0.0110606	0.0149251	0.0105025
		0.00995118	-0.00303788	0.0160354	0.0163098	0.0221178	0.0210135	0.0190724	0.00525	0.0232264	-0.003867	-0.00718939	0.0160337	-0.000274411	0.00359343	0.0240522	0.014654	0.0116103	0.0226717	0.0157584	0.00414646	0.0138241	-0.000547138	0.0152037	0.011883	-0.00663384	0.0107828	0.00801852	0.00939983	0.0138258	0.0124411	0.00193013	0.00470202	-0.00470118	0.0127146	0.0127138	0.00414731	0.0127172	0.00663636	0.0096734	0.00469949	0.0124428	0.00829125	0.000279461	0.0127146	0.0127155	0.0113375	0.0149251	0.0102264
		0.00995118	-0.00303788	0.0157593	0.0165859	0.0221178	0.0210135	0.0190724	0.00580303	0.0235034	-0.003867	-0.00718939	0.0157576	-0.000551347	0.00386953	0.0240522	0.014654	0.0118864	0.0229487	0.0157584	0.00414646	0.0138241	-0.000547138	0.0154806	0.012713	-0.00663384	0.0107828	0.00774242	0.00939983	0.0138258	0.0124411	0.00193013	0.00497811	-0.00414815	0.0121616	0.0129907	0.0044234	0.0127172	0.00718939	0.00939731	0.00469949	0.0129958	0.00801431	0.000555556	0.0127146	0.0124394	0.0116145	0.0152012	0.0096734
		0.0102273	-0.00276178	0.0157593	0.0165859	0.0221178	0.0210135	0.0187963	0.00607912	0.0232273	-0.00359007	-0.00691246	0.0157576	-0.000551347	0.00414562	0.0240522	0.014101	0.0116103	0.0226726	0.0160345	0.00469949	0.0143771	-0.000547138	0.0160337	0.0124369	-0.00690993	0.0107828	0.00801936	0.0091229	0.0141019	0.0124411	0.00165404	0.00497811	-0.00387205	0.0116086	0.0132668	0.00414731	0.0129933	0.00746549	0.0102273	0.00497643	0.0124428	0.00773822	0.000555556	0.0127146	0.0127155	0.0110614	0.0152012	0.0096734
		0.0102273	-0.00220875	0.0154823	0.016862	0.0223939	0.0210135	0.0190732	0.00663215	0.0235042	-0.00331397	-0.00691246	0.0157576	-0.000551347	0.00442256	0.0237753	0.014101	0.0124402	0.0226726	0.0157584	0.0044234	0.0143771	-0.000271044	0.0160337	0.012713	-0.00690993	0.0107828	0.00774327	0.00939899	0.0143779	0.0124411	0.00165404	0.00525421	-0.00387205	0.0116086	0.0127138	0.00414731	0.0129933	0.00746549	0.0105042	0.00497643	0.0121658	0.00773822	0.000555556	0.0124386	0.0127155	0.0107845	0.0146481	0.0096734
		0.00995118	-0.00248485	0.0152054	0.0171389	0.0226709	0.0210135	0.0193502	0.00635522	0.0237811	-0.00359091	-0.00718855	0.0157576	-0.000827441	0.00442256	0.0232222	0.014101	0.0118872	0.0223956	0.0154815	0.00469949	0.0143771	-0.000271044	0.0163106	0.0121599	-0.006633	0.0105059	0.00774327	0.0091229	0.014654	0.0124411	0.00110101	0.00497727	-0.00387205	0.0116086	0.0129907	0.00414731	0.0127172	0.00718939	0.0105042	0.00470034	0.0121658	0.00801515	0.000279461	0.0124386	0.0132685	0.0107845	0.0143721	0.0096734
		0.00939815	-0.00248485	0.0152054	0.0165859	0.0226709	0.0212904	0.0196263	0.00635522	0.0237811	-0.00359091	-0.00691246	0.0157576	-0.000827441	0.00414646	0.0232222	0.014101	0.0116111	0.0229487	0.0154815	0.00469949	0.014654	-0.000547138	0.0163106	0.0124369	-0.006633	0.0110589	0.0082963	0.0088468	0.0143779	0.0127172	0.00110101	0.00497727	-0.00414899	0.0118847	0.0127146	0.00414731	0.0127172	0.00718939	0.0105042	0.00442424	0.0121658	0.00801515	0.000279461	0.0127146	0.0132685	0.0107845	0.0143721	0.00939646
		0.00884512	-0.00248485	0.0149293	0.0163089	0.0226709	0.0215673	0.0196263	0.00607912	0.0237811	-0.00359091	-0.00718855	0.0160345	-0.000274411	0.00442256	0.0237753	0.014101	0.0116111	0.0229487	0.0154815	0.00469949	0.014654	-0.00110017	0.0165867	0.0127138	-0.00690909	0.0110589	0.0080202	0.00829377	0.014101	0.0127172	0.000824916	0.00525337	-0.00442508	0.0116086	0.0127146	0.00414731	0.0129933	0.0069133	0.0105042	0.00387121	0.0121658	0.00801515	0.000279461	0.0127146	0.0132685	0.0110606	0.0143721	0.00939646
		0.00912121	-0.00248485	0.0146532	0.0160328	0.0221178	0.0215673	0.0201793	0.00607912	0.0243342	-0.00331481	-0.00746465	0.0160345	-0.000274411	0.00442256	0.0240522	0.0138249	0.0121641	0.0232256	0.0160345	0.0044234	0.014931	-0.0013771	0.0168636	0.0132668	-0.00690909	0.0113359	0.0082963	0.00829377	0.014101	0.0124411	0.00110101	0.0055303	-0.00470118	0.0116086	0.0127146	0.00470034	0.0127172	0.0069133	0.0107803	0.00414731	0.0121658	0.00773906	0.000556397	0.0127146	0.0129924	0.0110606	0.0146481	0.00939646
		0.00912121	-0.00248485	0.0149293	0.0163089	0.0221178	0.0215673	0.0201793	0.00580303	0.0243342	-0.00359175	-0.00691162	0.0160345	-0.000550505	0.00497559	0.0234992	0.0141019	0.0118872	0.0229495	0.0160345	0.00497643	0.014931	-0.0013771	0.0165867	0.0132668	-0.006633	0.011612	0.00857323	0.0088468	0.0138241	0.0124411	0.00054798	0.0055303	-0.00470118	0.0113325	0.0127146	0.00497643	0.0121633	0.0069133	0.0105042	0.00387121	0.0118889	0.00773906	0.000556397	0.0129916	0.0129924	0.0113367	0.0146481	0.00911953
		0.00912121	-0.00248485	0.0152054	0.0157559	0.0221178	0.0218434	0.0201793	0.00552694	0.0243342	-0.00359175	-0.00691162	0.0154815	-0.000550505	0.00497559	0.0237761	0.0143779	0.0124402	0.0232264	0.0160345	0.00470034	0.0146549	-0.0013771	0.0165867	0.0132668	-0.006633	0.0121658	0.00884933	0.0088468	0.0138241	0.0124411	0.000271886	0.0058064	-0.00442508	0.0113325	0.0124386	0.00497643	0.0124394	0.00718939	0.0102281	0.00414731	0.0116128	0.00746296	0.000832492	0.0127155	0.0129924	0.0110606	0.0149242	0.0096734
		0.00884428	-0.00220791	0.0154815	0.0154798	0.0218409	0.0218434	0.0201793	0.00580303	0.0235042	-0.00331481	-0.00663552	0.0152054	-0.000550505	0.00497559	0.0235	0.0138249	0.0121641	0.0232264	0.0160345	0.00470034	0.0143779	-0.00165404	0.0165867	0.0132668	-0.00635606	0.0121658	0.00884933	0.00829377	0.013548	0.0121641	0.00054798	0.00608249	-0.00414899	0.0118855	0.0121625	0.00552946	0.0121633	0.00746549	0.0105051	0.0044234	0.0113367	0.00773906	0.00110859	0.0129916	0.0132685	0.0113375	0.0152012	0.00994949
		0.00884428	-0.00248401	0.0154815	0.0152029	0.0221178	0.0215673	0.0196263	0.00607912	0.0229512	-0.00359175	-0.00608249	0.0154815	-0.000274411	0.00497559	0.0232231	0.014101	0.0124411	0.0229495	0.0160345	0.00470034	0.014101	-0.00137795	0.0168628	0.0132668	-0.00690909	0.0124419	0.00884933	0.00801684	0.013548	0.0124402	0.000824916	0.00608249	-0.00414899	0.0121625	0.0121625	0.0058064	0.0121633	0.00774242	0.010229	0.00470034	0.0113367	0.00801599	0.00138468	0.0127155	0.0135446	0.0113375	0.0152012	0.0096734
		0.00856818	-0.00220791	0.0152054	0.0157559	0.0215648	0.0212912	0.0196263	0.00607912	0.0229512	-0.00386785	-0.00608249	0.0160345	-0.000550505	0.00525168	0.0229461	0.0143771	0.012165	0.0223965	0.0157576	0.00470034	0.014101	-0.00137795	0.0174158	0.0135429	-0.006633	0.0124419	0.00857323	0.0074638	0.0138241	0.0127172	0.000548822	0.00608249	-0.0038729	0.0121625	0.0124386	0.0058064	0.0118872	0.00801852	0.00995286	0.00414731	0.0116128	0.0077399	0.00166162	0.0129916	0.0135446	0.0113375	0.0152012	0.0096734
		0.00829209	-0.00248401	0.0149285	0.0160328	0.0212879	0.0210152	0.0196263	0.00580303	0.0226742	-0.00359091	-0.00635943	0.0157576	-0.000827441	0.00525168	0.0232231	0.0143771	0.011612	0.0221195	0.0160345	0.00442424	0.0143779	-0.00165404	0.0174158	0.0132668	-0.00690993	0.0127189	0.00884933	0.0074638	0.0138241	0.0129941	0.000824916	0.00635859	-0.0038729	0.0118864	0.0124386	0.00525337	0.0118872	0.00829461	0.00967677	0.00414731	0.0113359	0.0077399	0.00193771	0.0132677	0.0135446	0.0116145	0.0152012	0.00939731
		0.00856818	-0.00303704	0.0146524	0.0163098	0.0210118	0.0212912	0.0193493	0.00552694	0.0223973	-0.00303788	-0.00552946	0.0160337	-0.000551347	0.00552778	0.0229461	0.0143771	0.011888	0.0218434	0.0160345	0.00525421	0.0141019	-0.00165404	0.0171397	0.0132668	-0.00690993	0.0129949	0.00857239	0.00718771	0.0138241	0.0129941	0.000824916	0.00635859	-0.00359596	0.0118864	0.0124386	0.00525337	0.0116103	0.00829461	0.00967677	0.00387121	0.0113359	0.0077399	0.00193771	0.0135438	0.0135446	0.0121675	0.0149251	0.0096734
		0.00856818	-0.00303704	0.0143754	0.0163098	0.0207348	0.0210143	0.0196263	0.00552694	0.0232273	-0.00303788	-0.00580556	0.0163098	-0.000827441	0.00580387	0.0229461	0.0143771	0.0121641	0.0218434	0.0160345	0.00525421	0.0138258	-0.00165404	0.0171397	0.0129907	-0.006633	0.013271	0.00912542	0.0074638	0.0135471	0.013271	0.000824916	0.00691162	-0.00359596	0.0118864	0.0127146	0.00552946	0.0110572	0.00801852	0.00995286	0.00359512	0.0113359	0.0077399	0.00193771	0.0138199	0.0132685	0.0121675	0.0152012	0.0096734
		0.00856818	-0.00303704	0.0143754	0.0160328	0.0210118	0.0212904	0.0196263	0.00580303	0.0232273	-0.00303788	-0.00580556	0.0163098	-0.000551347	0.00607997	0.0232231	0.0143771	0.0121641	0.0218434	0.0165875	0.0055303	0.0135497	-0.00137795	0.0168628	0.0129907	-0.006633	0.0129949	0.00912542	0.00718771	0.013271	0.0129941	0.000548822	0.00718771	-0.00387205	0.0118864	0.0129916	0.00525337	0.0113333	0.00801852	0.00995286	0.00331818	0.0116128	0.0077399	0.00193771	0.0138199	0.0135446	0.0121675	0.0154773	0.0096734
		0.00856818	-0.0027601	0.0140993	0.0157567	0.0212879	0.0215665	0.0199032	0.00580303	0.0232273	-0.00331397	-0.00580556	0.0163098	-0.000551347	0.00607997	0.0232231	0.0143771	0.0121641	0.0218434	0.0163114	0.00525337	0.0138258	-0.000824916	0.0171389	0.0132677	-0.006633	0.013271	0.00912542	0.00718771	0.013271	0.0132702	0.000548822	0.00774074	-0.00387205	0.0116103	0.0132685	0.00525337	0.0107803	0.00829545	0.00995286	0.00304209	0.0118889	0.00801599	0.00166162	0.014096	0.0135446	0.0121675	0.0154773	0.00994949
		0.00884512	-0.00303704	0.0140993	0.0154806	0.0212879	0.0210126	0.0196263	0.00552694	0.0232273	-0.00303704	-0.00580556	0.0165859	-0.000275253	0.00607997	0.0232231	0.0143771	0.0121641	0.0218434	0.0168645	0.00497727	0.0138258	-0.00110101	0.0171389	0.0135438	-0.0063569	0.0135471	0.00912542	0.00718771	0.0138241	0.0135463	0.000548822	0.00746465	-0.00387205	0.0110572	0.0129924	0.00552946	0.0110564	0.00829545	0.00967677	0.00304209	0.0118889	0.00829209	0.00166162	0.014096	0.0135446	0.0118906	0.0152012	0.0096734
		0.00912121	-0.00331397	0.0138224	0.0152045	0.0212879	0.0210126	0.0199024	0.00525	0.0226734	-0.00331313	-0.00608249	0.0163098	8.41751e-07	0.00635606	0.0232231	0.0138241	0.0121641	0.0221204	0.0163114	0.00497727	0.0141019	-0.00110101	0.0163089	0.0140968	-0.0063569	0.013271	0.00857239	0.00718771	0.0141002	0.0138224	0.000548822	0.00774074	-0.00387205	0.0110572	0.0127163	0.0058064	0.0105034	0.00829545	0.00967677	0.00276599	0.012165	0.00801515	0.00193855	0.014096	0.0140976	0.0118906	0.0154781	0.0096734
		0.00884428	-0.00359091	0.0132694	0.0152045	0.0212879	0.0207365	0.0199024	0.00497391	0.0223965	-0.00359007	-0.00608249	0.0163098	0.000276936	0.006633	0.0237761	0.013548	0.0118872	0.0223965	0.0157584	0.0055303	0.0138249	-0.0013771	0.0157559	0.0143737	-0.00607997	0.013271	0.0082963	0.00718771	0.0138232	0.0140993	0.000272727	0.00718771	-0.00331902	0.0110572	0.0124402	0.00608249	0.0105034	0.00857239	0.00967677	0.00276599	0.012165	0.00801515	0.00249158	0.014096	0.0138215	0.0118906	0.0154781	0.0096734
		0.00884428	-0.00331481	0.0132694	0.0152045	0.0210118	0.0204604	0.0196263	0.00497391	0.0221195	-0.0041431	-0.00663552	0.0163098	1.4803e-13	0.006633	0.0237761	0.0129949	0.0118872	0.0226734	0.0157584	0.00525421	0.0138249	-0.0013771	0.0163089	0.0138207	-0.0063569	0.012718	0.00857239	0.00718771	0.0132702	0.0138232	0.000549663	0.00801768	-0.00304209	0.0113333	0.0127163	0.00608249	0.0105034	0.00884848	0.0099537	0.00304209	0.012165	0.00829125	0.00193855	0.0138199	0.0138215	0.0118906	0.0154781	0.00939646
		0.00884428	-0.00331481	0.0135455	0.0149285	0.0212879	0.0201835	0.0199032	0.00469781	0.0221195	-0.003867	-0.00663552	0.0163098	1.4803e-13	0.006633	0.0243291	0.0129949	0.0118872	0.0229495	0.0160354	0.00497811	0.0138249	-0.00110101	0.0163089	0.0140968	-0.006633	0.0124419	0.00857239	0.0074638	0.0135463	0.0135463	0.00137963	0.00829377	-0.00304209	0.0116094	0.0132694	0.00663552	0.0107795	0.00884848	0.00967761	0.00304209	0.0124411	0.00829125	0.00166162	0.0135438	0.0138215	0.0116136	0.0154781	0.00967256
		0.00856734	-0.00303872	0.0132685	0.0154823	0.0212879	0.0204604	0.0196271	0.00497475	0.0218426	-0.00359091	-0.00635859	0.0168628	1.4803e-13	0.006633	0.0243291	0.0132719	0.0118872	0.0229495	0.0160354	0.00497811	0.0135488	-0.0013771	0.0165859	0.0143737	-0.00690993	0.0124419	0.00857239	0.0077399	0.0138224	0.0132702	0.00137963	0.0088468	-0.00359512	0.0116094	0.0129933	0.00691246	0.0107795	0.00940152	0.00967761	0.00248906	0.0127172	0.00801431	0.00138468	0.0135438	0.0146515	0.0116136	0.0157542	0.00939646
		0.00884343	-0.00303872	0.0132685	0.0160354	0.0212879	0.0204604	0.0199032	0.00469865	0.0218426	-0.00359091	-0.00608165	0.0165867	1.4803e-13	0.006633	0.0240522	0.013548	0.0121633	0.0226734	0.0157584	0.00525421	0.0132719	-0.00193013	0.0163098	0.0146507	-0.00690993	0.012718	0.00829545	0.0077399	0.0138224	0.0132702	0.00137963	0.00857071	-0.00359512	0.0118864	0.0132694	0.00746549	0.0105025	0.00967761	0.00967761	0.00248906	0.0127172	0.00801431	0.00110859	0.0138199	0.0152045	0.0113375	0.0160311	0.00967256
		0.00884343	-0.00276263	0.0132685	0.0163123	0.0215648	0.0204604	0.0199032	0.00497559	0.0221187	-0.00331481	-0.00635859	0.0171406	0.000276094	0.00690909	0.0240522	0.013548	0.0124394	0.0221204	0.0157584	0.00580724	0.0135488	-0.00165404	0.0165859	0.0143746	-0.00690993	0.012718	0.00884933	0.00801684	0.0138224	0.0129941	0.00165572	0.0088468	-0.00414815	0.0113333	0.0129924	0.00718939	0.0107786	0.00967761	0.00940067	0.00304209	0.0121641	0.00801431	0.000832492	0.0140968	0.0152045	0.0116136	0.0160311	0.00967256
		0.0085665	-0.0022096	0.0127155	0.0165884	0.0212887	0.0204604	0.0196271	0.00497559	0.0223956	-0.00303788	-0.00608165	0.0165875	0.000829125	0.00718603	0.0243291	0.013548	0.0127155	0.0223973	0.0160345	0.00525421	0.0141019	-0.00193098	0.016862	0.0143746	-0.00663384	0.0129949	0.00884933	0.00801684	0.0138224	0.0132702	0.00220875	0.00912374	-0.00414815	0.0113333	0.0132685	0.00746549	0.0110547	0.00912458	0.00912458	0.00304209	0.0124402	0.0082904	0.000832492	0.0138199	0.0152045	0.0113375	0.0163081	0.00994865
		0.0085665	-0.00248653	0.0127155	0.0165884	0.0210118	0.0204604	0.0196271	0.00497559	0.0223956	-0.00331397	-0.00608165	0.0168645	0.000829125	0.00718603	0.024053	0.0138249	0.0124394	0.0223973	0.0163106	0.00470118	0.0146549	-0.00193098	0.016862	0.0143746	-0.00608081	0.012718	0.00857239	0.00801684	0.0138224	0.0132702	0.00276178	0.00940067	-0.00414815	0.0113333	0.0129924	0.00691246	0.0110547	0.00912458	0.00912458	0.00276515	0.0127163	0.00856734	0.000556397	0.0135438	0.0152045	0.0110614	0.0160311	0.00994865
		0.00884343	-0.00276263	0.0127155	0.0163123	0.0210118	0.0204604	0.0196271	0.00469865	0.0221195	-0.00276094	-0.00635774	0.0163114	0.000829125	0.006633	0.024053	0.0132719	0.0127163	0.0223973	0.0160345	0.00497727	0.0143788	-0.00220791	0.0165859	0.0146507	-0.0063569	0.0124411	0.00884848	0.00801684	0.0140985	0.0132702	0.00276178	0.00912374	-0.00470118	0.0110572	0.0129924	0.00718855	0.0110547	0.00884848	0.00912458	0.00276515	0.0124402	0.00884343	0.000832492	0.0135438	0.0152045	0.0110614	0.0160311	0.00994865
		0.00939646	-0.00276263	0.0127155	0.0163123	0.0207348	0.0204604	0.0196271	0.00497475	0.0218426	-0.00276094	-0.00635774	0.0165875	0.000829125	0.006633	0.024053	0.0129958	0.0127163	0.0221212	0.0160345	0.00442424	0.0149318	-0.00276094	0.016862	0.0149268	-0.00663384	0.012718	0.00884848	0.00801684	0.0140985	0.0138232	0.00303788	0.00884764	-0.00470118	0.0107811	0.0132694	0.00718855	0.0113316	0.00940152	0.00940152	0.00221212	0.0127163	0.00911953	0.000556397	0.0132677	0.0157576	0.0107845	0.0163081	0.00967172
		0.00911953	-0.0022096	0.0124386	0.0160354	0.0207348	0.0201843	0.019351	0.00469781	0.0212896	-0.00276094	-0.00635774	0.0168636	0.000829125	0.0063569	0.024053	0.0127189	0.0124394	0.0223973	0.0160345	0.00470034	0.0146557	-0.00303788	0.016862	0.0149268	-0.00691077	0.0129949	0.00912458	0.00829293	0.0140985	0.0140993	0.00331397	0.00857155	-0.00442508	0.0105051	0.0135455	0.00718855	0.0110547	0.00940152	0.00940152	0.00248822	0.0127163	0.00911953	0.000279461	0.0132677	0.0160345	0.0110606	0.0168611	0.00994781
		0.00939562	-0.00248653	0.0124386	0.0157593	0.0207348	0.0199082	0.0196271	0.00469781	0.0212896	-0.00248485	-0.00608081	0.0168636	0.000829125	0.00608081	0.02433	0.0127189	0.0121625	0.0215673	0.0165875	0.00497643	0.0152088	-0.00303788	0.016585	0.0157567	-0.00691077	0.0129949	0.00884764	0.00829293	0.0140985	0.0138232	0.00276094	0.00857155	-0.00470118	0.0105051	0.0138224	0.00718855	0.0105017	0.00940152	0.00967761	0.00221128	0.0129924	0.00884343	0.000279461	0.0127146	0.0165884	0.0107837	0.016585	0.00994781
		0.00939562	-0.00221044	0.0121625	0.0157593	0.0207348	0.0201843	0.019904	0.00469781	0.0218426	-0.00248485	-0.00580387	0.0165867	0.000829125	0.00608081	0.02433	0.0127189	0.0124386	0.0215673	0.0157576	0.00497643	0.0149318	-0.00303788	0.016585	0.0154806	-0.00691077	0.013548	0.00884764	0.00829293	0.0140985	0.0135471	0.00331397	0.00912458	-0.00470118	0.0105051	0.0138224	0.00718855	0.0105017	0.00967761	0.0099537	0.00221128	0.0124394	0.00911953	0.000832492	0.0129916	0.0165884	0.0105067	0.0168611	0.00967172
		0.00911953	-0.00165741	0.0121625	0.0157593	0.0204579	0.0201843	0.0196271	0.00525084	0.0218426	-0.00276178	-0.00580387	0.0163106	0.000829125	0.00663384	0.0237769	0.0121658	0.0124386	0.0212912	0.0154806	0.00497643	0.0154857	-0.00303788	0.0168611	0.0152045	-0.00691077	0.0138241	0.00884764	0.00856902	0.0140985	0.0132702	0.00359007	0.00912458	-0.00497811	0.010229	0.0140985	0.00718855	0.0110547	0.00967761	0.0102298	0.00248737	0.0127155	0.00911953	0.000832492	0.0132677	0.0163123	0.0105067	0.0168611	0.00994781
		0.00911953	-0.00165741	0.0121625	0.0157593	0.0204579	0.0204604	0.0196271	0.00552694	0.0218426	-0.00303872	-0.00608081	0.0160345	0.000829125	0.00635774	0.024053	0.0116128	0.0124386	0.0212912	0.0154806	0.00470034	0.0157618	-0.00303788	0.0165842	0.0152045	-0.00691077	0.013548	0.00912374	0.00829293	0.0138215	0.0132702	0.0041431	0.00884848	-0.00442508	0.010229	0.0138224	0.00691246	0.0113308	0.0102306	0.0107828	0.00248737	0.0129924	0.00911953	0.000556397	0.0135446	0.0160354	0.0105067	0.0168611	0.00994781
		0.00911953	-0.00138131	0.0118864	0.0160362	0.0204579	0.0201843	0.019904	0.00552694	0.0215657	-0.00331481	-0.00635774	0.0160345	0.000829125	0.00635774	0.0243291	0.0118897	0.0121625	0.0215682	0.0152037	0.00470034	0.0160379	-0.00276094	0.0160311	0.0152045	-0.00691077	0.014101	0.00912374	0.00829293	0.0138215	0.0132702	0.0041431	0.00884848	-0.00414815	0.00995286	0.0138224	0.00663636	0.0110547	0.0102306	0.0110589	0.00248737	0.0135455	0.00939646	0.000556397	0.0135446	0.0154823	0.0107828	0.0168611	0.0107778
		0.00884343	-0.00110522	0.0118864	0.0157601	0.0204579	0.0196313	0.019904	0.00580387	0.0218418	-0.00303788	-0.00635774	0.0160345	0.000829125	0.00663384	0.0246061	0.0124428	0.0127155	0.0218451	0.0149276	0.00442424	0.0160379	-0.00276094	0.0160311	0.0149285	-0.00691077	0.0138249	0.00912374	0.00856902	0.0138215	0.0132702	0.00442003	0.00857155	-0.00387121	0.00995286	0.0140985	0.00636027	0.0116077	0.0105067	0.011335	0.00248737	0.0135455	0.00939646	0.000833333	0.0132685	0.0154823	0.0107828	0.017138	0.0107778
		0.00884343	-0.000829125	0.0118864	0.0160362	0.0204579	0.0196313	0.020181	0.00580387	0.0218418	-0.00276178	-0.00635774	0.0160345	0.000829125	0.00663384	0.02433	0.0127189	0.0132685	0.0221212	0.0146515	0.00414815	0.016314	-0.00303788	0.0163072	0.0149285	-0.00691077	0.0138249	0.00939983	0.00856902	0.0135446	0.0135463	0.00414394	0.00884848	-0.00414731	0.00995286	0.0143754	0.00608333	0.0113308	0.0105067	0.0116111	0.00248737	0.0132694	0.00939646	0.000833333	0.0132685	0.0152062	0.0107828	0.017138	0.0107778
		0.00884343	-0.000829125	0.0121625	0.0160362	0.0204579	0.0196313	0.0196279	0.00608081	0.0218418	-0.00276178	-0.00635774	0.0160345	0.001383	0.00691077	0.024053	0.0127189	0.0132685	0.0218443	0.0143746	0.00414815	0.016867	-0.00276178	0.0160311	0.0149285	-0.00691077	0.014101	0.00967593	0.00856902	0.0135446	0.0140993	0.00442003	0.00912458	-0.00359428	0.00967593	0.0140985	0.0055303	0.0113308	0.0107828	0.0118872	0.00276347	0.0132694	0.00967256	0.000833333	0.0127155	0.0157593	0.0105059	0.0168611	0.0107778
		0.00884343	-0.000829125	0.0121625	0.0160362	0.0207348	0.0196313	0.0193519	0.00635774	0.0210118	-0.00248569	-0.00635774	0.0160345	0.001383	0.00691077	0.0243291	0.0127189	0.0135446	0.0218443	0.0143746	0.00442424	0.016867	-0.00303872	0.0160311	0.0154815	-0.00691077	0.014101	0.00939983	0.00912205	0.0135446	0.0140993	0.00442003	0.00940067	-0.00387037	0.00995286	0.0140985	0.0058064	0.0116069	0.0107828	0.0118872	0.00248737	0.0132694	0.00994865	0.00111027	0.0124394	0.0154832	0.00995286	0.016585	0.0110547
		0.00911953	-0.000552189	0.0121625	0.0163131	0.0207348	0.0196313	0.0193519	0.00635774	0.0212887	-0.00220875	-0.00635774	0.0160345	0.0011069	0.00691077	0.0243291	0.0127189	0.0132677	0.0218443	0.0143746	0.00414815	0.01742	-0.00276263	0.0160311	0.0152054	-0.00691077	0.014931	0.00939983	0.00912205	0.0135446	0.0138224	0.00469697	0.00912458	-0.00387037	0.00995286	0.0140985	0.0055303	0.0113308	0.0107828	0.0116111	0.00165741	0.0135463	0.00994865	0.000834175	0.0124394	0.0154832	0.00967677	0.017138	0.0116077
		0.00911953	-0.000828283	0.0124386	0.0163131	0.0210109	0.0196313	0.0190749	0.00635774	0.0212887	-0.00193266	-0.00635774	0.0160345	0.0011069	0.00718687	0.0237761	0.0127189	0.0135438	0.0215673	0.0140985	0.00387205	0.01742	-0.00276263	0.0160311	0.0152054	-0.00691077	0.014931	0.00967593	0.00939815	0.0135446	0.0135463	0.00497391	0.00940067	-0.00387037	0.00995286	0.0140985	0.00608333	0.0116069	0.0110589	0.0113342	0.00165741	0.0135463	0.00967256	0.000834175	0.0124394	0.0149301	0.00912374	0.0168611	0.0116077
		0.0085665	-0.00110522	0.0124386	0.0157601	0.020734	0.0199082	0.0190749	0.00635774	0.0210118	-0.00193266	-0.00635774	0.0154815	0.0011069	0.00718687	0.0234992	0.0124428	0.0135438	0.0212912	0.0143754	0.00414815	0.0176961	-0.00248653	0.0157542	0.0152054	-0.00718771	0.015484	0.00967593	0.00967424	0.0135446	0.0129933	0.00469781	0.00940067	-0.00387037	0.00995286	0.0138224	0.00608333	0.0118838	0.0110589	0.0113342	0.00138131	0.0135463	0.00939646	0.00111111	0.0121633	0.0149301	0.00912374	0.0174141	0.0118838
		0.00828956	-0.000828283	0.0121625	0.0160362	0.020734	0.0196322	0.0190749	0.00635774	0.0210118	-0.0022096	-0.00608165	0.0157584	0.001383	0.00718687	0.0232231	0.0127189	0.0135438	0.0210152	0.0149285	0.00414815	0.0176961	-0.00248653	0.0157542	0.0154815	-0.00691162	0.0152079	0.00939983	0.00939731	0.0132685	0.0124402	0.00469781	0.00912458	-0.00387037	0.00995286	0.0138224	0.0058064	0.0116077	0.0110589	0.0118872	0.00138131	0.0138224	0.00939646	0.00111111	0.0124402	0.0152071	0.00912374	0.0174141	0.0118838
		0.00856566	-0.000828283	0.0121625	0.0163131	0.0204571	0.0199091	0.0190749	0.00608081	0.0207357	-0.0019335	-0.00608165	0.0152054	0.001383	0.00718687	0.0232231	0.0129949	0.0135438	0.0210152	0.0152045	0.00470118	0.0176961	-0.00303956	0.0160311	0.0152054	-0.00663468	0.0152079	0.00912374	0.00939731	0.0129924	0.0124402	0.00442172	0.00884764	-0.00387037	0.00995286	0.0138224	0.0058064	0.0113308	0.011335	0.0116111	0.00110522	0.0135455	0.00939646	0.00138721	0.0121641	0.0152071	0.00884764	0.017138	0.0118838
		0.00828956	-0.000828283	0.0116094	0.0160362	0.020181	0.019633	0.0187988	0.00608081	0.0204588	-0.0019335	-0.00580556	0.0154815	0.0011069	0.00718687	0.0232231	0.0129949	0.0138199	0.0212921	0.0152045	0.00525421	0.0179722	-0.00276347	0.0160311	0.0149293	-0.00663468	0.0149318	0.00912374	0.00939731	0.0129924	0.0127163	0.00442172	0.00884764	-0.00387037	0.00967593	0.0140985	0.00608249	0.0110547	0.011888	0.0116111	0.000828283	0.0135455	0.00967256	0.00138721	0.011888	0.0152071	0.00857155	0.017138	0.0118838
		0.00856566	-0.000828283	0.0113333	0.0163123	0.0204579	0.0193569	0.0190758	0.00608081	0.0204588	-0.00165741	-0.00608249	0.0152054	0.0011069	0.00691077	0.0232231	0.0132719	0.0132668	0.0210152	0.0152045	0.00497727	0.0179722	-0.00221044	0.0154781	0.0152062	-0.00718771	0.0154848	0.00884764	0.00939731	0.0124394	0.0129924	0.00414478	0.00884764	-0.00387037	0.00995202	0.0140985	0.00608249	0.0116077	0.011888	0.0116111	0.000551347	0.0140985	0.00939646	0.00194024	0.0121641	0.0152071	0.00857155	0.017138	0.0118838
		0.00884175	-0.000828283	0.0116094	0.0165892	0.020181	0.0185269	0.0190758	0.0063569	0.0207348	-0.00165741	-0.00635859	0.0149285	0.000276936	0.00663468	0.0232231	0.0132719	0.0129907	0.0210152	0.0154806	0.00470118	0.0182492	-0.00221044	0.0154781	0.0152062	-0.00746465	0.0154848	0.00912374	0.00939731	0.0124394	0.0129924	0.00442088	0.00884764	-0.00387037	0.0102281	0.0143746	0.00635859	0.0113308	0.011612	0.0118872	0.000828283	0.0138224	0.00939646	0.0016633	0.0124402	0.0152071	0.00829545	0.0176911	0.0118838
		0.00884175	-0.000828283	0.0116094	0.0163123	0.020181	0.0179739	0.0190758	0.0063569	0.0215648	-0.00221044	-0.00635859	0.0149285	0.00055303	0.00691162	0.0232231	0.013548	0.0129907	0.0210152	0.0154806	0.00470118	0.0185261	-0.0019335	0.015202	0.0152062	-0.00774158	0.0157609	0.00912374	0.00912121	0.0124394	0.0132685	0.00469781	0.00829461	-0.00359428	0.0102281	0.0143746	0.00691162	0.0110547	0.011888	0.0118872	0.000828283	0.0132694	0.00939646	0.0016633	0.0124402	0.0152071	0.00829545	0.0176911	0.0118838
		0.00884175	-0.000828283	0.0118855	0.0165892	0.020734	0.0179739	0.0196288	0.00608081	0.0212887	-0.00221044	-0.00691162	0.0149285	0.000276936	0.00718771	0.0229461	0.013548	0.0129907	0.0210152	0.0157567	0.00470118	0.0182492	-0.0019335	0.014649	0.0149301	-0.00774158	0.0157609	0.00967677	0.00912121	0.0121633	0.0135446	0.00469781	0.00829461	-0.00359428	0.0102281	0.0138215	0.00691162	0.0107786	0.011335	0.0121641	0.000551347	0.0138232	0.00939646	0.0016633	0.0121641	0.0146532	0.00884848	0.0176911	0.0118838
		0.00828872	-0.00110438	0.0121616	0.0165892	0.020734	0.01825	0.0196288	0.00608081	0.0212887	-0.00248653	-0.00718855	0.0149285	-0.000276094	0.00691077	0.02267	0.013548	0.0127138	0.0207391	0.0163098	0.00470118	0.0182492	-0.0019335	0.014649	0.0152062	-0.00801768	0.016314	0.00995286	0.00912121	0.0124394	0.0129916	0.00497391	0.00774158	-0.00331818	0.0102281	0.0135446	0.00691162	0.0102256	0.0116111	0.0121641	0.000551347	0.0135471	0.00994949	0.0016633	0.0121641	0.0146532	0.00884848	0.0176911	0.0118838
		0.00828872	-0.00110438	0.0127146	0.0168662	0.0210109	0.0179731	0.0196288	0.0063569	0.0212887	-0.00221044	-0.00691162	0.0149285	-0.000276094	0.00663468	0.022947	0.0132719	0.0127138	0.0207391	0.0163098	0.00470118	0.0182492	-0.0019335	0.014649	0.0154823	-0.00829377	0.0160379	0.010229	0.00939815	0.0127155	0.0129916	0.00525	0.00718855	-0.00304125	0.0102281	0.0132685	0.00718771	0.0102256	0.011335	0.011888	0.000551347	0.0135471	0.00994949	0.0016633	0.011888	0.0143771	0.00884848	0.017415	0.0118838
		0.00801178	-0.00165741	0.0127146	0.0165901	0.0210109	0.0179731	0.0193527	0.00663384	0.0210118	-0.00193434	-0.00718771	0.0149285	-0.000552189	0.00635859	0.0226709	0.0132719	0.0127138	0.0207391	0.0165867	0.00442424	0.0179731	-0.0022096	0.015202	0.0152062	-0.00801684	0.0157618	0.00995286	0.00939815	0.0124386	0.0127146	0.00525	0.00691246	-0.00276515	0.00995118	0.0135455	0.00691162	0.0102256	0.0116111	0.012165	0.000828283	0.0135471	0.0096734	0.00193939	0.011335	0.0143771	0.00884848	0.0176911	0.0118838
		0.00773569	-0.00138131	0.0132677	0.016867	0.0210109	0.01825	0.0193527	0.00690993	0.0215648	-0.00165741	-0.00718771	0.0152054	-0.000552189	0.00663468	0.0221178	0.013548	0.0127138	0.020463	0.0160337	0.00470118	0.0179731	-0.00276263	0.015202	0.0149293	-0.00801684	0.0157618	0.00995286	0.00939815	0.0118855	0.0129907	0.00580303	0.00663636	-0.00276515	0.00967424	0.0135455	0.00718771	0.00994949	0.0116111	0.0124411	0.000552189	0.013271	0.00912037	0.00221549	0.011888	0.0143771	0.00884848	0.0168611	0.0116077
		0.00745875	-0.00110522	0.0127146	0.016867	0.0207348	0.01825	0.0196296	0.00690993	0.0218409	-0.0019335	-0.00718771	0.0154815	8.41751e-07	0.00691077	0.0226709	0.013548	0.0124377	0.020186	0.0163098	0.00470118	0.0179731	-0.00248653	0.015202	0.0154823	-0.00774074	0.0157618	0.010229	0.00967424	0.0121616	0.0132677	0.00607912	0.00663636	-0.00248822	0.00967424	0.0129924	0.0074638	0.0105025	0.0116111	0.0129941	0.000552189	0.0135471	0.00912037	0.00249158	0.011888	0.014654	0.00884848	0.0168611	0.0110547
		0.00745875	-0.000829125	0.0127146	0.0165901	0.0204588	0.0185261	0.0193527	0.00663384	0.0212879	-0.0019335	-0.00691162	0.0160345	8.41751e-07	0.00718771	0.0223948	0.013548	0.0121616	0.020186	0.0157567	0.00470118	0.0179731	-0.00248653	0.015479	0.0154823	-0.00774074	0.0160379	0.010229	0.00995118	0.0118855	0.0132677	0.00607912	0.00663636	-0.00276431	0.00939815	0.0135455	0.00801684	0.0105025	0.0116111	0.0132702	0.000276094	0.013271	0.00939646	0.00249158	0.0121641	0.0143771	0.00857155	0.016585	0.0105017
		0.00745875	-0.00110522	0.0127146	0.0165901	0.0201818	0.0185261	0.0193527	0.00663384	0.0212879	-0.0022096	-0.00691162	0.0157576	8.41751e-07	0.00718771	0.0221178	0.0129949	0.0116086	0.020186	0.0154798	0.00442508	0.0182492	-0.00248653	0.0149259	0.0154823	-0.00774074	0.0157618	0.0105051	0.00967508	0.0124386	0.0132677	0.00635606	0.00663636	-0.00248737	0.00884512	0.0135455	0.00774074	0.0110556	0.0110581	0.0132702	0.000552189	0.0129941	0.00939646	0.00249158	0.0116111	0.0143771	0.00857155	0.016585	0.0105017
		0.00718266	-0.000552189	0.0124377	0.016037	0.0204579	0.0185261	0.0190758	0.00608081	0.0215648	-0.0019335	-0.00691162	0.0160337	0.000277778	0.00691162	0.0221178	0.0127189	0.0118847	0.020186	0.0152037	0.00414899	0.0185253	-0.00276347	0.0149259	0.0154823	-0.00774074	0.0157618	0.00995202	0.0105051	0.0124386	0.0135438	0.00607997	0.00663636	-0.00221128	0.00884512	0.0135455	0.00801684	0.0107786	0.011335	0.0141002	0.000276094	0.0129941	0.00939646	0.00221549	0.011335	0.0143771	0.00829461	0.0163081	0.0102256
		0.00690657	-0.000828283	0.0121616	0.0165901	0.0204579	0.0185261	0.0187997	0.0063569	0.0212887	-0.0019335	-0.00746465	0.0160337	0.000553872	0.00691162	0.0221178	0.0129949	0.0118847	0.019633	0.0152037	0.00414899	0.0185253	-0.00303956	0.015479	0.0154823	-0.00746465	0.0160379	0.00995202	0.010229	0.0124386	0.0129907	0.00607997	0.00691246	-0.00221128	0.00884512	0.0132685	0.00774074	0.0113316	0.0110581	0.0141002	0.000276094	0.0129941	0.00912037	0.00193939	0.0110581	0.0146532	0.00857071	0.0163081	0.0102256
		0.00718266	-0.000828283	0.0121616	0.016867	0.0201818	0.0185261	0.0190766	0.00608081	0.0215657	-0.0019335	-0.00746465	0.0157567	0.000829966	0.00635859	0.0221178	0.0127189	0.0121608	0.0193561	0.0154806	0.00414899	0.0188013	-0.00303956	0.015202	0.0157584	-0.00746465	0.0157618	0.00967593	0.010229	0.0124386	0.0132668	0.00635606	0.00746549	-0.00248737	0.00884512	0.0135446	0.00829377	0.0113316	0.0116111	0.0141002	-0.000276936	0.0135471	0.00912037	0.00249242	0.0110581	0.0143763	0.00829461	0.0163081	0.0102256
		0.00690657	-0.00138131	0.0118847	0.016867	0.0193519	0.0182492	0.0193527	0.00608081	0.0215657	-0.0019335	-0.00718771	0.0157567	0.000553872	0.00691162	0.0221178	0.0127189	0.0127138	0.0193561	0.0154806	0.00470202	0.0190774	-0.0033165	0.0157559	0.0157584	-0.00774074	0.0157618	0.00995286	0.010229	0.0121625	0.0129907	0.00607997	0.00746549	-0.00248737	0.00884512	0.0132685	0.00856987	0.0118847	0.011888	0.0141002	-0.000276936	0.0135471	0.0096734	0.00249242	0.010782	0.0143763	0.00801768	0.016032	0.0102256
		0.0071835	-0.00138131	0.0116086	0.016867	0.0193519	0.0185261	0.0196296	0.0063569	0.0215657	-0.00165657	-0.00774074	0.0157567	0.000553872	0.00608165	0.0221178	0.0129958	0.0129899	0.01908	0.0152037	0.00442593	0.0188005	-0.0030404	0.0154798	0.0157584	-0.00774074	0.0152088	0.00967677	0.0105051	0.0116094	0.0129907	0.00580387	0.00746549	-0.00248737	0.00967508	0.0132685	0.00829377	0.0116086	0.011612	0.0143763	-0.000276936	0.0138232	0.0102264	0.00276852	0.0105059	0.0146524	0.00774074	0.016032	0.00994949
		0.0071835	-0.00165825	0.0121616	0.016867	0.0193519	0.0179722	0.0193535	0.00607997	0.0218418	-0.0022096	-0.00746465	0.0154798	8.41751e-07	0.00608165	0.0221178	0.0129958	0.0132668	0.0188039	0.0154798	0.00414983	0.0188005	-0.00276347	0.0154798	0.0157584	-0.00746465	0.0152088	0.00995286	0.00995202	0.0118864	0.0129907	0.00580387	0.00774158	-0.00276347	0.00967508	0.0135446	0.00829377	0.0118855	0.0113359	0.0141002	-0.000829966	0.0138232	0.0096734	0.00249242	0.0102298	0.0146524	0.00774074	0.0157551	0.0105025
		0.0071835	-0.00193434	0.0121616	0.0165901	0.0199049	0.0182492	0.0193535	0.00635606	0.0221187	-0.0019335	-0.00746465	0.0152037	-0.000275253	0.00608165	0.0221178	0.0132719	0.0129907	0.0185278	0.0160328	0.00414983	0.0190774	-0.0033165	0.0152029	0.0154823	-0.00774074	0.0149327	0.0105059	0.0102281	0.0121625	0.0124377	0.00580387	0.00801768	-0.00248737	0.00939815	0.0135446	0.00856987	0.0118855	0.0118889	0.0138232	-0.00110606	0.0140993	0.0096734	0.00304545	0.0102298	0.0149285	0.00774074	0.0157551	0.0105025
		0.0071835	-0.00165825	0.0127146	0.0165901	0.0199049	0.0179731	0.0193535	0.00580303	0.0218426	-0.00165741	-0.00691162	0.0152037	0.000277778	0.00552862	0.0218418	0.013548	0.0129907	0.0185278	0.0160328	0.0038729	0.0188005	-0.00359343	0.0149268	0.0154823	-0.00746465	0.0149327	0.0102298	0.0102281	0.0124386	0.0121616	0.00552778	0.00774074	-0.00276347	0.00939815	0.0135446	0.00856987	0.0116086	0.0121658	0.0135463	-0.00110606	0.0140993	0.0096734	0.00304545	0.0099537	0.0149285	0.00746465	0.0160311	0.0107786
		0.0071835	-0.00165825	0.0127146	0.016867	0.0204579	0.0179731	0.0199066	0.00607912	0.0218426	-0.00138131	-0.00663468	0.0157567	0.000277778	0.00525253	0.0221187	0.0129949	0.0132668	0.0188039	0.0160328	0.0035968	0.0188005	-0.00414646	0.0152037	0.0152054	-0.00746465	0.0152088	0.0102298	0.0110581	0.0124386	0.0121616	0.00580387	0.0074638	-0.00248737	0.00995118	0.0135446	0.00829377	0.0118847	0.0121658	0.0140993	-0.00110606	0.0138232	0.00994949	0.00332155	0.00967761	0.0152045	0.00746465	0.0160311	0.0107786
		0.00746044	-0.00110522	0.0129907	0.01742	0.0201818	0.0182492	0.0196296	0.00607912	0.0218426	-0.00165825	-0.00663468	0.0160328	0.000277778	0.00525253	0.0221187	0.0129949	0.0132668	0.0190808	0.0157567	0.00332071	0.0188005	-0.0044234	0.0152037	0.0152054	-0.00718771	0.0154857	0.0105059	0.0110581	0.0124386	0.0118847	0.00580387	0.00718771	-0.00276347	0.00995118	0.0135446	0.00801768	0.0121608	0.0124419	0.0135463	-0.00110606	0.0135463	0.00994949	0.00304545	0.00967761	0.0152045	0.00718855	0.0160311	0.0107786
		0.00746044	-0.00110522	0.0129907	0.0171439	0.0199057	0.0179722	0.0199066	0.00607912	0.0221187	-0.00165825	-0.00663468	0.0163098	1.6835e-06	0.00497559	0.0221187	0.0127189	0.0132668	0.0188039	0.0157567	0.00332071	0.0190766	-0.0044234	0.0149276	0.0149293	-0.00718771	0.0154857	0.00995286	0.0116111	0.0124386	0.0118847	0.0063569	0.00718771	-0.00276347	0.00995118	0.0140976	0.00801768	0.0124369	0.0129949	0.0135463	-0.00110606	0.0138232	0.0102256	0.00304545	0.00940152	0.0157584	0.00774158	0.0157542	0.0107786
		0.00746044	-0.00110522	0.0129907	0.016867	0.0201827	0.0179722	0.0199066	0.00607912	0.0221187	-0.00221128	-0.00718771	0.0157567	-0.000274411	0.00497559	0.0218426	0.0127189	0.0132668	0.0188039	0.0157567	0.00332071	0.0193527	-0.00470034	0.0149276	0.0154823	-0.00691162	0.0154857	0.00967677	0.0110581	0.0124386	0.0118847	0.00608081	0.00718771	-0.00276347	0.00967508	0.0140976	0.00829461	0.0118838	0.0129949	0.0135463	-0.00165909	0.0138232	0.0102256	0.00276936	0.00967761	0.0157584	0.00774158	0.0160303	0.0105025
		0.00801347	-0.000829125	0.0129907	0.016867	0.0201827	0.0182483	0.0199066	0.00607912	0.0218418	-0.00165825	-0.00718771	0.0157567	2.52525e-06	0.00525253	0.0215665	0.0127189	0.0129899	0.0185269	0.0160328	0.00304461	0.0190766	-0.00497643	0.0149276	0.0152062	-0.00663552	0.0154857	0.00967677	0.0107811	0.0129916	0.0124377	0.00663384	0.00691162	-0.00248653	0.00967508	0.0143746	0.00829461	0.0116077	0.012718	0.0138224	-0.00165909	0.0140993	0.0105017	0.00276936	0.00940067	0.0160345	0.00829461	0.0163072	0.00994949
		0.00801347	8.41751e-07	0.0127138	0.0165909	0.0201827	0.0176953	0.0196296	0.00607912	0.0218418	-0.00165825	-0.00718771	0.0160328	2.52525e-06	0.00497643	0.0212896	0.0124428	0.0129899	0.0185269	0.0160328	0.00332071	0.0193527	-0.00525253	0.0152037	0.0154823	-0.00663552	0.0154857	0.0099537	0.0110572	0.0132685	0.0124377	0.00663384	0.00718771	-0.00248653	0.00939899	0.0140985	0.00829461	0.0121608	0.0129941	0.0140985	-0.00193519	0.0143754	0.0105017	0.00304545	0.00940067	0.0165875	0.00884764	0.0168603	0.0096734
		0.00801347	8.41751e-07	0.0124377	0.016867	0.0201827	0.0176953	0.0193535	0.00580303	0.0215648	-0.00193519	-0.00691077	0.0157567	0.000279461	0.00525253	0.0210135	0.0121667	0.013266	0.01825	0.0160328	0.0035968	0.0193527	-0.00552946	0.0149276	0.0152062	-0.00635859	0.0154857	0.0102298	0.0113333	0.0135455	0.0121616	0.0063569	0.00718771	-0.00276263	0.00995202	0.0140985	0.00829461	0.0124369	0.0132702	0.0140985	-0.00165909	0.0146515	0.0105017	0.00332239	0.00912458	0.0168636	0.00912458	0.0165842	0.0096734
		0.0082904	8.41751e-07	0.0127138	0.0165901	0.0201827	0.0174184	0.0193535	0.00552694	0.0215648	-0.00165909	-0.00691077	0.0157567	2.52525e-06	0.00525253	0.0210135	0.0121667	0.0129891	0.0185269	0.0157567	0.0035968	0.0190766	-0.00580556	0.0149276	0.0152062	-0.00663552	0.0154857	0.0102298	0.0113333	0.0135455	0.0121616	0.0063569	0.00691162	-0.00303956	0.00967593	0.0138224	0.00884764	0.0121608	0.0129941	0.0140985	-0.00193603	0.0146515	0.0107786	0.00332239	0.00912458	0.0171397	0.00940067	0.0163081	0.0096734
		0.0082904	8.41751e-07	0.0129907	0.0165901	0.0201827	0.0174184	0.0188005	0.00580303	0.0215648	-0.00110606	-0.00691077	0.0152037	-0.000550505	0.00552862	0.0212904	0.0127197	0.013266	0.0182508	0.0154806	0.0035968	0.0185236	-0.00552946	0.0146507	0.0152062	-0.00691246	0.0152088	0.00967677	0.0116094	0.0132694	0.0121616	0.00608081	0.00663468	-0.00248653	0.00995286	0.0135463	0.00940067	0.0121608	0.012718	0.0138224	-0.00165993	0.0140985	0.0110547	0.0030463	0.00912458	0.0174158	0.00967677	0.0163081	0.0096734
		0.00801431	-0.000552189	0.0135438	0.016314	0.0201827	0.0174184	0.0188005	0.00580303	0.0215648	-0.00110606	-0.00663384	0.0157567	-0.000826599	0.00497559	0.0210135	0.0129958	0.013266	0.0185269	0.0154806	0.00414983	0.0185236	-0.00552946	0.0143746	0.0152062	-0.00718855	0.0154848	0.0099537	0.0116094	0.0132694	0.0118855	0.0063569	0.00691077	-0.00276263	0.010229	0.0132702	0.00967677	0.0118847	0.013271	0.0143754	-0.00165993	0.0143746	0.0107786	0.00332239	0.00912458	0.0174158	0.00940067	0.0168611	0.00994949
		0.00773822	-0.000275253	0.0140968	0.016037	0.0204596	0.0174184	0.0185236	0.00580303	0.0215648	-0.00110606	-0.00691077	0.0163098	-0.000826599	0.00497559	0.0207365	0.0124428	0.0135421	0.0188039	0.0157576	0.00470286	0.0185236	-0.00552946	0.0143746	0.0154823	-0.00774158	0.0149318	0.0099537	0.0118855	0.0138224	0.0118855	0.0063569	0.00691077	-0.00248653	0.00995286	0.0132702	0.00995286	0.0124377	0.0135471	0.0143754	-0.00165993	0.0143746	0.0107786	0.00359848	0.00857155	0.0176919	0.00884764	0.0168611	0.00994949
		0.00829125	-0.000551347	0.0140968	0.015484	0.0207357	0.0171423	0.0185236	0.00552694	0.0207348	-0.00110606	-0.00691077	0.0163098	-0.000826599	0.00469949	0.0207365	0.0116128	0.013819	0.0185269	0.0154815	0.00442677	0.0185236	-0.00525337	0.0143746	0.0149293	-0.00774158	0.0152079	0.0099537	0.0118855	0.0140993	0.0118855	0.006633	0.00663468	-0.0019335	0.00995286	0.0132702	0.010229	0.0121608	0.0138232	0.0146515	-0.001383	0.0143746	0.0105017	0.00359848	0.00801852	0.0176919	0.00884764	0.0168611	0.0096734
		0.00829125	-0.000828283	0.0143737	0.015484	0.0210126	0.0174184	0.0188005	0.00580387	0.0204579	-0.00138215	-0.0074638	0.0165867	-0.000826599	0.0044234	0.0207365	0.0113359	0.0143721	0.0182508	0.0157576	0.00387374	0.0185236	-0.00525337	0.0146507	0.0152062	-0.00746465	0.0157609	0.00940067	0.0116094	0.0143754	0.0118855	0.006633	0.00691077	-0.0019335	0.010229	0.0129941	0.00995286	0.0121608	0.0138232	0.0143754	-0.001383	0.0140985	0.0105017	0.00332155	0.00774242	0.017968	0.00912374	0.017138	0.00994949
		0.00884428	-0.00110522	0.0140968	0.0157601	0.0210126	0.0176944	0.0190766	0.00580387	0.0196279	-0.00138215	-0.00718687	0.0163098	-0.00110269	0.00414731	0.0207365	0.0113359	0.0143721	0.0182508	0.0154806	0.00414983	0.0185236	-0.00525337	0.0146507	0.0157593	-0.00774074	0.0157609	0.00912374	0.0118864	0.0140993	0.0124386	0.006633	0.00691077	-0.00165741	0.0105051	0.0129941	0.010229	0.0121608	0.0141002	0.0143754	-0.001383	0.0138224	0.0102256	0.00249158	0.00774242	0.0176919	0.00939983	0.016862	0.0096734
		0.00912037	-0.00165825	0.0140968	0.0160362	0.0207365	0.0174175	0.0190766	0.00580387	0.0196279	-0.00165825	-0.0074638	0.0160337	-0.00110269	0.00442424	0.0207365	0.0113359	0.014096	0.0188039	0.0154806	0.00387374	0.0182475	-0.00497643	0.0146507	0.0154823	-0.00774074	0.0154848	0.00939983	0.0116103	0.0140993	0.0121625	0.00718603	0.00691077	-0.00165741	0.0105051	0.0129941	0.0105059	0.0127138	0.0138232	0.0146515	-0.00193603	0.0138224	0.0102256	0.00276768	0.00746633	0.0176919	0.00939983	0.0171389	0.0102264
		0.0096734	-0.00138215	0.0135429	0.0160362	0.0207365	0.0171406	0.0193527	0.00580387	0.0196279	-0.00138131	-0.00774074	0.0154806	-0.00110269	0.00470034	0.0207365	0.011612	0.0143721	0.0190808	0.0157576	0.00414983	0.0182475	-0.00497643	0.0146507	0.0154823	-0.00718771	0.0157609	0.00912374	0.0116103	0.0140993	0.0116094	0.00718603	0.00718771	-0.00110438	0.0105051	0.0129941	0.0105059	0.0124377	0.0143763	0.0149276	-0.00193603	0.0135455	0.0105017	0.00304377	0.00719024	0.0176919	0.00995286	0.0174158	0.0105025
		0.0096734	-0.000829125	0.013819	0.0163123	0.0207365	0.0171406	0.0190766	0.00608081	0.0196279	-0.00165741	-0.00801768	0.0149276	-0.00137879	0.00442424	0.0207365	0.011335	0.014096	0.0188039	0.0154815	0.00442593	0.0182475	-0.00497643	0.0146507	0.0157584	-0.00718771	0.016037	0.00912374	0.0116103	0.0135463	0.0113333	0.00718603	0.00718771	-0.000551347	0.010782	0.0124411	0.0102298	0.0121616	0.0146524	0.0154806	-0.00193603	0.0135455	0.0105017	0.00331987	0.00774327	0.0176919	0.010229	0.0174158	0.0105025
		0.0105034	-0.00055303	0.0135421	0.0160362	0.0204596	0.0171406	0.0190766	0.00608081	0.0196279	-0.0019335	-0.00829377	0.0149276	-0.00137879	0.00414815	0.0210135	0.011335	0.014096	0.0185278	0.0157584	0.00470202	0.0182475	-0.00497643	0.0143737	0.0163114	-0.00718771	0.0157601	0.00912374	0.0118864	0.0138224	0.0113333	0.00718603	0.0074638	-0.000551347	0.010782	0.012165	0.0102298	0.0118847	0.0152054	0.0160337	-0.00221296	0.0135455	0.0102256	0.00331987	0.00719024	0.0179689	0.0105051	0.0171397	0.0105025
		0.0107795	-0.000829125	0.0129891	0.0163131	0.0204596	0.0171406	0.0190766	0.00608081	0.0193519	-0.0019335	-0.00774074	0.0146515	-0.00110269	0.00414815	0.0212904	0.0107811	0.0138199	0.0182517	0.0157584	0.00497811	0.0179714	-0.00497643	0.0143737	0.0163114	-0.00718771	0.016037	0.00884764	0.0118864	0.0138224	0.0110564	0.00690993	0.0074638	-0.000828283	0.010782	0.0124419	0.0105059	0.0118847	0.0154815	0.0157567	-0.00193603	0.0135455	0.0102256	0.00331987	0.0069133	0.0179689	0.0105051	0.0171397	0.0105025
		0.0105025	-0.00055303	0.0129891	0.0163131	0.0204596	0.0168636	0.0193527	0.0063569	0.0190758	-0.0019335	-0.00774074	0.0146515	-0.000826599	0.00387205	0.0212904	0.0105051	0.0140968	0.0176978	0.0160354	0.00525505	0.0182475	-0.00469949	0.0143737	0.0160354	-0.00691162	0.016037	0.00940067	0.0118864	0.0138224	0.0116094	0.00746296	0.00801684	-0.00110438	0.0110589	0.012718	0.0102298	0.0118847	0.0154815	0.0160328	-0.00221212	0.0132685	0.00994949	0.00331987	0.0069133	0.0179689	0.0105051	0.0165867	0.00994949
		0.0110564	-0.00110606	0.0129891	0.0160362	0.0201827	0.0165867	0.0190766	0.00718687	0.0187988	-0.00248653	-0.00774074	0.0146515	-0.000826599	0.00387205	0.0212904	0.0105051	0.0143729	0.0176978	0.0163114	0.00497896	0.0185236	-0.00469949	0.0140976	0.0160354	-0.00718771	0.0163131	0.00884764	0.0116094	0.0132694	0.0116094	0.0077399	0.0077399	-0.00110438	0.0110589	0.0124419	0.0105067	0.0116086	0.0157576	0.0165859	-0.00221212	0.0132685	0.00994949	0.00359596	0.00663721	0.0182449	0.0105051	0.0163106	0.0096734
		0.0113333	-0.001383	0.0129891	0.0165892	0.0199057	0.0165867	0.0190766	0.0077399	0.0187988	-0.00248653	-0.00774074	0.0146515	-0.000826599	0.00387205	0.0210143	0.0105051	0.0143729	0.0174209	0.0163114	0.00497896	0.0179705	-0.00497559	0.0143737	0.0157593	-0.00663384	0.0163131	0.00884764	0.0116094	0.0132694	0.0121625	0.00718687	0.0077399	-0.00138047	0.011335	0.012718	0.0102306	0.0116086	0.0157576	0.016862	-0.00221212	0.0129924	0.0105025	0.00331987	0.0069133	0.018521	0.010782	0.0163106	0.0096734
		0.0116103	-0.00110606	0.0129891	0.0163131	0.0199057	0.0165867	0.0193535	0.00801599	0.0190749	-0.00248653	-0.00774074	0.0146515	-0.000550505	0.00442508	0.0210143	0.0110581	0.0146498	0.0171448	0.0163114	0.00470286	0.0182466	-0.00469949	0.0143737	0.0157593	-0.0063569	0.0163131	0.00829461	0.0110564	0.0132694	0.0127155	0.00718687	0.00801599	-0.00165741	0.0116111	0.012718	0.0102306	0.0110556	0.0154815	0.0165859	-0.00193603	0.0127163	0.0107786	0.00331987	0.00663721	0.018521	0.010782	0.0163106	0.00994949
		0.0113342	-0.000829966	0.0135421	0.0165892	0.0201818	0.0163098	0.0193535	0.00829209	0.0190749	-0.00276347	-0.00718771	0.0146515	-0.000826599	0.00470202	0.0207374	0.010782	0.0146498	0.0168678	0.0163114	0.00497896	0.0182466	-0.00469949	0.0140976	0.0157593	-0.006633	0.0163131	0.00829461	0.0113325	0.0129933	0.0124394	0.00746296	0.00829209	-0.0019335	0.0116111	0.0129941	0.0105067	0.0105025	0.0157584	0.0165859	-0.00248906	0.0127163	0.0105025	0.0024899	0.00636111	0.0187971	0.0105059	0.0165875	0.0096734
		0.0116103	-0.000829966	0.0135421	0.0165892	0.0204579	0.0160337	0.0193535	0.00829209	0.0185219	-0.00248737	-0.00691077	0.0149276	-0.00137963	0.00470202	0.0210143	0.011335	0.0149259	0.0171439	0.0157584	0.00470286	0.0185236	-0.0044234	0.0140976	0.0157593	-0.00690909	0.0165901	0.00829461	0.0110564	0.0132694	0.0124394	0.00773906	0.00856818	-0.0019335	0.0116111	0.013271	0.0099537	0.0102264	0.0157584	0.0165859	-0.00276599	0.0127163	0.0105025	0.0024899	0.00636111	0.0187971	0.0105059	0.0165875	0.0096734
		0.0116103	-0.000553872	0.013266	0.0168653	0.0204579	0.0157567	0.0196296	0.00856818	0.0185219	-0.00248737	-0.00691077	0.0149276	-0.00137963	0.00525505	0.0210143	0.0116111	0.0146498	0.01742	0.0157584	0.00470286	0.0190766	-0.0044234	0.0143737	0.0160354	-0.00690909	0.0171431	0.00884764	0.0110564	0.0129924	0.0124394	0.00746296	0.00829209	-0.0022096	0.011888	0.0124411	0.0102306	0.0102264	0.0154823	0.0165859	-0.00304209	0.0127163	0.0105025	0.0024899	0.00580808	0.0187971	0.0105059	0.0165875	0.0096734
		0.0124402	-0.000829966	0.013266	0.0171414	0.0204579	0.0157567	0.0190758	0.00856818	0.0185219	-0.00221044	-0.00691077	0.0146515	-0.00137963	0.00525505	0.0210143	0.011888	0.0149259	0.0171431	0.0154815	0.00470286	0.0187997	-0.00469949	0.0146498	0.0160354	-0.00690909	0.0171431	0.00884764	0.0110564	0.0127163	0.0118864	0.00718687	0.00884512	-0.00248569	0.0121641	0.0124411	0.0102306	0.0105025	0.0152054	0.0163098	-0.00304209	0.0127163	0.0105025	0.00304293	0.00580808	0.0190741	0.010229	0.0171406	0.0096734
		0.0127163	-0.000829966	0.013266	0.0176953	0.0204579	0.0154798	0.0190758	0.00829125	0.0185219	-0.00248737	-0.00691077	0.0143746	-0.00110354	0.00497896	0.0210143	0.012165	0.0149259	0.01742	0.0157576	0.00414983	0.0182466	-0.00469949	0.0143737	0.0160354	-0.006633	0.0168662	0.00857155	0.0113333	0.0127163	0.0113333	0.00746296	0.00912121	-0.0022096	0.0121641	0.011888	0.0105067	0.0102264	0.0146524	0.0160328	-0.00359596	0.0129924	0.0107786	0.00276599	0.00608502	0.0193502	0.010229	0.0171406	0.0102264
		0.0129924	-0.0011069	0.013819	0.0176953	0.020734	0.0154798	0.0187988	0.00829125	0.0179689	-0.00221128	-0.00691077	0.0138215	-0.000826599	0.00470286	0.0210143	0.0124411	0.0152029	0.0171431	0.0157576	0.0038729	0.0182466	-0.0044234	0.0143737	0.0154823	-0.00635606	0.0171431	0.00884764	0.0113333	0.0127163	0.0116094	0.00746296	0.00939731	-0.0022096	0.0124402	0.011612	0.0110598	0.00994949	0.0146524	0.0163098	-0.0038729	0.0129924	0.0105025	0.0024899	0.00553199	0.0193502	0.0105051	0.0171406	0.00995034
		0.0124394	-0.0011069	0.0135429	0.0179722	0.020734	0.0152029	0.0190749	0.00829125	0.0179689	-0.00248737	-0.00718687	0.0138215	-0.000550505	0.00442593	0.0212912	0.0121641	0.0152029	0.0174192	0.0157576	0.0038729	0.0187997	-0.00470034	0.0140976	0.0157593	-0.00635606	0.0168662	0.00912374	0.0113333	0.0129924	0.0116094	0.00773906	0.0096734	-0.00165657	0.0129933	0.011888	0.0110598	0.00994949	0.0146524	0.0165859	-0.00414983	0.0132694	0.0110556	0.0022138	0.00525589	0.0201801	0.0107811	0.0171406	0.0096734
		0.0132694	-0.000830808	0.0132668	0.0174192	0.020734	0.0154798	0.0190749	0.00829125	0.0174158	-0.00331734	-0.00718687	0.0138215	-0.000274411	0.00470202	0.0210143	0.011888	0.015479	0.0168662	0.0154815	0.00414899	0.0185227	-0.00442424	0.0140976	0.0154832	-0.00635606	0.0174192	0.00912374	0.0107803	0.0129924	0.0116094	0.00746296	0.00994949	-0.00137963	0.0127172	0.0121641	0.0110598	0.0096734	0.0143754	0.0163098	-0.00442593	0.0132694	0.0113316	0.00193687	0.00553199	0.0207332	0.0105051	0.0171406	0.00939731
		0.0132694	-0.00110774	0.0129899	0.0174192	0.020734	0.0152029	0.0190749	0.00829125	0.0174158	-0.0030404	-0.00718687	0.0138215	-0.000274411	0.00497811	0.0215673	0.011888	0.015479	0.0171431	0.0152045	0.00442508	0.0185227	-0.00442424	0.0140976	0.0152062	-0.006633	0.0176961	0.0088468	0.0107803	0.0132685	0.0116094	0.00746296	0.0102256	-0.00110354	0.0127172	0.0121641	0.0107837	0.00994949	0.0149285	0.0163098	-0.00442593	0.0127163	0.0113316	0.00193687	0.00525589	0.0207332	0.0107811	0.0168636	0.00912121
		0.0135455	-0.00110774	0.0129899	0.0179722	0.020734	0.0146498	0.0190749	0.00856818	0.0174158	-0.0030404	-0.00718687	0.0138215	-0.000274411	0.00497811	0.0218434	0.0121641	0.015479	0.01742	0.0149285	0.00442508	0.0182466	-0.00414815	0.0140976	0.0152062	-0.006633	0.0179722	0.0091229	0.0107803	0.0135446	0.0121625	0.00773906	0.00994949	-0.00138047	0.0127172	0.0121641	0.0110598	0.0107795	0.0146515	0.0165867	-0.00470202	0.0127163	0.0116077	0.00221296	0.0049798	0.0212862	0.0110581	0.0171397	0.00912121
		0.0129924	-0.00110774	0.013266	0.0174192	0.020734	0.0149259	0.018798	0.00856818	0.0174158	-0.0030404	-0.00718687	0.0135455	-0.000274411	0.00497811	0.0221204	0.0124402	0.0152029	0.0176961	0.0154815	0.00387205	0.0187997	-0.00414815	0.0138215	0.0146532	-0.00718687	0.0179722	0.0091229	0.0107803	0.0129907	0.0121625	0.00746212	0.0102256	-0.000827441	0.0124402	0.0127172	0.0110598	0.0107795	0.0146515	0.0165867	-0.00497811	0.0127163	0.0113316	0.00193687	0.0049798	0.0215631	0.010782	0.0171397	0.00939731
		0.0129924	-0.00138468	0.0129899	0.0171423	0.0204571	0.0149259	0.0190741	0.00884428	0.0174158	-0.0030404	-0.0074638	0.0135455	1.6835e-06	0.00470118	0.0223973	0.0121641	0.0149268	0.01742	0.0152054	0.00331902	0.0182466	-0.00387205	0.0138215	0.0146532	-0.00691077	0.0174192	0.00856987	0.0105042	0.0129907	0.0127155	0.00746212	0.0102256	-0.000550505	0.0127172	0.0132702	0.0110598	0.0107795	0.0143754	0.0165867	-0.00525505	0.0124394	0.0110556	0.00165993	0.0049798	0.0221162	0.0105051	0.0168636	0.00939731
		0.0132694	-0.00138468	0.013266	0.0171423	0.0210109	0.0149259	0.019351	0.00856818	0.0171389	-0.00359343	-0.00718771	0.0135455	0.000554714	0.00470118	0.0223973	0.011888	0.0149268	0.01742	0.0154823	0.00304293	0.0182466	-0.00359596	0.0138215	0.0140993	-0.00691077	0.0176953	0.00884596	0.0107811	0.0127146	0.0129916	0.00773822	0.00967256	-0.000826599	0.0129933	0.0129933	0.0107837	0.0105034	0.0138224	0.0171397	-0.00553114	0.0118864	0.0107795	0.00165993	0.0049798	0.0229461	0.00995202	0.0168636	0.00967424
		0.0129933	-0.00193771	0.013266	0.0168662	0.0210109	0.0146498	0.0196271	0.00829209	0.017415	-0.00359343	-0.00718771	0.0138224	0.000830808	0.00442508	0.0223973	0.0121641	0.0152029	0.0179731	0.0152062	0.00276684	0.0179697	-0.00331987	0.0135446	0.0143754	-0.00663468	0.0174192	0.00856902	0.0105051	0.0124386	0.0129916	0.00773822	0.00939646	-0.000826599	0.0132694	0.0129933	0.0107837	0.0105034	0.0138224	0.0165859	-0.00525505	0.0124394	0.0113325	0.00165993	0.00525589	0.0229461	0.0102281	0.0165875	0.00967424
		0.0129933	-0.00249074	0.013266	0.0168662	0.0210109	0.0149268	0.0193502	0.00773906	0.0176911	-0.00386953	-0.0074638	0.0135463	0.000830808	0.00442508	0.0223973	0.011888	0.014649	0.0179731	0.0157593	0.00276684	0.0179697	-0.00359596	0.0138215	0.0143754	-0.00635859	0.0176961	0.00856902	0.0105051	0.0124386	0.0129916	0.00746212	0.00912037	-0.000826599	0.0132694	0.0132694	0.0102306	0.0105034	0.0138224	0.0160328	-0.00580808	0.0121633	0.0113325	0.0011069	0.00553199	0.0229461	0.0102281	0.0168645	0.00939815
		0.0129933	-0.00249074	0.013266	0.0163131	0.020734	0.0149268	0.0190732	0.00801599	0.0174141	-0.00359259	-0.00774074	0.0135463	0.0011069	0.00497811	0.0226742	0.011888	0.0149251	0.0179731	0.0157593	0.00249074	0.0179697	-0.00359596	0.0135446	0.0146515	-0.00635859	0.0176961	0.00912205	0.0107811	0.0121625	0.0129916	0.00773906	0.00884428	-0.000826599	0.0132694	0.0127163	0.0105067	0.0107795	0.0138224	0.0160328	-0.00580808	0.0116103	0.0107795	0.001383	0.00525589	0.0226692	0.0105042	0.0171406	0.00939815
		0.0135463	-0.00249074	0.0129899	0.0163131	0.0204571	0.0146498	0.0190732	0.0077399	0.017138	-0.00359259	-0.00829377	0.0132702	0.001383	0.00525421	0.0229512	0.0121641	0.0152012	0.0179731	0.0163131	0.00221465	0.0179697	-0.00331987	0.0135446	0.0146515	-0.00663468	0.0176961	0.00912205	0.0107811	0.0127155	0.0127155	0.00773906	0.00912121	-0.000273569	0.0132694	0.0129924	0.0102306	0.0105034	0.0140985	0.0160328	-0.00580808	0.0113333	0.0113325	0.001383	0.00553283	0.0226692	0.0105042	0.0171406	0.00912205
		0.0138224	-0.00249074	0.012713	0.0163131	0.0201801	0.0143729	0.0193493	0.00801599	0.017138	-0.00359259	-0.00829377	0.0129933	0.00110606	0.00497811	0.0229512	0.0124402	0.0152012	0.017697	0.0163131	0.00221465	0.0179697	-0.00276684	0.0135446	0.0146515	-0.00691162	0.0176961	0.00939815	0.0110572	0.0124394	0.0129916	0.00773906	0.00884512	2.52525e-06	0.0138224	0.0129924	0.0102306	0.0105034	0.0140985	0.0157567	-0.00553114	0.0110572	0.0113325	0.000829966	0.00525673	0.0226692	0.0102281	0.0171406	0.00884512
		0.0138224	-0.00249074	0.0129891	0.0163131	0.0201801	0.0146498	0.0190732	0.00856902	0.0168611	-0.00359259	-0.00829377	0.0127172	0.00165909	0.00497811	0.0229512	0.0127163	0.0149242	0.0171439	0.0160362	0.00221465	0.0174167	-0.00304293	0.0129916	0.0146515	-0.00718855	0.0176961	0.00939815	0.0110572	0.0129924	0.0132677	0.00773906	0.00884512	2.52525e-06	0.0140993	0.0127155	0.0099537	0.0107795	0.0143754	0.0152037	-0.00553114	0.0110572	0.0118855	0.00055303	0.00498064	0.0229453	0.0102281	0.0171406	0.00912205
		0.0138224	-0.00249074	0.0129891	0.0163131	0.0201801	0.0149259	0.0190732	0.00884512	0.017138	-0.00359259	-0.0088468	0.0127172	0.00138215	0.00414815	0.0232273	0.0124394	0.0146481	0.0171439	0.0160362	0.00193855	0.0174167	-0.00304293	0.0127155	0.0146515	-0.00718855	0.0176961	0.00884512	0.0107803	0.0127163	0.0132677	0.00773906	0.00856818	0.00027862	0.0143754	0.0127155	0.0099537	0.0105034	0.0140993	0.0152037	-0.00525505	0.0110572	0.0118855	0.00110606	0.00525673	0.0226692	0.0102281	0.0171406	0.00856902
		0.0140985	-0.00276684	0.0129891	0.0165901	0.0196271	0.0149259	0.0187971	0.00939815	0.017138	-0.00331566	-0.00912374	0.0129933	0.00165825	0.00414815	0.0229503	0.0121633	0.0143712	0.016867	0.0163123	0.00193855	0.0176928	-0.00331987	0.0129924	0.0149285	-0.00774158	0.0171423	0.00856902	0.0107803	0.0127163	0.0132677	0.00746212	0.00856818	2.52525e-06	0.0140985	0.0129916	0.0102298	0.0105034	0.0138232	0.0154798	-0.00525505	0.0113333	0.0121616	0.00055303	0.00525673	0.0226692	0.0105042	0.0171406	0.00773906
		0.0138224	-0.00276684	0.0129891	0.0171431	0.020181	0.0149259	0.0190732	0.00939815	0.0174141	-0.00359259	-0.00939983	0.0129933	0.00165825	0.00414815	0.0235034	0.0121633	0.0149242	0.0165909	0.0163123	0.00221465	0.0179697	-0.0024899	0.0127163	0.0146524	-0.00774158	0.0174192	0.00829293	0.0116103	0.0129924	0.0129916	0.00718603	0.00856818	-0.000273569	0.0138215	0.0135446	0.0099537	0.0105034	0.0141002	0.0149268	-0.00525505	0.0116094	0.0121616	0.00055303	0.00525673	0.0226692	0.00995118	0.0168636	0.00773906
		0.0143754	-0.00276684	0.012713	0.0171431	0.019904	0.015479	0.0196263	0.00912205	0.0176902	-0.00303956	-0.00967593	0.0129933	0.00165825	0.00414815	0.0237803	0.0118872	0.0146473	0.0168678	0.0163123	0.00221465	0.0182466	-0.0024899	0.0127163	0.0146524	-0.00774158	0.0168662	0.00856902	0.0121633	0.0129924	0.0132685	0.00690909	0.00884428	2.52525e-06	0.0138215	0.0135446	0.00967677	0.0105034	0.0135471	0.0152029	-0.00497896	0.0121625	0.0116086	0.000276936	0.00553283	0.0226692	0.00995118	0.0168636	0.00746212
		0.0146515	-0.00304293	0.012713	0.0165901	0.0204571	0.0157551	0.0199032	0.00912205	0.0176902	-0.00276347	-0.00995286	0.0129933	0.00138131	0.00387205	0.0240572	0.0116111	0.0149234	0.0174209	0.0157593	0.00221465	0.0179705	-0.00276684	0.0121633	0.0143763	-0.00774158	0.0168662	0.00856902	0.0124394	0.0127163	0.0129916	0.00718519	0.00884428	2.52525e-06	0.0140985	0.0135446	0.00967677	0.0107795	0.0135471	0.015479	-0.00470202	0.0121625	0.0118847	0.00055303	0.00553283	0.0229461	0.00967508	0.0168636	0.00718603
		0.0149276	-0.00276684	0.013266	0.0163131	0.0204571	0.0160311	0.0199032	0.00967508	0.0179672	-0.00248737	-0.00967593	0.0129933	0.00193434	0.00387205	0.0237803	0.011335	0.0149234	0.0174209	0.0154823	0.00193771	0.0174175	-0.0022138	0.0121633	0.0149293	-0.00746465	0.0163131	0.00856902	0.0124394	0.0129933	0.0124386	0.00718519	0.00856818	2.52525e-06	0.0149285	0.0135446	0.00995286	0.0107795	0.0138241	0.015479	-0.00470202	0.0118864	0.0118847	0.000276936	0.00525673	0.0229461	0.00967508	0.0171397	0.00773906
		0.0146515	-0.0022138	0.013266	0.0160362	0.0204571	0.0157551	0.0196271	0.00967508	0.0176911	-0.0030404	-0.00995202	0.0132702	0.00165825	0.00387205	0.0240572	0.011335	0.0146473	0.0179739	0.0154823	0.00166162	0.0179705	-0.0022138	0.0121633	0.0146524	-0.00746465	0.016037	0.00912205	0.0121625	0.0129933	0.0124386	0.00690909	0.00884428	2.52525e-06	0.0149285	0.0135446	0.010229	0.0110564	0.013548	0.015479	-0.00470202	0.0121633	0.0116086	0.000829966	0.00525673	0.02267	0.00912205	0.0171397	0.00773906
		0.0149276	-0.0024899	0.013266	0.0157601	0.0204571	0.016032	0.0193502	0.00967508	0.0174141	-0.0033165	-0.00995202	0.0132702	0.00165825	0.00387205	0.0237803	0.0116111	0.0143712	0.0182508	0.0157593	0.00166162	0.0182466	-0.0022138	0.0121633	0.0152054	-0.00746465	0.016037	0.00884596	0.0124394	0.0127172	0.0121616	0.006633	0.00884428	2.52525e-06	0.0146524	0.0138215	0.00967593	0.0113325	0.014101	0.0152029	-0.00470202	0.0118872	0.0116086	0.00055303	0.00525673	0.02267	0.00939815	0.0171397	0.00746296
		0.0149276	-0.00276599	0.013266	0.0157601	0.0204571	0.016032	0.0190741	0.00995202	0.017138	-0.0033165	-0.0102281	0.0132702	0.00138215	0.00387205	0.0235034	0.0116111	0.0146473	0.0188047	0.0154832	0.00166162	0.0185227	-0.0022138	0.0127163	0.0152054	-0.00774074	0.0163131	0.00856987	0.0127155	0.0127172	0.0121616	0.00690909	0.00884428	2.52525e-06	0.0146524	0.0135446	0.00967593	0.0107795	0.0138249	0.0152029	-0.00442508	0.0113342	0.0113325	0.000829125	0.00553283	0.02267	0.00912205	0.0171397	0.00718687
		0.0146515	-0.00276599	0.0135421	0.0163131	0.020181	0.016032	0.0190741	0.00995202	0.0174141	-0.00359343	-0.0107811	0.0129941	0.00138215	0.00387205	0.0237803	0.0110581	0.0146473	0.0188047	0.0157593	0.00221465	0.0185227	-0.00249074	0.0127163	0.0152054	-0.00746465	0.0163131	0.00829377	0.0124394	0.0124411	0.0121616	0.006633	0.00884428	-0.000550505	0.0149285	0.0132677	0.00967593	0.0116094	0.0138249	0.0154798	-0.00442508	0.0113342	0.0110564	0.00110522	0.00553283	0.0223939	0.00884596	0.0174167	0.00663384
		0.0143746	-0.00248906	0.0135421	0.0168662	0.0204579	0.016032	0.0190741	0.00995202	0.0174141	-0.00331734	-0.0110572	0.013271	0.000829125	0.00387205	0.0237803	0.0110581	0.0149234	0.0188047	0.0152062	0.00221465	0.0182466	-0.00221465	0.0129924	0.0152054	-0.00774074	0.0163131	0.00829377	0.0127155	0.0121641	0.0124386	0.0063569	0.00912037	-0.000550505	0.0152054	0.0132677	0.00967593	0.0116094	0.0138249	0.0154798	-0.00470202	0.0107811	0.0110564	0.000829125	0.00553283	0.0221178	0.00939899	0.0174167	0.00690993
		0.0143746	-0.00193603	0.013266	0.0168662	0.0204579	0.016032	0.0190741	0.0105051	0.017138	-0.00304125	-0.0107803	0.0135471	0.000829125	0.00359596	0.0237803	0.0113342	0.0154764	0.0185278	0.0157593	0.00249074	0.0179705	-0.00193771	0.0135455	0.0154823	-0.00774074	0.0165892	0.00857071	0.0127155	0.012718	0.0124386	0.0063569	0.00912037	-0.00110354	0.0152054	0.0138207	0.00967593	0.0121625	0.0138249	0.0154798	-0.00442593	0.0107811	0.0110564	0.00110522	0.00553283	0.0218409	0.00967508	0.0174167	0.00690993
		0.0152045	-0.00193603	0.013266	0.0168662	0.0204579	0.0163081	0.0190741	0.0105051	0.017138	-0.00304125	-0.0107803	0.0138232	0.00055303	0.00359596	0.0235034	0.0118872	0.0157534	0.0182517	0.0160354	0.0022138	0.0185236	-0.00221465	0.0138224	0.0152054	-0.00774074	0.0165892	0.0088468	0.0124386	0.012718	0.0121616	0.00607997	0.00995034	-0.00110354	0.0149293	0.0143737	0.00939983	0.0121625	0.013548	0.0152037	-0.00442593	0.0105051	0.0113325	0.000828283	0.00525673	0.0218409	0.00939899	0.0174167	0.00690993
		0.0152045	-0.00221212	0.0129899	0.0168662	0.020734	0.0165842	0.0193502	0.010229	0.016862	-0.00276431	-0.0105034	0.0141002	0.000276936	0.00387205	0.0235034	0.0118872	0.0154773	0.0182517	0.0157593	0.0024899	0.0188005	-0.00249074	0.0135455	0.0154815	-0.0074638	0.0165892	0.0088468	0.0124386	0.0129941	0.0121616	0.00580303	0.00995034	-0.00138047	0.0152062	0.0143737	0.0091229	0.0121625	0.0138249	0.0146507	-0.00497896	0.0107811	0.0113325	0.000828283	0.00553283	0.0218409	0.00939899	0.0179697	0.00663384
		0.0149285	-0.00221212	0.0132668	0.0168662	0.020734	0.0168611	0.0190732	0.0105051	0.016862	-0.0030404	-0.0102273	0.0141002	8.41751e-07	0.00359596	0.0232264	0.0118872	0.0154773	0.0182517	0.0154823	0.00276599	0.0188005	-0.00249074	0.0132694	0.0154815	-0.00718771	0.0168653	0.00857071	0.0121625	0.012718	0.0118855	0.00525	0.00967424	-0.00165657	0.0152062	0.0143737	0.00856987	0.0121625	0.0135488	0.0146507	-0.00497896	0.0102281	0.0110564	0.00110522	0.00580892	0.0218409	0.00939899	0.0179697	0.00663384
		0.0149285	-0.00248822	0.0132668	0.0163123	0.0204571	0.0165842	0.0193493	0.0107811	0.0171389	-0.0030404	-0.0102273	0.0141002	0.000276936	0.00387205	0.0235034	0.0116103	0.0157542	0.0179747	0.0157593	0.0024899	0.0193535	-0.00249074	0.0127163	0.0149285	-0.00718771	0.0168653	0.00829461	0.0121625	0.012718	0.0121616	0.00552609	0.00967424	-0.00137963	0.0152062	0.0146498	0.00884596	0.0121625	0.0129958	0.0146507	-0.00442593	0.00995202	0.0110564	0.000829125	0.00663889	0.0212879	0.00912205	0.0179697	0.00663384
		0.0149285	-0.00304125	0.0132668	0.0163123	0.0204571	0.0168611	0.0196263	0.0110572	0.0168628	-0.00276431	-0.0102273	0.0143763	0.000276936	0.00414815	0.0237803	0.0116103	0.0157542	0.0179747	0.0154832	0.0024899	0.0190774	-0.00166077	0.0127163	0.0149285	-0.00746465	0.0168653	0.00857155	0.0121625	0.0124419	0.0121616	0.00580219	0.00967424	-0.00165657	0.0146532	0.0146498	0.00829293	0.0118855	0.0127197	0.0146507	-0.00414983	0.00967593	0.0113325	0.000829125	0.00663889	0.0210109	0.00967508	0.0176928	0.00608081
		0.0152054	-0.00331734	0.0129907	0.0160354	0.0196271	0.0168611	0.0196263	0.0110572	0.0165867	-0.0030404	-0.0102273	0.0140993	-0.000276094	0.00414815	0.0237803	0.0116103	0.0160311	0.0179747	0.0160362	0.00276684	0.0188005	-0.00166077	0.0127163	0.0154815	-0.00746465	0.0168653	0.00774158	0.0116094	0.0124419	0.0127146	0.00607912	0.00939815	-0.00110354	0.0149293	0.0146498	0.00829293	0.0118855	0.0132727	0.0143737	-0.00414983	0.00995202	0.0113325	0.00110522	0.00636195	0.0212879	0.00912205	0.0176928	0.0063569
		0.0157584	-0.00359428	0.0129907	0.0157593	0.0199032	0.0168611	0.0199024	0.0113342	0.0165867	-0.00331734	-0.0102273	0.0138224	-0.000276094	0.00414815	0.0232264	0.0113342	0.0160311	0.0176978	0.0160362	0.00304293	0.0182475	-0.00138384	0.0127163	0.0152054	-0.00801768	0.0174184	0.00746549	0.0116094	0.0127189	0.0127146	0.00580219	0.00912121	-0.00110354	0.0149293	0.0146498	0.00801684	0.0116094	0.0138258	0.0146498	-0.00387374	0.00995202	0.0116094	0.00165825	0.00608586	0.0215648	0.00939815	0.0174158	0.0063569
		0.0160345	-0.00387037	0.0132677	0.0157593	0.0201801	0.017138	0.0199024	0.0113342	0.0165867	-0.00331734	-0.00995118	0.0135455	-0.000276094	0.00414815	0.0232264	0.0110572	0.0160311	0.0176978	0.0160362	0.00359596	0.0179705	-0.000830808	0.0124402	0.0149293	-0.00829377	0.0174184	0.00746549	0.0116094	0.0129949	0.0127146	0.00552609	0.00912121	-0.00165657	0.0149293	0.0149259	0.00856987	0.0116094	0.0138258	0.0140968	-0.00387374	0.00967593	0.0113325	0.00193434	0.00608586	0.0215648	0.00967424	0.0174158	0.006633
		0.0157576	-0.00387037	0.0135446	0.0157593	0.0201801	0.017415	0.0196263	0.0110581	0.0168628	-0.00331734	-0.00995118	0.0138215	7.40149e-14	0.00470118	0.0235025	0.0113333	0.0160311	0.0174217	0.0160362	0.00331987	0.0182466	-0.000277778	0.0121633	0.0152062	-0.00829377	0.0176953	0.00746549	0.0116094	0.0127189	0.0129916	0.00552609	0.00884512	-0.00137963	0.0154823	0.0149259	0.00856987	0.0116094	0.0141019	0.0135438	-0.00414983	0.00995202	0.0113325	0.00165825	0.00608586	0.0215648	0.00939815	0.0174158	0.006633
		0.0157576	-0.00387037	0.0135446	0.0157593	0.0204571	0.0176919	0.0193502	0.0110581	0.0168628	-0.00331734	-0.00995118	0.0140985	0.00055303	0.00470118	0.0235025	0.0116094	0.0160311	0.0174217	0.0163123	0.00331987	0.0179697	-8.41751e-07	0.0124402	0.0149301	-0.00801684	0.0174184	0.00718939	0.0110564	0.0124419	0.0124386	0.00552609	0.00939815	-0.00110354	0.0154823	0.0149259	0.00829293	0.0113325	0.0135488	0.0129907	-0.00414983	0.00995202	0.0113325	0.00193434	0.00636195	0.0210118	0.00967508	0.0171389	0.00690993
		0.0163106	-0.00414646	0.0132685	0.0154832	0.019904	0.017968	0.0193502	0.0110581	0.0171389	-0.00304125	-0.0102273	0.0140985	0.000829125	0.00470118	0.0235025	0.0116094	0.0157551	0.0174217	0.0163123	0.00304377	0.0182458	0.000276094	0.0118872	0.0152062	-0.0077399	0.0171414	0.0069133	0.0107803	0.0124419	0.0124386	0.00525	0.00967424	-0.00137963	0.0157584	0.0146498	0.00829293	0.0110564	0.0135488	0.0129907	-0.00442593	0.010229	0.0116086	0.00165825	0.00636195	0.0207348	0.00939899	0.0165859	0.00663384
		0.0163106	-0.00359343	0.0132685	0.0160362	0.019351	0.0182441	0.0193502	0.0113342	0.0174158	-0.00331734	-0.0105042	0.0138224	0.000829125	0.00470118	0.0229495	0.0118855	0.0157551	0.0182517	0.0157593	0.00304377	0.0179689	0.000552189	0.0116111	0.0149293	-0.0077399	0.0174175	0.00719024	0.0107803	0.0124419	0.0129916	0.00552694	0.00995034	-0.00137963	0.0157584	0.0140968	0.00801599	0.0116094	0.0135488	0.0129907	-0.0038729	0.010229	0.0118847	0.00193434	0.00663889	0.0207348	0.0091229	0.016862	0.00663384
		0.0160345	-0.00414646	0.0135446	0.0160362	0.0190749	0.017968	0.0193502	0.0118872	0.0171389	-0.00304125	-0.0105042	0.0138224	0.00055303	0.00442508	0.0226734	0.0118855	0.0157551	0.0182517	0.0163123	0.00304377	0.0179689	0.000276094	0.011888	0.0149293	-0.00829293	0.0168645	0.00746633	0.0110572	0.0124419	0.0135446	0.00525084	0.0096734	-0.00165572	0.0157584	0.0140968	0.00801599	0.0118855	0.0138258	0.0129907	-0.00414983	0.0105051	0.0118847	0.00193434	0.00636195	0.0207348	0.0091229	0.0165859	0.00718687
		0.0163106	-0.00414646	0.0138207	0.0157601	0.0193519	0.017968	0.0190741	0.0118872	0.016862	-0.00304125	-0.0105042	0.0140985	0.00110606	0.00359512	0.0229495	0.0121616	0.0157551	0.0182517	0.0165892	0.0035968	0.0171389	0.000276094	0.011888	0.0152054	-0.00801684	0.0168645	0.00746633	0.0110572	0.0124419	0.0140976	0.00525084	0.00939731	-0.00110269	0.0160345	0.0140968	0.00773906	0.0113325	0.0138258	0.0127146	-0.00414983	0.0105051	0.0118847	0.00193434	0.00636195	0.0210109	0.00939899	0.0168628	0.00691077
		0.0160345	-0.0044234	0.0138207	0.016037	0.0193519	0.0176919	0.0190741	0.0113342	0.0163089	-0.00331734	-0.0102273	0.0140985	0.00110606	0.00359512	0.0226734	0.0124377	0.0157551	0.0182517	0.0165892	0.0038729	0.0174158	0.000276094	0.011612	0.0152054	-0.00774074	0.0174175	0.00746633	0.0116103	0.0121658	0.0140976	0.00497391	0.0096734	-0.00137879	0.0154815	0.0143729	0.00801515	0.0110564	0.0141027	0.0124386	-0.00414983	0.0107811	0.0116086	0.00193434	0.00608502	0.0210109	0.0091229	0.0171389	0.00691077
		0.0160345	-0.00469949	0.0140968	0.0157601	0.0193519	0.017968	0.0187971	0.0113342	0.0163089	-0.00331734	-0.00995034	0.0138224	0.00110606	0.00359512	0.0226734	0.0129907	0.0157551	0.0176987	0.0165892	0.0038729	0.0176928	0.000276094	0.011335	0.0154815	-0.00774074	0.0174175	0.00746633	0.0113342	0.0118897	0.0138215	0.00497391	0.0096734	-0.00110185	0.0157576	0.0143729	0.00801515	0.0113325	0.0138266	0.0124386	-0.00414983	0.0107811	0.0113316	0.00221044	0.00608502	0.021287	0.00939983	0.0168628	0.00691077
		0.0160345	-0.00497559	0.0138207	0.0160362	0.0193519	0.017968	0.018521	0.0107811	0.0163089	-0.00331734	-0.00995034	0.0140985	0.00138215	0.00331902	0.0226734	0.0127138	0.0157551	0.0174217	0.0168653	0.00442593	0.0176928	0.000552189	0.0110589	0.0154815	-0.00801684	0.0174175	0.00746633	0.0113342	0.0116136	0.0140976	0.00497391	0.00939731	-0.00110185	0.0163106	0.0138199	0.00829125	0.0113325	0.0141035	0.0124386	-0.00414983	0.0113342	0.0113316	0.00248653	0.00636111	0.021287	0.00939983	0.0165859	0.00691077
		0.0160345	-0.00497559	0.0138207	0.0160362	0.0190749	0.017968	0.0182441	0.0105051	0.0160328	-0.00359343	-0.0096734	0.0140985	0.00110606	0.00359512	0.0229495	0.0127138	0.0149251	0.0174217	0.0168653	0.00470202	0.0179697	0.000829125	0.0110589	0.0157576	-0.00829377	0.0176944	0.00719024	0.0110581	0.0118906	0.0143746	0.00497391	0.00884428	-0.000825758	0.0163106	0.0132668	0.00801515	0.0113325	0.0143796	0.0121625	-0.00414983	0.0116103	0.0113316	0.00276263	0.00636111	0.0215631	0.00967677	0.016862	0.00691077
		0.0160345	-0.00497559	0.0138207	0.0160362	0.0190749	0.0182449	0.0185202	0.0107811	0.0163098	-0.00331734	-0.0096734	0.0140985	0.000552189	0.00387121	0.0223965	0.0127138	0.015202	0.0174217	0.0165892	0.00497811	0.0174167	0.000276094	0.0110589	0.0157576	-0.00801768	0.0171414	0.00691414	0.0116111	0.0116145	0.0140976	0.00497391	0.00856818	-0.00137879	0.0165875	0.0135438	0.00884512	0.0113325	0.0143796	0.0121625	-0.00414983	0.0116103	0.0113316	0.00303872	0.00663721	0.0215631	0.00940067	0.016862	0.00691077
		0.0157584	-0.00469949	0.0132677	0.0160362	0.018798	0.0182449	0.0187963	0.0113342	0.0163098	-0.00359343	-0.0096734	0.0135455	0.000828283	0.00359512	0.0226734	0.0124377	0.015202	0.0174217	0.0165892	0.00470202	0.0174167	0.000829125	0.0107828	0.0152045	-0.00774158	0.0174184	0.00691414	0.0113342	0.0118906	0.0149276	0.00497391	0.00856818	-0.00137879	0.0160345	0.0135438	0.00884512	0.0110564	0.0141035	0.0118864	-0.00414983	0.0118864	0.0113316	0.00248569	0.00719024	0.0218392	0.00967677	0.017138	0.00635774
		0.0157584	-0.0044234	0.0132677	0.0157593	0.018798	0.0179689	0.0187963	0.0110581	0.0163098	-0.00359343	-0.0096734	0.0138215	0.00110438	0.00331902	0.0226734	0.0121616	0.015202	0.0171456	0.0165892	0.00497811	0.0168636	0.000829125	0.0110589	0.0154806	-0.00746549	0.0168645	0.00663805	0.0113342	0.0118906	0.0149276	0.00525	0.00829125	-0.00110269	0.0160345	0.0138199	0.00912121	0.0110564	0.0141035	0.0121625	-0.00414983	0.0116094	0.0118847	0.00303872	0.00719024	0.0221162	0.00995286	0.017138	0.00608165
		0.0157584	-0.00470034	0.0129916	0.0154832	0.0190749	0.0185219	0.0187963	0.0110581	0.0165867	-0.00359343	-0.00939731	0.0138215	0.00110438	0.00304293	0.0232264	0.0121616	0.015202	0.0174226	0.0168653	0.00497811	0.0168636	0.000829125	0.011335	0.0152045	-0.00718855	0.0168645	0.00636195	0.0113342	0.0116145	0.0152037	0.00525	0.00801515	-0.00110269	0.0160345	0.014096	0.00884428	0.0110564	0.0138274	0.0121625	-0.00414983	0.0118855	0.0118847	0.00331481	0.00719024	0.0223923	0.010229	0.017138	0.00608165
		0.0163114	-0.0044234	0.0132685	0.0160362	0.0193519	0.0185219	0.0187963	0.0110581	0.0165867	-0.00359343	-0.0096734	0.0138215	0.00193434	0.00276684	0.0232264	0.0124377	0.015479	0.0174226	0.0165884	0.00525505	0.0168636	0.000829125	0.011335	0.0149285	-0.00691162	0.0165875	0.00608502	0.0116111	0.0116145	0.0154798	0.00580303	0.00773906	-0.00110269	0.0160345	0.0143721	0.00884428	0.0105034	0.0141035	0.0118864	-0.00387374	0.0116094	0.0118847	0.00331481	0.00746633	0.0226692	0.00995286	0.017138	0.00580556
		0.0163114	-0.0044234	0.0132685	0.0160362	0.0193519	0.018798	0.0185202	0.0110581	0.0163106	-0.0033165	-0.00994949	0.0135446	0.00165825	0.00276684	0.0235025	0.0124377	0.0157551	0.0176987	0.0163114	0.00525505	0.0171406	0.00110522	0.0110589	0.0146524	-0.00691162	0.0168636	0.00636111	0.0121641	0.0118906	0.0160328	0.00580303	0.00801515	-0.00110269	0.0157584	0.014096	0.00856818	0.0110564	0.0138274	0.0116094	-0.00387374	0.0116094	0.0116086	0.00303872	0.00718939	0.0223923	0.00995286	0.017415	0.00552946
		0.0163114	-0.00469949	0.0132685	0.0157593	0.0193519	0.018521	0.0187971	0.011335	0.0165867	-0.00359259	-0.0096734	0.0138207	0.00138131	0.00249074	0.0235025	0.0124377	0.0157551	0.0176987	0.0165884	0.00470202	0.0174175	0.00138215	0.0105059	0.0143754	-0.00691162	0.0168636	0.00636111	0.011888	0.0118906	0.0160328	0.00607912	0.00856818	-0.00110269	0.0157584	0.0143721	0.00829209	0.0113333	0.0138274	0.0118855	-0.00387374	0.0113333	0.0113325	0.00276263	0.00746549	0.0226692	0.010229	0.017415	0.00525253
		0.0168645	-0.0044234	0.0135446	0.0154832	0.0199049	0.0187971	0.0190732	0.0110589	0.0165867	-0.00359259	-0.0102264	0.0138207	0.00138131	0.00249074	0.0237795	0.0124377	0.0157551	0.0176987	0.0163123	0.00414899	0.0174175	0.00138215	0.0105059	0.0146515	-0.00691162	0.0171397	0.00580808	0.0121641	0.0121675	0.0160328	0.00580303	0.00884428	-0.00110269	0.0157584	0.013819	0.00829209	0.0118864	0.0135513	0.0116094	-0.00332071	0.0118864	0.0113325	0.00331566	0.00774158	0.0226692	0.0105051	0.017415	0.00497643
		0.0165884	-0.0044234	0.0135446	0.0154832	0.0196279	0.0190732	0.0190732	0.011335	0.0165867	-0.00386869	-0.0096734	0.0138207	0.00110522	0.00276684	0.0237795	0.0116077	0.0157551	0.0176987	0.0157593	0.0038729	0.0174175	0.00110522	0.0107828	0.0143746	-0.00663552	0.0171397	0.00580808	0.011888	0.0121675	0.0160328	0.00635606	0.00912121	-0.00110269	0.0157584	0.0135429	0.00801599	0.0113333	0.0135513	0.0116094	-0.00304377	0.0116094	0.0116086	0.00276263	0.00801852	0.0226692	0.0107811	0.017415	0.00497643
		0.0160354	-0.0044234	0.0135446	0.0149301	0.0196279	0.0190732	0.0190732	0.011335	0.0168636	-0.00386869	-0.0096734	0.0135446	0.00193519	0.00304293	0.0237795	0.0113316	0.0160311	0.0174226	0.0157593	0.0038729	0.0168645	0.00138131	0.0105067	0.0149285	-0.00608249	0.0176928	0.00580808	0.0121641	0.0118914	0.0163089	0.00607997	0.00912121	-0.00110269	0.0157584	0.0135429	0.0077399	0.0113333	0.0138274	0.0116094	-0.00304377	0.0118855	0.0113325	0.00303956	0.00801852	0.0229461	0.0110572	0.017138	0.00525253
		0.0157593	-0.00470034	0.0135446	0.0154832	0.0196279	0.0196263	0.0190732	0.0116111	0.0163098	-0.00331566	-0.0096734	0.0135446	0.00138215	0.00304293	0.0240564	0.0110556	0.0160311	0.0174226	0.0157593	0.0038729	0.0168645	0.00138131	0.0110598	0.0149285	-0.00552946	0.0176928	0.00553199	0.0121641	0.0118914	0.0165859	0.00635606	0.00912121	-0.00137879	0.0160345	0.0132668	0.00746296	0.0116094	0.0138274	0.0113333	-0.00276768	0.0124386	0.0118855	0.00331566	0.00801852	0.0226692	0.0105042	0.0174141	0.00552946
		0.0157593	-0.00470034	0.0138215	0.0152062	0.019351	0.0199032	0.0185202	0.0118872	0.0163098	-0.00331566	-0.00912037	0.0138215	0.00138215	0.00276684	0.0240564	0.0107795	0.0160311	0.0171465	0.0157593	0.0038729	0.0168645	0.00138131	0.0113367	0.0152045	-0.00552946	0.0174167	0.00497896	0.0127172	0.0124444	0.0163098	0.00663215	0.00939731	-0.00137879	0.0163106	0.0138199	0.00746296	0.0118855	0.0143805	0.0116094	-0.00276768	0.0118847	0.0118855	0.00303956	0.00829461	0.0226692	0.0105042	0.0174141	0.00552946
		0.0160362	-0.00470034	0.0135455	0.0152062	0.0196271	0.0199032	0.0182441	0.0116111	0.0163098	-0.00331566	-0.00912037	0.0138215	0.00193519	0.00249074	0.0246094	0.0110556	0.0160311	0.0176995	0.0149293	0.0038729	0.0168645	0.00138131	0.0116136	0.0152045	-0.00552946	0.0171397	0.00470286	0.0129941	0.0124444	0.0163098	0.00663215	0.00939731	-0.00193182	0.0165875	0.0135438	0.00746296	0.0118855	0.0141044	0.0118855	-0.00276768	0.0121608	0.0113325	0.00331566	0.00857071	0.0229461	0.0105042	0.0176902	0.00552946
		0.0163123	-0.00470034	0.0132694	0.0149293	0.0190732	0.0196271	0.018521	0.0116111	0.0163098	-0.00331566	-0.00912037	0.0135455	0.00221128	0.00249074	0.0240564	0.0113316	0.0165842	0.0179764	0.0149293	0.00414899	0.0165884	0.00165741	0.0116136	0.0152045	-0.00552946	0.0174158	0.00442677	0.0124411	0.0121684	0.0165867	0.00663215	0.0096734	-0.00165572	0.0163114	0.0138199	0.00718687	0.0121616	0.0143805	0.0121616	-0.00276768	0.0121608	0.0116086	0.00303956	0.0088468	0.0232222	0.0105042	0.0179663	0.00552946
		0.0160362	-0.0044234	0.0135463	0.0149293	0.0187971	0.0196271	0.0182441	0.0116111	0.0165867	-0.00359175	-0.00912037	0.0135455	0.00221128	0.00249074	0.0246094	0.0110547	0.0165842	0.0176995	0.0143763	0.00442593	0.0168645	0.0019335	0.0110606	0.0152045	-0.00525337	0.0176919	0.00470286	0.0124411	0.0121684	0.0168636	0.00663215	0.0096734	-0.00165572	0.0163114	0.0132668	0.00718687	0.0121616	0.0143805	0.0118847	-0.00304461	0.0118847	0.0118847	0.00276347	0.0088468	0.0234983	0.0107803	0.0182433	0.0058064
		0.0168662	-0.0044234	0.0135463	0.0146524	0.018521	0.0190741	0.0179672	0.0116111	0.0160337	-0.00359175	-0.00912037	0.0132685	0.00221128	0.00249074	0.0248855	0.0110547	0.0163081	0.0176995	0.0143763	0.00497896	0.0168645	0.00221044	0.0110606	0.0152045	-0.00525337	0.017968	0.00442677	0.0127172	0.0129983	0.0165875	0.00607912	0.0096734	-0.00165572	0.0163114	0.0132668	0.00691077	0.0124377	0.0141044	0.0116086	-0.00304461	0.0118847	0.0118847	0.00221044	0.00856987	0.0234983	0.0110564	0.0190732	0.00635943
		0.0165901	-0.00469949	0.0140993	0.0152054	0.0190741	0.0190741	0.0174141	0.0116111	0.0160337	-0.00331566	-0.00912037	0.0132685	0.00193519	0.00249074	0.0248855	0.0107786	0.0165842	0.0174234	0.0143763	0.00497896	0.0171414	0.00221044	0.0113367	0.0152045	-0.00525337	0.0182449	0.00442677	0.0127172	0.0127222	0.0163106	0.00580303	0.0096734	-0.00165572	0.0168645	0.0132668	0.00663468	0.0121616	0.0146574	0.0116086	-0.00332071	0.0118847	0.0116086	0.00193434	0.00884596	0.0232214	0.0110564	0.0187971	0.00663636
		0.0171431	-0.00497559	0.0140993	0.0149293	0.0193502	0.0190741	0.0174141	0.0116111	0.0165867	-0.00331566	-0.00939646	0.0129916	0.00193519	0.00193771	0.0251616	0.0107786	0.0174141	0.0176995	0.0146532	0.00497896	0.0174175	0.00193434	0.0107837	0.0149285	-0.00497643	0.0182449	0.00470286	0.0127172	0.0129983	0.0160345	0.00580303	0.0096734	-0.00165572	0.0171406	0.0129899	0.00608165	0.0121616	0.0146574	0.0116086	-0.00332071	0.0121608	0.0116086	0.00193434	0.00884596	0.0232214	0.0113333	0.0190732	0.00663636
		0.0171431	-0.00497559	0.0140993	0.0149293	0.0190741	0.018798	0.017138	0.011335	0.0160337	-0.00331566	-0.00939646	0.0129916	0.00221128	0.00166162	0.0251616	0.0107786	0.0179672	0.0176995	0.0146532	0.00497896	0.0176944	0.00193434	0.0110598	0.0146524	-0.0044234	0.018521	0.00470286	0.0129933	0.0124453	0.0160345	0.00580303	0.0096734	-0.00165572	0.0174167	0.0132668	0.00580471	0.0118847	0.0146574	0.0116086	-0.00332071	0.0118847	0.0110556	0.00221044	0.00912205	0.0232214	0.0116094	0.0190732	0.00663636
		0.0171431	-0.00525168	0.0138232	0.0152054	0.0190741	0.018798	0.017415	0.011888	0.0157567	-0.00359175	-0.00994949	0.0127155	0.00221128	0.00166162	0.0254386	0.0110547	0.0182441	0.0174234	0.0149293	0.00525505	0.0176944	0.00248737	0.0105067	0.0146524	-0.00470034	0.018521	0.00470286	0.0129933	0.0124453	0.0160345	0.00580303	0.0096734	-0.00165572	0.0171406	0.0132668	0.00580471	0.0118847	0.0149335	0.0113316	-0.00332071	0.0118847	0.0113316	0.00248653	0.00912205	0.0229453	0.0116094	0.0190732	0.00663636
		0.0171431	-0.00552862	0.0138232	0.0154823	0.0193502	0.018798	0.017968	0.011612	0.0160328	-0.00359175	-0.00994949	0.0129916	0.00221128	0.00221465	0.0257155	0.0107786	0.0182441	0.0176995	0.0149293	0.00497896	0.0179714	0.00276347	0.0102298	0.0149285	-0.00497643	0.018521	0.00470286	0.0129933	0.0127214	0.0165875	0.00580303	0.0096734	-0.00137963	0.0168645	0.0132668	0.00608081	0.0116077	0.0149335	0.0113316	-0.00359764	0.0121608	0.0118847	0.00276263	0.00884596	0.0229453	0.0116094	0.0190732	0.00663636
		0.016867	-0.00552862	0.0138232	0.0152054	0.0196263	0.018798	0.0174141	0.011612	0.0157559	-0.00386869	-0.00994949	0.0127155	0.00193519	0.00249158	0.0259924	0.0110547	0.018798	0.0182525	0.0146524	0.00497896	0.0179714	0.00276347	0.00967677	0.0149285	-0.00525337	0.0187971	0.00470286	0.0129933	0.0127214	0.0165875	0.00552694	0.00939731	-0.00110354	0.0168645	0.0129907	0.00552778	0.0116077	0.0146566	0.0116077	-0.00332071	0.0118847	0.0116077	0.00248569	0.00884596	0.0229453	0.0116094	0.0190732	0.00636027
		0.016867	-0.00497559	0.0138232	0.0152054	0.0201793	0.0190749	0.017138	0.011612	0.0157559	-0.00414478	-0.0096734	0.0124394	0.00193519	0.00221465	0.0259924	0.0113308	0.018798	0.0179756	0.0143763	0.00470286	0.0179714	0.00359343	0.0091229	0.0143754	-0.00525337	0.0185202	0.00442593	0.0127172	0.0129975	0.0168636	0.00525	0.00912121	-0.00110354	0.0171406	0.0132668	0.00497475	0.0110547	0.0143796	0.0118847	-0.00332071	0.0118847	0.0110547	0.0022096	0.00912205	0.0226692	0.0113333	0.0193493	0.00636027
		0.016314	-0.00469949	0.0140993	0.0154823	0.0199032	0.018798	0.017138	0.0118889	0.015479	-0.00414478	-0.00939646	0.0124394	0.00193519	0.00276768	0.0259924	0.0110539	0.0185219	0.0182517	0.0141002	0.00442593	0.0174184	0.00331734	0.00939899	0.0143754	-0.00525337	0.0187963	0.00442593	0.0127172	0.0129975	0.0168636	0.00552609	0.00912121	-0.000827441	0.0168636	0.0135429	0.00497475	0.0113308	0.0143796	0.0116086	-0.00332071	0.0113316	0.0110547	0.00165657	0.00912205	0.0226692	0.0110572	0.0190724	0.00636027
		0.0165901	-0.00414646	0.0140993	0.0149293	0.0201801	0.0185219	0.0174141	0.0118889	0.0157559	-0.00386785	-0.00967256	0.0124394	0.00221212	0.00249074	0.0257163	0.0110539	0.018798	0.0185278	0.0141002	0.00442593	0.0174184	0.00331734	0.00939899	0.0143754	-0.00552946	0.0187963	0.00414983	0.0129933	0.0127205	0.0168636	0.00525	0.00884512	-0.000551347	0.0171397	0.0132668	0.00525168	0.0105008	0.0146557	0.0116086	-0.00304377	0.0113316	0.0113308	0.00193266	0.00939815	0.0223923	0.0113333	0.0190724	0.00608418
		0.0165901	-0.0044234	0.0143754	0.0154823	0.0199032	0.0185219	0.017138	0.0116128	0.0157559	-0.00386785	-0.00967256	0.0127155	0.00248822	0.00249074	0.0257163	0.0107778	0.0190741	0.0190808	0.0138232	0.00414983	0.0171414	0.00359428	0.00884596	0.0146515	-0.00552946	0.0187963	0.0035968	0.0127172	0.0127205	0.0171397	0.00525	0.00856902	-0.000827441	0.0168636	0.0135438	0.00525168	0.0105008	0.0143788	0.0116086	-0.00332071	0.0110556	0.0113308	0.00165572	0.00912205	0.0226692	0.0107803	0.0193493	0.00608418
		0.0165901	-0.00469949	0.0138224	0.0154823	0.0201801	0.0185219	0.017138	0.0118889	0.016032	-0.00414394	-0.00994865	0.0124394	0.00221212	0.00249074	0.0262694	0.0105017	0.018798	0.0190808	0.0138232	0.00442677	0.0168653	0.00414731	0.00884596	0.0146515	-0.00552946	0.0187963	0.0035968	0.0127172	0.0124444	0.0171397	0.00525	0.00884596	-0.000551347	0.0171406	0.0135438	0.00497475	0.0102247	0.0138258	0.0113325	-0.0035968	0.0110556	0.0113308	0.00165572	0.00939815	0.0223931	0.0110564	0.0193493	0.00608418
		0.016867	-0.00469949	0.0138224	0.0152054	0.0199032	0.0185219	0.017138	0.0118889	0.016032	-0.00414394	-0.00994865	0.0127163	0.00221212	0.00276684	0.0259924	0.0110547	0.018798	0.0190808	0.0135471	0.00442677	0.0168653	0.00442424	0.00884596	0.0143754	-0.00552946	0.0185202	0.0038729	0.0124402	0.0118914	0.0171397	0.00525	0.00856987	-0.000551347	0.0174175	0.0135438	0.00525084	0.00994865	0.0135497	0.0113325	-0.0038729	0.0110556	0.0110547	0.00110269	0.00967424	0.022117	0.0110564	0.0193493	0.00608418
		0.0165901	-0.00525253	0.0138224	0.0146524	0.0201793	0.0185219	0.017138	0.0118889	0.016032	-0.003867	-0.00994865	0.0124402	0.00221212	0.0024899	0.0257155	0.0107778	0.018798	0.0190808	0.0138232	0.00470286	0.0165884	0.00525421	0.00856987	0.0140993	-0.0058064	0.0187963	0.0035968	0.0121633	0.0116145	0.0171397	0.00525	0.00884596	-0.000275253	0.0174175	0.0135438	0.00525084	0.00967256	0.0135497	0.0113325	-0.00414983	0.0110556	0.0110547	0.00110269	0.00995034	0.0223939	0.0113325	0.0196263	0.00608418
		0.0163131	-0.00525253	0.0135463	0.0149285	0.0204554	0.0187988	0.016585	0.0118889	0.0163089	-0.003867	-0.00994865	0.0118872	0.00248822	0.00276684	0.0254386	0.0110539	0.018798	0.0188047	0.0140993	0.00497896	0.0165884	0.00497727	0.00856987	0.0146524	-0.0058064	0.0185202	0.0035968	0.0118864	0.0118906	0.0165867	0.00469697	0.00884596	8.41751e-07	0.0171414	0.0127138	0.00469781	0.00939646	0.0135497	0.0113325	-0.00387374	0.0107786	0.0107786	0.00110269	0.0105034	0.0218401	0.0113325	0.0196263	0.00553114
		0.0165892	-0.00497643	0.0138232	0.0149285	0.0201785	0.0185219	0.016585	0.0118889	0.0165859	-0.003867	-0.00939562	0.0121633	0.00304125	0.00304377	0.0257146	0.0107778	0.018798	0.0190808	0.0140993	0.00525505	0.0163123	0.0055303	0.00829377	0.0146524	-0.00608249	0.0182441	0.0035968	0.0124394	0.0118906	0.0168628	0.00497306	0.00856987	8.41751e-07	0.0174175	0.0127138	0.00469781	0.00967256	0.0135497	0.0113325	-0.00387374	0.0110556	0.0105025	0.00110269	0.0107803	0.0221162	0.0113325	0.0196263	0.00580724
		0.0165892	-0.00497643	0.0138232	0.0149285	0.0201785	0.0185219	0.016585	0.0116128	0.0165859	-0.00442003	-0.00939562	0.0124402	0.00331734	0.00331987	0.0259907	0.0107778	0.018798	0.0190808	0.0140993	0.00525505	0.0165884	0.0058064	0.00829377	0.0152054	-0.00608249	0.0185202	0.0035968	0.0124394	0.0116136	0.0163098	0.00497306	0.00884596	0.000276936	0.0174175	0.0124369	0.00469781	0.00994865	0.0141027	0.0110564	-0.00387374	0.0107795	0.0105025	0.00110269	0.0107803	0.0221162	0.0107795	0.0190732	0.00636027
		0.0165892	-0.0058064	0.0141002	0.0149285	0.0207315	0.018798	0.016585	0.0116128	0.0165859	-0.00414394	-0.00939562	0.0124402	0.00331734	0.00304293	0.0259907	0.0110539	0.018798	0.0193577	0.0138232	0.00525505	0.0165884	0.00608249	0.00801768	0.0152054	-0.00608249	0.0182433	0.0038729	0.0121633	0.0116136	0.0165867	0.00497306	0.00884596	0.000276936	0.0176936	0.012713	0.00469781	0.00994865	0.0141027	0.0110564	-0.00359764	0.0107795	0.0102264	0.00110269	0.0107803	0.0218392	0.0105034	0.0190732	0.00663636
		0.0163123	-0.0055303	0.0143763	0.0152054	0.0204554	0.0185219	0.0168611	0.0118889	0.0165859	-0.00414394	-0.00967256	0.0127163	0.00331734	0.00304293	0.0265438	0.0110539	0.018798	0.0193577	0.0135471	0.00553199	0.0165884	0.00608249	0.00801768	0.0154815	-0.00635943	0.0185202	0.0038729	0.0121633	0.0113367	0.0168628	0.00497306	0.0091229	0.000276936	0.0174167	0.012713	0.00442172	0.00994865	0.0141027	0.0113325	-0.00415067	0.0107795	0.0102264	0.00110269	0.0105034	0.0218392	0.0102264	0.0196263	0.00691246
		0.0157593	-0.00525421	0.0143763	0.0152054	0.0207323	0.0187988	0.016585	0.011612	0.0168628	-0.00414394	-0.00967256	0.0127163	0.00359428	0.00304293	0.0268207	0.0107778	0.0185219	0.0188047	0.0138232	0.00553199	0.0168645	0.00608249	0.00774074	0.0146515	-0.00608249	0.0185202	0.0038729	0.0121633	0.0113367	0.0168628	0.00497306	0.0091229	0.000553872	0.0176928	0.0129891	0.00442172	0.00994865	0.0141027	0.0113325	-0.00387374	0.0107795	0.0102264	0.000826599	0.0105034	0.0221162	0.0102264	0.0196263	0.00691246
		0.0157593	-0.00525421	0.0138232	0.0149293	0.0207323	0.0190758	0.0168611	0.0118889	0.0168628	-0.00497391	-0.00967256	0.0127163	0.00387121	0.00304293	0.0265438	0.0107778	0.0179689	0.0193577	0.0140993	0.00580808	0.0168645	0.00608249	0.00746465	0.0146515	-0.00552946	0.0185202	0.0038729	0.0121633	0.0118897	0.0165867	0.00524916	0.0088468	0.000277778	0.0171397	0.0132652	0.00414562	0.00994865	0.0141027	0.0116086	-0.0035968	0.0113325	0.0102264	0.000826599	0.0102264	0.0223931	0.0102264	0.0196263	0.00635943
		0.0157593	-0.00525421	0.0135463	0.0152054	0.0207323	0.0190758	0.0168611	0.0116128	0.0168628	-0.00552694	-0.00939646	0.0127163	0.00414731	0.00359596	0.0262668	0.0107778	0.0179689	0.0196347	0.0138232	0.00553114	0.0174175	0.00608249	0.00774074	0.0146515	-0.00525337	0.0187971	0.00359596	0.0121633	0.0124428	0.0168628	0.00524916	0.0088468	0.000277778	0.0168636	0.0135412	0.00359259	0.0102247	0.0138258	0.0116086	-0.0038729	0.0113325	0.0102264	0.000550505	0.0105025	0.0223931	0.0102264	0.0193493	0.00635943
		0.0160354	-0.00497811	0.0132694	0.0149293	0.0201793	0.0190758	0.0168611	0.0118897	0.0165867	-0.00552694	-0.00939646	0.0124394	0.00414731	0.00387205	0.0259907	0.0113308	0.0179689	0.0193577	0.0135463	0.00553114	0.0174175	0.0058064	0.00774074	0.0143754	-0.00497643	0.0193502	0.00331987	0.0118872	0.0121658	0.0165859	0.00524916	0.0088468	1.6835e-06	0.0171397	0.0132643	0.0033165	0.0102247	0.0132727	0.0121616	-0.00442593	0.0116086	0.00995034	0.000550505	0.0107786	0.0223931	0.0105025	0.0190732	0.00635943
		0.0160354	-0.00497811	0.0132694	0.0157593	0.0201793	0.0193519	0.017138	0.0121658	0.0171397	-0.00552694	-0.0096734	0.0129924	0.00414731	0.00387205	0.0257138	0.0116077	0.0179689	0.0196347	0.0135463	0.00580724	0.0174175	0.0058064	0.00774074	0.0149285	-0.00470034	0.0193502	0.00304377	0.0118872	0.0118889	0.0171389	0.00497306	0.0088468	-0.000551347	0.0171397	0.0132643	0.0030404	0.0105017	0.0132727	0.0118855	-0.00414983	0.0118847	0.0102273	0.000550505	0.0110547	0.0223931	0.0102264	0.0190732	0.00635943
		0.0160354	-0.00497811	0.0127163	0.0157593	0.0196263	0.0193519	0.0168611	0.0121658	0.0176928	-0.00525084	-0.00939646	0.0124394	0.0044234	0.00414815	0.0259907	0.0116077	0.0176928	0.0196347	0.0135463	0.00608418	0.0176936	0.00608249	0.00774074	0.0149285	-0.00470034	0.0193502	0.0035968	0.0118872	0.0118889	0.0171389	0.00497306	0.00912374	-0.000275253	0.0168636	0.0135404	0.0030404	0.0105017	0.0132727	0.0121616	-0.00414983	0.0118847	0.00995118	0.000827441	0.0110547	0.0223931	0.0102264	0.0185202	0.00608333
		0.0163123	-0.00497811	0.0124402	0.0154832	0.0196263	0.0193519	0.0168611	0.0118897	0.0179697	-0.00552778	-0.00939646	0.0124394	0.0044234	0.00414815	0.0262677	0.0116077	0.0176928	0.0201877	0.0135463	0.00580808	0.0176936	0.00608249	0.00746465	0.0146515	-0.00497727	0.0193502	0.00332071	0.0121633	0.0124419	0.0168628	0.00497306	0.00884764	-0.000828283	0.0168636	0.0138165	0.0030404	0.0107778	0.0127197	0.0118855	-0.00414983	0.0116077	0.00995118	0.00110438	0.0110547	0.0226692	0.0102264	0.0187963	0.00608333
		0.0160362	-0.00497811	0.0124402	0.0154832	0.0199024	0.0193519	0.0168611	0.0118897	0.0179697	-0.00552778	-0.00967256	0.0129924	0.00414731	0.00387121	0.0262677	0.0118847	0.0174158	0.0196347	0.0138224	0.00580808	0.0176936	0.00608249	0.00746465	0.0146515	-0.0055303	0.0196263	0.00387458	0.0121633	0.0124419	0.0171389	0.00497306	0.00884764	-0.000275253	0.0165875	0.0138165	0.00276347	0.0110547	0.0127197	0.0116094	-0.0038729	0.0116077	0.00995118	0.000828283	0.0110547	0.0226692	0.0105025	0.0185194	0.00525337
		0.0157601	-0.00525421	0.0124402	0.0154832	0.0201793	0.0193519	0.0168611	0.0121658	0.0179697	-0.00552778	-0.00911953	0.0132685	0.00414731	0.00387121	0.0259916	0.0116086	0.0174158	0.0193577	0.0135455	0.00525505	0.0176936	0.00608249	0.00774158	0.0146515	-0.00608333	0.0190732	0.00442761	0.0118872	0.0124419	0.017415	0.00469697	0.00857071	-0.000551347	0.0165875	0.0140934	0.00276347	0.0113308	0.0124428	0.0116094	-0.00442593	0.0118847	0.00967508	0.00110522	0.0110547	0.0223931	0.00994949	0.0182424	0.00497727
		0.0157601	-0.0055303	0.0127172	0.0152071	0.0201793	0.0190758	0.0171372	0.0118889	0.0182466	-0.00552778	-0.00884259	0.0135446	0.0044234	0.00414731	0.0262685	0.0118855	0.0176919	0.0193577	0.0138215	0.00553199	0.0174175	0.00635859	0.00774158	0.0143754	-0.00580724	0.0193502	0.00442761	0.0118872	0.0129949	0.0176911	0.00442003	0.00801768	-0.00138131	0.0165875	0.0143695	0.00303956	0.0113308	0.0121667	0.0110564	-0.00414983	0.0116086	0.00967508	0.00110522	0.0110547	0.02267	0.00994949	0.0182424	0.00497727
		0.0152071	-0.0055303	0.0127172	0.0154832	0.0199032	0.0193519	0.0171372	0.0118889	0.0185236	-0.00525168	-0.0085665	0.0135446	0.00414731	0.00414731	0.0262685	0.0118855	0.0174158	0.0196338	0.0138215	0.00525589	0.0171414	0.00635859	0.00774158	0.0143754	-0.00608418	0.0190741	0.0047037	0.0118872	0.0132719	0.0176911	0.00442003	0.00829461	-0.00138131	0.0165875	0.0146456	0.00303956	0.0110547	0.0124436	0.0107795	-0.00442593	0.0116086	0.00995118	0.00138131	0.0113308	0.0223931	0.0102264	0.0185185	0.00525421
		0.014931	-0.00525421	0.0132702	0.0149301	0.0201801	0.0193519	0.0171372	0.0118889	0.0190766	-0.00497559	-0.0085665	0.0138207	0.00414731	0.00414731	0.0262685	0.0118855	0.0176919	0.0199099	0.0138215	0.00525589	0.0171414	0.00635859	0.00774158	0.0143754	-0.00663721	0.0187971	0.0049798	0.0118872	0.0138249	0.017968	0.00442003	0.00884764	-0.00110438	0.0165875	0.0140926	0.00276347	0.0113316	0.0121675	0.0105034	-0.0038729	0.0116086	0.00995118	0.00165741	0.0118838	0.0223931	0.0105025	0.0185185	0.00525421
		0.014931	-0.0055303	0.0129941	0.0149301	0.0199032	0.0193519	0.0171372	0.0118889	0.0196296	-0.00497559	-0.0085665	0.0138207	0.00414731	0.00387037	0.0262685	0.0121616	0.017415	0.0201869	0.0135446	0.00525589	0.0171414	0.00635859	0.00746549	0.0149285	-0.0069133	0.0193502	0.00442677	0.0121633	0.0135488	0.017968	0.00442003	0.00857155	-0.000828283	0.0160345	0.0138165	0.00276347	0.0116086	0.0118914	0.0105034	-0.0035968	0.0113325	0.00995118	0.00165741	0.0118838	0.0223931	0.0105025	0.0187946	0.00525421
		0.0143771	-0.00497727	0.0129941	0.0149301	0.0196271	0.0199049	0.0174133	0.0113359	0.0199066	-0.00469865	-0.0082904	0.0138207	0.0044234	0.00387037	0.0259916	0.0121616	0.017415	0.0204638	0.0138215	0.00525589	0.0165884	0.00663468	0.00774158	0.0149285	-0.00719024	0.0193502	0.0049798	0.0121633	0.0135488	0.017968	0.00442003	0.00829545	-0.00110438	0.0163114	0.0138165	0.00248653	0.0118847	0.0118914	0.0102264	-0.00331987	0.0116094	0.00995118	0.00138131	0.0124369	0.02267	0.0105025	0.0187946	0.0055303
[truncated: 19,217 more rows]
[truncated: 13 more columns]

## Sheet: ED Figure 15a_bottom
		Trial 1	Trial 2	Trial 3	Trial 4	Trial 5	Trial 6	Trial 7	Trial 8	Trial 9	Trial 10	Trial 11	Trial 12	Trial 13	Trial 14	Trial 15	Trial 16	Trial 17	Trial 18	Trial 19	Trial 20	Trial 21	Trial 22	Trial 23	Trial 24	Trial 25	Trial 26	Trial 27	Trial 28	Trial 29	Trial 30	Trial 31	Trial 32	Trial 33	Trial 34	Trial 35	Trial 36	Trial 37	Trial 38	Trial 39	Trial 40	Trial 41	Trial 42	Trial 43	Trial 44	Trial 45	Trial 46	Trial 47	Trial 48
[truncated: 61 more rows]
[truncated: 13 more columns]

[truncated: 2 more sheets: ED Figure 15b_top, ED Figure 15b_bottom]
